# Supplementary material for: Active virus-host interactions at sub-freezing temperatures in Arctic peat soil
Source: Microbiome. 2021 Oct 18;9:208. doi: 10.1186/s40168-021-01154-2 (PMC8522061; doi:10.1186/s40168-021-01154-2)
Supplement: Supplementary file 3 — Additional file 2: Supplementary Fig. S1. An overview of methods. Supplementary Fig. S2. A gene-sharing network with RefSeq viruses. Supplementary Fig. S3. vOTUs observed in the SIP fractions. Supplementary Fig. S4. A gene-sharing network with RefSeq and Genbank viruses. [file 40168_2021_1154_MOESM3_ESM.zip]

Archive with 4 entries (4 files):
- FigureS1.pdf
- FigureS2.pdf
- FigureS3.pdf
- FigureS4.pdf
