# Supplementary material for: Active virus-host interactions at sub-freezing temperatures in Arctic peat soil
Source: Microbiome. 2021 Oct 18;9:208. doi: 10.1186/s40168-021-01154-2 (PMC8522061; doi:10.1186/s40168-021-01154-2)
Supplement: Supplementary file 4 — Additional file 3: Supplementary Table S1. Sample information. Supplementary Table 2: Contigs consumed in vOTUs. Supplementary Table 3: List of all vOTUs derived from this study and their statistics. Supplementary Table S4. vOTU taxonomy with RefSeq (v85). Supplementary Table S5. Multiphate annotations. Supplementary Table S6. Putative AMGs and viral genes of interest. Supplementary Table S7. Temperate viruses. Supplementary Table S8. MAG information. Supplementary Table S9. MAG genes. Supplementary Table S10. vOTU-MAG CRISPR spacer matches. Supplementary Table S11. vOTU-MAG BLASTn matches. Supplementary Table 12. vOTU taxonomy with RefSeq (v85) and Genbank. [file 40168_2021_1154_MOESM4_ESM.zip]

Archive with 12 entries (12 files):
- Table S1_Samples_sequencing.xlsx
- Table S10_CRISPR_spacer_matches.xlsx
- Table S11_blastn_host_linkages.xlsx
- Table S2_contigs consumed in vOTUs.xlsx
- Table S3_vOTUs derived from this study and their statistics.xlsx
- Table S4_vOTU_taxonomy.xlsx
- Table S5_Multiphate_annotations.xlsx
- Table S6_Putative AMGs and viral genes of interest.xlsx
- Table S7_temperate_viruses.xlsx
- Table S8_MAGs.xlsx
- Table S9_Microbial genes.xlsx
- Table_S12_vOTU_taxonomy_with_RefSeq_and_Genbank.xlsx
