# Supplementary material for: Active virus-host interactions at sub-freezing temperatures in Arctic peat soil
Source: Microbiome. 2021 Oct 18;9:208. doi: 10.1186/s40168-021-01154-2 (PMC8522061; doi:10.1186/s40168-021-01154-2)
Supplement: Supplementary file 4 — Additional file 3: Supplementary Table S1. Sample information. Supplementary Table 2: Contigs consumed in vOTUs. Supplementary Table 3: List of all vOTUs derived from this study and their statistics. Supplementary Table S4. vOTU taxonomy with RefSeq (v85). Supplementary Table S5. Multiphate annotations. Supplementary Table S6. Putative AMGs and viral genes of interest. Supplementary Table S7. Temperate viruses. Supplementary Table S8. MAG information. Supplementary Table S9. MAG genes. Supplementary Table S10. vOTU-MAG CRISPR spacer matches. Supplementary Table S11. vOTU-MAG BLASTn matches. Supplementary Table 12. vOTU taxonomy with RefSeq (v85) and Genbank. [file 40168_2021_1154_MOESM4_ESM.zip › Table S1_Samples_sequencing.xlsx]

## Sheet: Sheet1
Table S1. Sample information
Sample Number	Sample Name	Isotope Treatment	Time (d)	Incubation Replicate	Density Fraction (g/ml)	DNA Concentration (ng/ul)	DNA volume (ul)	Reads	QC base pairs	No. of contigs	BioProject	BioSample
1	16-184-A-H	16O	184	A	Heavy (1.725–1.750)	2	15	159339078	14777954071	2283625	PRJNA634918	SAMN16213215
2	16-184-A-MH	16O	184	A	Middle-Heavy (1.717–1.725)	2	15	132173472	13552931061	2634547	PRJNA634918	SAMN16213422
3	16-184-B-H	16O	184	B	Heavy (1.725–1.750)	1.99925	15	187124164	19028751740	2089422	PRJNA634918	SAMN16241501
4	16-184-B-MH	16O	184	B	Middle-Heavy (1.717–1.725)	2	15	123929896	12742824583	2386510	PRJNA634918	SAMN16241502
5	16-184-C-H	16O	184	C	Heavy (1.725–1.750)	2	15	148779584	14017229120	2098181	PRJNA634918	SAMN16241503
6	16-184-C-MH	16O	184	C	Middle-Heavy (1.717–1.725)	2	15	109171092	11501460923	2187074	PRJNA634918	SAMN16241504
7	18-184-A-H	18O	184	A	Heavy (1.725–1.750)	2.00123	15	159518340	16822458967	2807350	PRJNA634918	SAMN16241505
8	18-184-A-MH	18O	184	A	Middle-Heavy (1.717–1.725)	2	15	103987418	11174780538	2356387	PRJNA634918	SAMN16241506
9	18-184-B-H	18O	184	B	Heavy (1.725–1.750)	1.9988	15	107542478	11405821315	2070852	PRJNA634918	SAMN16241507
10	18-184-B-MH	18O	184	B	Middle-Heavy (1.717–1.725)	2	15	115214546	12400494936	2486154	PRJNA634918	SAMN16241508
11	18-184-C-H	18O	184	C	Heavy (1.725–1.750)	2	15	139765340	14181166879	2202732	PRJNA634918	SAMN16241509
12	18-184-C-MH	18O	184	C	Middle-Heavy (1.717–1.725)	2	15	112428218	12306830197	2090179	PRJNA634918	SAMN16241510
13	16-370-A-H	16O	370	A	Heavy (1.725–1.750)	1.99889	15	139971586	13026121062	2006872	PRJNA634918	SAMN16241511
14	16-370-A-MH	16O	370	A	Middle-Heavy (1.717–1.725)	2.00163	15	122297344	12474789768	2435413	PRJNA634918	SAMN16241512
15	16-370-B-H	16O	370	B	Heavy (1.725–1.750)	1.99968	15	143787902	13637611736	2144840	PRJNA634918	SAMN16241513
16	16-370-B-MH	16O	370	B	Middle-Heavy (1.717–1.725)	1.99908	15	84024984	8614035590	1698470	PRJNA634918	SAMN16241514
17	16-370-C-H	16O	370	C	Heavy (1.725–1.750)	1.99905	15	N/A	N/A	N/A	N/A	N/A
18	16-370-C-MH	16O	370	C	Middle-Heavy (1.717–1.725)	1.99979	15	92439240	9295081959	1791827	PRJNA634918	SAMN16241515
19	18-370-A-H	18O	370	A	Heavy (1.725–1.750)	2.0011	15	118923810	12025541786	2124410	PRJNA634918	SAMN16241516
20	18-370-A-MH	18O	370	A	Middle-Heavy (1.717–1.725)	1.99851	15	128676774	14026220558	2940820	PRJNA634918	SAMN16241517
21	18-370-B-H	18O	370	B	Heavy (1.725–1.750)	1.99855	15	131336986	13994752081	1329058	PRJNA634918	SAMN16241518
22	18-370-B-MH	18O	370	B	Middle-Heavy (1.717–1.725)	2.0007	15	114729426	12651460234	2268805	PRJNA634918	SAMN16241519
23	18-370-C-H	18O	370	C	Heavy (1.725–1.750)	1.99924	15	136641414	14038935974	2410248	PRJNA634918	SAMN16241520
24	18-370-C-MH	18O	370	C	Middle-Heavy (1.717–1.725)	2.00155	15	131352740	14194675848	2643843	PRJNA634918	SAMN16241521
