# Supplementary material for: Active virus-host interactions at sub-freezing temperatures in Arctic peat soil
Source: Microbiome. 2021 Oct 18;9:208. doi: 10.1186/s40168-021-01154-2 (PMC8522061; doi:10.1186/s40168-021-01154-2)
Supplement: Supplementary file 4 — Additional file 3: Supplementary Table S1. Sample information. Supplementary Table 2: Contigs consumed in vOTUs. Supplementary Table 3: List of all vOTUs derived from this study and their statistics. Supplementary Table S4. vOTU taxonomy with RefSeq (v85). Supplementary Table S5. Multiphate annotations. Supplementary Table S6. Putative AMGs and viral genes of interest. Supplementary Table S7. Temperate viruses. Supplementary Table S8. MAG information. Supplementary Table S9. MAG genes. Supplementary Table S10. vOTU-MAG CRISPR spacer matches. Supplementary Table S11. vOTU-MAG BLASTn matches. Supplementary Table 12. vOTU taxonomy with RefSeq (v85) and Genbank. [file 40168_2021_1154_MOESM4_ESM.zip › Table S11_blastn_host_linkages.xlsx]

## Sheet: Blastn
Table S11. vOTU-MAG BLASTn matches
vOTU	Active vOTU	Start	End	MAG	Active MAG	Contig in MAG	Start	End	length	pident	evalue	bitscore	nident	Taxonomy
5	Y	1	23125	ICE44	Y	6	23125	1	23125	100	0	42704	23125	d__Bacteria;p__Patescibacteria;c__Saccharimonadia;o__Saccharimonadales;f__Saccharimonadaceae;g__UBA1547;s__
5	Y	27584	34715	ICE44	Y	15	8687	1556	7132	100	0	13171	7132	d__Bacteria;p__Patescibacteria;c__Saccharimonadia;o__Saccharimonadales;f__Saccharimonadaceae;g__UBA1547;s__
5	Y	34816	41235	ICE44	Y	9	29574	23155	6420	100	0	11856	6420	d__Bacteria;p__Patescibacteria;c__Saccharimonadia;o__Saccharimonadales;f__Saccharimonadaceae;g__UBA1547;s__
7	Y	31	15180	ICE53	Y	12	3652	18801	15150	99.954	0	27939	15143	d__Bacteria;p__Firmicutes_C;c__Negativicutes;o__Propionisporales;f__Pelosinaceae;g__;s__
12	Y	1	11302	ICE26	Y	77	1	11301	11303	99.956	0	20842	11298	d__Bacteria;p__Firmicutes_A;c__Clostridia;o__Oscillospirales;f__Ethanoligenenaceae;g__Ruminiclostridium_D;s__
18	Y	4128	12879	ICE4	Y	60	13188	4437	8752	99.977	0	16151	8750	d__Bacteria;p__Firmicutes_C;c__Negativicutes;o__Selenomonadales;f__Selenomonadaceae;g__UBA1792;s__
18	Y	1	4254	ICE4	Y	88	5513	9766	4254	99.882	0	7829	4249	d__Bacteria;p__Firmicutes_C;c__Negativicutes;o__Selenomonadales;f__Selenomonadaceae;g__UBA1792;s__
20	Y	1	33204	ICE8	Y	4	84057	50854	33204	99.991	0	61300	33201	d__Bacteria;p__Firmicutes_C;c__Negativicutes;o__Selenomonadales;f__Selenomonadaceae;g__Propionispira;s__
21	Y	1	2901	ICE8	Y	51	22353	25255	2903	94.902	0	4540	2755	d__Bacteria;p__Firmicutes_C;c__Negativicutes;o__Selenomonadales;f__Selenomonadaceae;g__Propionispira;s__
21	Y	2775	8018	ICE8	Y	44	1	5240	5245	93.384	0	7758	4898	d__Bacteria;p__Firmicutes_C;c__Negativicutes;o__Selenomonadales;f__Selenomonadaceae;g__Propionispira;s__
24	Y	5738	13738	ICE25	Y	91	1	8001	8001	99.838	0	14704	7988	d__Bacteria;p__Bacteroidota;c__Bacteroidia;o__Bacteroidales;f__Bacteroidaceae;g__UBA1794;s__
25	Y	3	15247	ICE6	Y	9	37031	21787	15245	99.961	0	28120	15239	d__Bacteria;p__Firmicutes_A;c__Clostridia;o__Clostridiales;f__Clostridiaceae;g__Clostridium_I;s__
27	Y	1982	10129	ICE28	Y	73	1	8148	8148	99.926	0	15014	8142	d__Bacteria;p__Bacteroidota;c__Bacteroidia;o__Bacteroidales;f__Paludibacteraceae;g__Paludibacter;s__
27	Y	1	2549	ICE45	Y	91	8198	10772	2585	80.232	0	1901	2074	d__Bacteria;p__Bacteroidota;c__Bacteroidia;o__Bacteroidales;f__Paludibacteraceae;g__Paludibacter;s__
28	Y	1992	108080	ICE33	Y	1	1	106083	106089	99.993	0	196000	106082	d__Bacteria;p__Patescibacteria;c__Saccharimonadia;o__Saccharimonadales;f__Saccharimonadaceae;g__UBA1547;s__
29	Y	6672	14761	ICE42	Y	22	1	8090	8090	99.926	0	14907	8084	d__Bacteria;p__Firmicutes_A;c__Clostridia;o__Oscillospirales;f__Ethanoligenenaceae;g__Ruminiclostridium_D;s__
29	Y	10834	13490	ICE42	Y	264	1	2673	2695	76.698	0	1443	2067	d__Bacteria;p__Firmicutes_A;c__Clostridia;o__Oscillospirales;f__Ethanoligenenaceae;g__Ruminiclostridium_D;s__
32	Y	25367	35364	ICE99	Y	3	9998	1	9998	100	0	18463	9998	d__Bacteria;p__Patescibacteria;c__Paceibacteria;o__UBA9983_A;f__UBA11359;g__C7867-002;s__
34	Y	1	4509	ICE4	Y	167	1067	5575	4509	100	0	8327	4509	d__Bacteria;p__Firmicutes_C;c__Negativicutes;o__Selenomonadales;f__Selenomonadaceae;g__UBA1792;s__
36	Y	22611	31306	ICE109	Y	30	1	8696	8696	99.943	0	16031	8691	d__Bacteria;p__Bacteroidota;c__Bacteroidia;o__Bacteroidales;f__Paludibacteraceae;g__Paludibacter;s__
36	Y	19379	23676	ICE109	Y	323	1	4296	4305	94.727	0	6678	4078	d__Bacteria;p__Bacteroidota;c__Bacteroidia;o__Bacteroidales;f__Paludibacteraceae;g__Paludibacter;s__
37	Y	8923	13488	ICE25	Y	63	7255	2690	4566	99.65	0	8344	4550	d__Bacteria;p__Bacteroidota;c__Bacteroidia;o__Bacteroidales;f__Bacteroidaceae;g__UBA1794;s__
37	Y	124	5877	ICE30	Y	145	5757	1	5757	99.027	0	10318	5701	d__Bacteria;p__Bacteroidota;c__Bacteroidia;o__Bacteroidales;f__Bacteroidaceae;g__UBA1794;s__
37	Y	3857	6835	ICE16	Y	298	1	2979	2979	98.993	0	5336	2949	d__Bacteria;p__Bacteroidota;c__Bacteroidia;o__Bacteroidales;f__Bacteroidaceae;g__UBA1794;s__
37	Y	8923	13488	ICE30	Y	72	1316	5881	4566	98.971	0	8172	4519	d__Bacteria;p__Bacteroidota;c__Bacteroidia;o__Bacteroidales;f__Bacteroidaceae;g__UBA1794;s__
37	Y	5428	8822	ICE25	Y	63	11040	7646	3395	98.468	0	5982	3343	d__Bacteria;p__Bacteroidota;c__Bacteroidia;o__Bacteroidales;f__Bacteroidaceae;g__UBA1794;s__
38	Y	10776	13413	ICE4	Y	243	3174	537	2638	100	0	4872	2638	d__Bacteria;p__Firmicutes_C;c__Negativicutes;o__Selenomonadales;f__Selenomonadaceae;g__UBA1792;s__
38	Y	5490	8089	ICE4	Y	115	5873	8472	2607	95.55	0	4159	2491	d__Bacteria;p__Firmicutes_C;c__Negativicutes;o__Selenomonadales;f__Selenomonadaceae;g__UBA1792;s__
40	Y	6880	12188	ICE4	Y	173	1	5309	5309	100	0	9804	5309	d__Bacteria;p__Firmicutes_C;c__Negativicutes;o__Selenomonadales;f__Selenomonadaceae;g__UBA1792;s__
40	Y	1	4056	ICE4	Y	211	4056	1	4056	100	0	7491	4056	d__Bacteria;p__Firmicutes_C;c__Negativicutes;o__Selenomonadales;f__Selenomonadaceae;g__UBA1792;s__
41	Y	6419	10307	ICE16	Y	92	1	3889	3889	99.486	0	7071	3869	d__Bacteria;p__Bacteroidota;c__Bacteroidia;o__Bacteroidales;f__Bacteroidaceae;g__UBA1794;s__
41	Y	6680	10307	ICE25	Y	85	8499	4872	3628	99.118	0	6523	3596	d__Bacteria;p__Bacteroidota;c__Bacteroidia;o__Bacteroidales;f__Bacteroidaceae;g__UBA1794;s__
41	Y	5842	10307	ICE30	Y	44	11494	7029	4466	98.477	0	7871	4398	d__Bacteria;p__Bacteroidota;c__Bacteroidia;o__Bacteroidales;f__Bacteroidaceae;g__UBA1794;s__
41	Y	1654	5968	ICE30	Y	214	1	4315	4315	98.285	0	7559	4241	d__Bacteria;p__Bacteroidota;c__Bacteroidia;o__Bacteroidales;f__Bacteroidaceae;g__UBA1794;s__
41	Y	1465	6024	ICE25	Y	159	1	4560	4560	97.741	0	7851	4457	d__Bacteria;p__Bacteroidota;c__Bacteroidia;o__Bacteroidales;f__Bacteroidaceae;g__UBA1794;s__
43	Y	1	4209	ICE53	Y	193	1	4209	4209	100	0	7773	4209	d__Bacteria;p__Firmicutes_C;c__Negativicutes;o__Propionisporales;f__Pelosinaceae;g__;s__
45	Y	56	11384	ICE53	Y	35	1	11329	11329	99.991	0	20916	11328	d__Bacteria;p__Firmicutes_C;c__Negativicutes;o__Propionisporales;f__Pelosinaceae;g__;s__
48	N	824	6671	ICE105	N	34	1	5848	5848	99.932	0	10778	5844	d__Bacteria;p__Actinobacteriota;c__Actinobacteria;o__Actinomycetales;f__Kineosporiaceae;g__;s__
50	Y	1	7033	ICE8	Y	3	45570	52600	7038	91.361	0	9618	6430	d__Bacteria;p__Firmicutes_C;c__Negativicutes;o__Selenomonadales;f__Selenomonadaceae;g__Propionispira;s__
53	N	8309	39494	ICE71	Y	1	32533	1348	31186	100	0	57590	31186	d__Bacteria;p__Acidobacteriota;c__Acidobacteriae;o__Acidobacteriales;f__Acidobacteriaceae;g__Terracidiphilus;s__
53	N	1	6800	ICE71	Y	19	854	7653	6800	100	0	12558	6800	d__Bacteria;p__Acidobacteriota;c__Acidobacteriae;o__Acidobacteriales;f__Acidobacteriaceae;g__Terracidiphilus;s__
53	N	1	39494	ICE82	Y	1	1	39494	39494	99.997	0	72927	39493	d__Bacteria;p__Acidobacteriota;c__Acidobacteriae;o__Acidobacteriales;f__Acidobacteriaceae;g__Terracidiphilus;s__
54	Y	31765	34530	ICE8	Y	44	7220	4454	2769	92.958	0	4028	2574	d__Bacteria;p__Firmicutes_C;c__Negativicutes;o__Selenomonadales;f__Selenomonadaceae;g__Propionispira;s__
55	Y	8563	12128	ICE42	Y	227	31	3597	3567	99.86	0	6558	3562	d__Bacteria;p__Firmicutes_A;c__Clostridia;o__Oscillospirales;f__Ethanoligenenaceae;g__Ruminiclostridium_D;s__
55	Y	8673	12478	ICE8	Y	35	20615	24410	3808	94.485	0	5856	3598	d__Bacteria;p__Firmicutes_C;c__Negativicutes;o__Selenomonadales;f__Selenomonadaceae;g__Propionispira;s__
55	Y	14812	17468	ICE8	Y	9	20606	23262	2658	92.927	0	3866	2470	d__Bacteria;p__Firmicutes_C;c__Negativicutes;o__Selenomonadales;f__Selenomonadaceae;g__Propionispira;s__
55	Y	27842	30746	ICE8	Y	9	5	2906	2906	92.67	0	4181	2693	d__Bacteria;p__Firmicutes_C;c__Negativicutes;o__Selenomonadales;f__Selenomonadaceae;g__Propionispira;s__
55	Y	18393	20899	ICE8	Y	35	28801	31313	2526	86.065	0	2686	2174	d__Bacteria;p__Firmicutes_C;c__Negativicutes;o__Selenomonadales;f__Selenomonadaceae;g__Propionispira;s__
56	Y	2760	5553	ICE25	Y	252	1	2794	2794	100	0	5160	2794	d__Bacteria;p__Bacteroidota;c__Bacteroidia;o__Bacteroidales;f__Bacteroidaceae;g__UBA1794;s__
56	Y	6986	80727	ICE25	Y	1	1	73742	73742	99.992	0	136000	73736	d__Bacteria;p__Bacteroidota;c__Bacteroidia;o__Bacteroidales;f__Bacteroidaceae;g__UBA1794;s__
56	Y	69892	74107	ICE30	Y	218	1	4216	4216	98.956	0	7542	4172	d__Bacteria;p__Bacteroidota;c__Bacteroidia;o__Bacteroidales;f__Bacteroidaceae;g__UBA1794;s__
59	Y	15658	18774	ICE8	Y	145	3120	1	3124	93.246	0	4590	2913	d__Bacteria;p__Firmicutes_C;c__Negativicutes;o__Selenomonadales;f__Selenomonadaceae;g__Propionispira;s__
59	Y	18648	21152	ICE8	Y	175	1	2499	2506	92.977	0	3646	2330	d__Bacteria;p__Firmicutes_C;c__Negativicutes;o__Selenomonadales;f__Selenomonadaceae;g__Propionispira;s__
59	Y	6469	11504	ICE8	Y	4	78333	73294	5058	86.081	0	5404	4354	d__Bacteria;p__Firmicutes_C;c__Negativicutes;o__Selenomonadales;f__Selenomonadaceae;g__Propionispira;s__
62	N	39	21603	ICE63	N	1	192	21756	21565	99.963	0	39779	21557	d__Bacteria;p__Proteobacteria;c__Alphaproteobacteria;o__UBA1301;f__UBA1301;g__UBA6038;s__
62	N	3000	11617	ICE133	N	23	8618	1	8618	99.768	0	15804	8598	d__Bacteria;p__Proteobacteria;c__Alphaproteobacteria;o__UBA1301;f__UBA1301;g__UBA6038;s__
62	N	5478	8028	ICE63	N	97	5768	3219	2563	87.163	0	2887	2234	d__Bacteria;p__Proteobacteria;c__Alphaproteobacteria;o__UBA1301;f__UBA1301;g__UBA6038;s__
63	Y	1	33703	ICE8	Y	35	33	33735	33703	100	0	62238	33703	d__Bacteria;p__Firmicutes_C;c__Negativicutes;o__Selenomonadales;f__Selenomonadaceae;g__Propionispira;s__
63	Y	40265	60139	ICE8	Y	9	1	19875	19875	99.914	0	36609	19858	d__Bacteria;p__Firmicutes_C;c__Negativicutes;o__Selenomonadales;f__Selenomonadaceae;g__Propionispira;s__
63	Y	20583	24039	ICE42	Y	227	141	3597	3458	95.142	0	5454	3290	d__Bacteria;p__Firmicutes_A;c__Clostridia;o__Oscillospirales;f__Ethanoligenenaceae;g__Ruminiclostridium_D;s__
63	Y	7037	12489	ICE51	Y	117	1	5465	5467	94.988	0	8564	5193	d__Bacteria;p__Firmicutes_C;c__Negativicutes;o__Selenomonadales;f__Selenomonadaceae;g__UBA1792;s__UBA1792 sp002315155
66	Y	1766	10977	ICE8	Y	121	9213	1	9213	99.805	0	16912	9195	d__Bacteria;p__Firmicutes_C;c__Negativicutes;o__Selenomonadales;f__Selenomonadaceae;g__Propionispira;s__
66	Y	14488	18672	ICE8	Y	145	1296	5484	4189	99.594	0	7638	4172	d__Bacteria;p__Firmicutes_C;c__Negativicutes;o__Selenomonadales;f__Selenomonadaceae;g__Propionispira;s__
66	Y	20650	24745	ICE8	Y	4	74233	78333	4111	87.4	0	4698	3593	d__Bacteria;p__Firmicutes_C;c__Negativicutes;o__Selenomonadales;f__Selenomonadaceae;g__Propionispira;s__
68	N	5529	8381	ICE21	N	249	1	2853	2853	99.965	0	5264	2852	d__Bacteria;p__Chloroflexota_A;c__Ellin6529;o__CSP1-4;f__CSP1-4;g__Fen-1039;s__
68	N	1	5623	ICE21	N	24	15594	21216	5623	99.964	0	10373	5621	d__Bacteria;p__Chloroflexota_A;c__Ellin6529;o__CSP1-4;f__CSP1-4;g__Fen-1039;s__
68	N	4186	6716	ICE130	N	278	2848	306	2560	78.516	0	1639	2010	d__Bacteria;p__Chloroflexota_A;c__Ellin6529;o__CSP1-4;f__CSP1-4;g__Fen-1039;s__
68	N	4101	7229	ICE19	N	79	8233	11370	3168	78.441	0	2002	2485	d__Bacteria;p__Chloroflexota_A;c__Ellin6529;o__CSP1-4;f__CSP1-4;g__Fen-1039;s__
68	N	4108	8039	ICE61	N	82	4734	769	4012	77.841	0	2368	3123	d__Bacteria;p__Chloroflexota_A;c__Ellin6529;o__CSP1-4;f__CSP1-4;g__Fen-1039;s__
68	N	4108	8033	ICE14	N	1	66527	70464	3979	77.834	0	2375	3097	d__Bacteria;p__Chloroflexota_A;c__Ellin6529;o__CSP1-4;f__CSP1-4;g__Fen-1039;s__
68	N	4186	6709	ICE31	N	21	6070	3528	2567	75.925	0	1254	1949	d__Bacteria;p__Chloroflexota_A;c__Ellin6529;o__CSP1-4;f__CSP1-4;g__Fen-1039;s__
69	N	1	12202	ICE14	N	1	59754	71955	12202	99.918	0	22478	12192	d__Bacteria;p__Chloroflexota_A;c__Ellin6529;o__CSP1-4;f__CSP1-4;g__Fen-1039;s__
69	N	6009	10712	ICE61	N	82	5509	773	4756	80.025	0	3454	3806	d__Bacteria;p__Chloroflexota_A;c__Ellin6529;o__CSP1-4;f__CSP1-4;g__Fen-1039;s__
69	N	6637	9399	ICE19	N	79	8103	10850	2781	79.396	0	1914	2208	d__Bacteria;p__Chloroflexota_A;c__Ellin6529;o__CSP1-4;f__CSP1-4;g__Fen-1039;s__
69	N	8201	10711	ICE21	N	249	1	2505	2544	77.987	0	1530	1984	d__Bacteria;p__Chloroflexota_A;c__Ellin6529;o__CSP1-4;f__CSP1-4;g__Fen-1039;s__
69	N	6645	9362	ICE130	N	278	3055	332	2750	77.927	0	1663	2143	d__Bacteria;p__Chloroflexota_A;c__Ellin6529;o__CSP1-4;f__CSP1-4;g__Fen-1039;s__
70	N	5036	7646	ICE134	N	303	2611	1	2611	99.923	0	4811	2609	d__Bacteria;p__Actinobacteriota;c__Actinobacteria;o__Actinomycetales;f__Cellulomonadaceae;g__Cellulomonas;s__
70	N	10761	18267	ICE10	N	120	12650	5144	7507	99.92	0	13830	7501	d__Bacteria;p__Actinobacteriota;c__Actinobacteria;o__Actinomycetales;f__Cellulomonadaceae;g__Cellulomonas;s__
70	N	10587	18124	ICE134	N	84	35	7572	7538	99.801	0	13838	7523	d__Bacteria;p__Actinobacteriota;c__Actinobacteria;o__Actinomycetales;f__Cellulomonadaceae;g__Cellulomonas;s__
70	N	5707	11080	ICE10	N	214	5374	1	5374	99.702	0	9836	5358	d__Bacteria;p__Actinobacteriota;c__Actinobacteria;o__Actinomycetales;f__Cellulomonadaceae;g__Cellulomonas;s__
70	N	7588	10580	ICE134	N	263	3011	19	2993	99.666	0	5472	2983	d__Bacteria;p__Actinobacteriota;c__Actinobacteria;o__Actinomycetales;f__Cellulomonadaceae;g__Cellulomonas;s__
70	N	1685	5806	ICE10	N	235	1	4131	4132	99.419	0	7487	4108	d__Bacteria;p__Actinobacteriota;c__Actinobacteria;o__Actinomycetales;f__Cellulomonadaceae;g__Cellulomonas;s__
70	N	426	4917	ICE134	N	147	164	4655	4494	99.377	0	8141	4466	d__Bacteria;p__Actinobacteriota;c__Actinobacteria;o__Actinomycetales;f__Cellulomonadaceae;g__Cellulomonas;s__
70	N	7498	10519	ICE59	N	24	9810	12807	3067	76.1	0	1498	2334	d__Bacteria;p__Actinobacteriota;c__Actinobacteria;o__Actinomycetales;f__Cellulomonadaceae;g__Cellulomonas;s__
72	N	1338	4981	ICE84	N	217	895	4562	3689	82.001	0	3073	3025	d__Bacteria;p__Chloroflexota_A;c__Ellin6529;o__CSP1-4;f__CSP1-4;g__Fen-1039;s__
72	N	1531	6202	ICE31	N	21	2278	6982	4735	79.451	0	3267	3762	d__Bacteria;p__Chloroflexota_A;c__Ellin6529;o__CSP1-4;f__CSP1-4;g__Fen-1039;s__
72	N	2782	5380	ICE61	N	82	2130	4740	2631	77.727	0	1565	2045	d__Bacteria;p__Chloroflexota_A;c__Ellin6529;o__CSP1-4;f__CSP1-4;g__Fen-1039;s__
72	N	2776	5491	ICE14	N	1	69134	66410	2763	75.461	0	1267	2085	d__Bacteria;p__Chloroflexota_A;c__Ellin6529;o__CSP1-4;f__CSP1-4;g__Fen-1039;s__
72	N	2743	6200	ICE19	N	79	10861	7408	3503	75.278	0	1585	2637	d__Bacteria;p__Chloroflexota_A;c__Ellin6529;o__CSP1-4;f__CSP1-4;g__Fen-1039;s__
73	Y	1	16448	ICE1	Y	18	57179	40732	16448	99.994	0	30369	16447	d__Bacteria;p__Bacteroidota;c__Bacteroidia;o__Bacteroidales;f__Paludibacteraceae;g__Paludibacter;s__
74	N	6507	9249	ICE105	N	431	2743	1	2743	100	0	5066	2743	d__Bacteria;p__Actinobacteriota;c__Actinobacteria;o__Actinomycetales;f__Kineosporiaceae;g__;s__
74	N	12379	15834	ICE105	N	232	3456	1	3456	99.971	0	6377	3455	d__Bacteria;p__Actinobacteriota;c__Actinobacteria;o__Actinomycetales;f__Kineosporiaceae;g__;s__
75	Y	1	50526	ICE44	Y	7	30	50555	50527	99.99	0	93277	50522	d__Bacteria;p__Patescibacteria;c__Saccharimonadia;o__Saccharimonadales;f__Saccharimonadaceae;g__UBA1547;s__
78	Y	7515	17346	ICE15	Y	94	9832	1	9832	100	0	18157	9832	d__Bacteria;p__Proteobacteria;c__Alphaproteobacteria;o__Micavibrionales;f__;g__;s__
78	Y	355	7515	ICE15	Y	129	7161	1	7161	100	0	13224	7161	d__Bacteria;p__Proteobacteria;c__Alphaproteobacteria;o__Micavibrionales;f__;g__;s__
78	Y	17349	21150	ICE15	Y	194	1	3802	3802	100	0	7022	3802	d__Bacteria;p__Proteobacteria;c__Alphaproteobacteria;o__Micavibrionales;f__;g__;s__
79	Y	4621	7217	ICE138	N	427	2597	1	2597	98.46	0	4575	2557	d__Bacteria;p__Acidobacteriota;c__Acidobacteriae;o__Acidobacteriales;f__Acidobacteriaceae;g__Terracidiphilus;s__
81	Y	1	15427	ICE53	Y	21	992	16418	15427	99.994	0	28483	15426	d__Bacteria;p__Firmicutes_C;c__Negativicutes;o__Propionisporales;f__Pelosinaceae;g__;s__
81	Y	15427	20417	ICE53	Y	95	1	4991	4991	99.98	0	9212	4990	d__Bacteria;p__Firmicutes_C;c__Negativicutes;o__Propionisporales;f__Pelosinaceae;g__;s__
82	Y	1	15889	ICE26	Y	5	10116	26004	15889	99.975	0	29320	15885	d__Bacteria;p__Firmicutes_A;c__Clostridia;o__Oscillospirales;f__Ethanoligenenaceae;g__Ruminiclostridium_D;s__
86	Y	1394	14581	ICE4	Y	60	13188	1	13188	100	0	24354	13188	d__Bacteria;p__Firmicutes_C;c__Negativicutes;o__Selenomonadales;f__Selenomonadaceae;g__UBA1792;s__
86	Y	14455	23274	ICE4	Y	108	8852	33	8820	99.977	0	16277	8818	d__Bacteria;p__Firmicutes_C;c__Negativicutes;o__Selenomonadales;f__Selenomonadaceae;g__UBA1792;s__
87	Y	1	19743	ICE5	Y	23	29863	49605	19743	99.995	0	36453	19742	d__Bacteria;p__Firmicutes_C;c__Negativicutes;o__Propionisporales;f__Pelosinaceae;g__;s__
89	Y	7891	21199	ICE51	Y	33	13309	1	13309	99.97	0	24556	13305	d__Bacteria;p__Firmicutes_C;c__Negativicutes;o__Selenomonadales;f__Selenomonadaceae;g__UBA1792;s__UBA1792 sp002315156
89	Y	5363	7957	ICE4	Y	243	3174	579	2604	86.29	0	2815	2247	d__Bacteria;p__Firmicutes_C;c__Negativicutes;o__Selenomonadales;f__Selenomonadaceae;g__UBA1792;s__
89	Y	8235	10795	ICE4	Y	179	1	2572	2594	83.153	0	2318	2157	d__Bacteria;p__Firmicutes_C;c__Negativicutes;o__Selenomonadales;f__Selenomonadaceae;g__UBA1792;s__
94	N	1253	17771	ICE34	N	20	16520	1	16520	99.818	0	30339	16490	d__Bacteria;p__Verrucomicrobiota;c__Verrucomicrobiae;o__Pedosphaerales;f__Pedosphaeraceae;g__UBA11358;s__
97	Y	27820	33284	ICE51	Y	117	1	5465	5465	100	0	10093	5465	d__Bacteria;p__Firmicutes_C;c__Negativicutes;o__Selenomonadales;f__Selenomonadaceae;g__UBA1792;s__UBA1792 sp002315157
97	Y	40904	44469	ICE42	Y	227	31	3597	3567	99.86	0	6558	3562	d__Bacteria;p__Firmicutes_A;c__Clostridia;o__Oscillospirales;f__Ethanoligenenaceae;g__Ruminiclostridium_D;s__
97	Y	1	11703	ICE8	Y	61	19132	7429	11712	95.756	0	18859	11215	d__Bacteria;p__Firmicutes_C;c__Negativicutes;o__Selenomonadales;f__Selenomonadaceae;g__Propionispira;s__
97	Y	21216	33899	ICE8	Y	35	465	13136	12690	94.649	0	19651	12011	d__Bacteria;p__Firmicutes_C;c__Negativicutes;o__Selenomonadales;f__Selenomonadaceae;g__Propionispira;s__
97	Y	41014	44819	ICE8	Y	35	20615	24410	3808	94.485	0	5856	3598	d__Bacteria;p__Firmicutes_C;c__Negativicutes;o__Selenomonadales;f__Selenomonadaceae;g__Propionispira;s__
97	Y	14050	20284	ICE8	Y	61	6231	7	6241	90.947	0	8375	5676	d__Bacteria;p__Firmicutes_C;c__Negativicutes;o__Selenomonadales;f__Selenomonadaceae;g__Propionispira;s__
101	N	8417	11737	ICE64	Y	279	4680	1360	3321	99.88	0	6111	3317	d__Bacteria;p__Bacteroidota;c__Bacteroidia;o__Bacteroidales;f__Paludibacteraceae;g__Paludibacter;s__
101	N	3	8373	ICE64	Y	85	189	8559	8371	99.869	0	15398	8360	d__Bacteria;p__Bacteroidota;c__Bacteroidia;o__Bacteroidales;f__Paludibacteraceae;g__Paludibacter;s__
101	N	8252	11728	ICE109	Y	99	5280	1828	3481	91.468	0	4754	3184	d__Bacteria;p__Bacteroidota;c__Bacteroidia;o__Bacteroidales;f__Paludibacteraceae;g__Paludibacter;s__
101	N	6	4057	ICE109	Y	259	4512	472	4065	90.504	0	5334	3679	d__Bacteria;p__Bacteroidota;c__Bacteroidia;o__Bacteroidales;f__Paludibacteraceae;g__Paludibacter;s__
101	N	5441	8075	ICE28	Y	29	1	2635	2643	81.044	0	2091	2142	d__Bacteria;p__Bacteroidota;c__Bacteroidia;o__Bacteroidales;f__Paludibacteraceae;g__Paludibacter;s__
101	N	8786	11678	ICE28	Y	29	3606	6505	2914	78.209	0	1831	2279	d__Bacteria;p__Bacteroidota;c__Bacteroidia;o__Bacteroidales;f__Paludibacteraceae;g__Paludibacter;s__
101	N	4157	8075	ICE1	Y	27	4562	645	3948	77.229	0	2255	3049	d__Bacteria;p__Bacteroidota;c__Bacteroidia;o__Bacteroidales;f__Paludibacteraceae;g__Paludibacter;s__
104	Y	1	12001	ICE27	N	19	16780	4785	12001	99.9	0	22101	11989	d__Bacteria;p__Acidobacteriota;c__Acidobacteriae;o__Acidobacteriales;f__Acidobacteriaceae;g__Palsa-288;s__
105	Y	3	3963	ICE1	Y	10	52570	56539	4022	78.618	0	2558	3162	d__Bacteria;p__Bacteroidota;c__Bacteroidia;o__Bacteroidales;f__Paludibacteraceae;g__Paludibacter;s__
106	N	1	9942	ICE80	N	13	9941	1	9942	99.909	0	18308	9933	d__Bacteria;p__Actinobacteriota;c__Thermoleophilia;o__UBA2241;f__UBA2241;g__Bog-752;s__
106	N	5267	8250	ICE135	N	312	196	3153	2992	88.336	0	3554	2643	d__Bacteria;p__Actinobacteriota;c__Thermoleophilia;o__UBA2241;f__UBA2241;g__Bog-752;s__
106	N	5616	8811	ICE148	N	222	3170	1	3205	87.925	0	3735	2818	d__Bacteria;p__Actinobacteriota;c__Thermoleophilia;o__UBA2241;f__UBA2241;g__Bog-752;s__
106	N	6143	8863	ICE135	N	289	3299	600	2727	87.642	0	3138	2390	d__Bacteria;p__Actinobacteriota;c__Thermoleophilia;o__UBA2241;f__UBA2241;g__Bog-752;s__
108	Y	1	40317	ICE26	Y	6	40518	202	40317	100	0	74452	40317	d__Bacteria;p__Firmicutes_A;c__Clostridia;o__Oscillospirales;f__Ethanoligenenaceae;g__Ruminiclostridium_D;s__
109	N	1	10391	ICE21	N	65	11150	769	10391	99.788	0	19058	10369	d__Bacteria;p__Chloroflexota_A;c__Ellin6529;o__CSP1-4;f__CSP1-4;g__Fen-1039;s__
110	N	3290	6933	ICE84	N	217	4562	895	3691	81.983	0	3068	3026	d__Bacteria;p__Chloroflexota_A;c__Ellin6529;o__CSP1-4;f__CSP1-4;g__Fen-1039;s__
110	N	2069	6740	ICE31	N	21	6982	2278	4735	79.472	0	3273	3763	d__Bacteria;p__Chloroflexota_A;c__Ellin6529;o__CSP1-4;f__CSP1-4;g__Fen-1039;s__
110	N	2891	5489	ICE61	N	82	4740	2130	2631	78.069	0	1615	2054	d__Bacteria;p__Chloroflexota_A;c__Ellin6529;o__CSP1-4;f__CSP1-4;g__Fen-1039;s__
110	N	2780	5495	ICE14	N	1	66410	69134	2763	75.642	0	1295	2090	d__Bacteria;p__Chloroflexota_A;c__Ellin6529;o__CSP1-4;f__CSP1-4;g__Fen-1039;s__
110	N	2071	5528	ICE19	N	79	7408	10861	3503	75.393	0	1607	2641	d__Bacteria;p__Chloroflexota_A;c__Ellin6529;o__CSP1-4;f__CSP1-4;g__Fen-1039;s__
111	Y	38535	47058	ICE25	Y	84	8524	1	8524	100	0	15741	8524	d__Bacteria;p__Bacteroidota;c__Bacteroidia;o__Bacteroidales;f__Bacteroidaceae;g__UBA1794;s__
111	Y	1845	4547	ICE16	Y	311	117	2819	2704	98.077	0	4704	2652	d__Bacteria;p__Bacteroidota;c__Bacteroidia;o__Bacteroidales;f__Bacteroidaceae;g__UBA1794;s__
111	Y	39142	41904	ICE16	Y	317	2763	1	2763	97.286	0	4687	2688	d__Bacteria;p__Bacteroidota;c__Bacteroidia;o__Bacteroidales;f__Bacteroidaceae;g__UBA1794;s__
112	N	5448	10435	ICE12	N	47	7761	12753	5023	84.233	0	4828	4231	d__Bacteria;p__Chloroflexota_A;c__Ellin6529;o__CSP1-4;f__CSP1-4;g__Fen-1039;s__
112	N	7794	10434	ICE130	N	112	1	2668	2672	83.907	0	2519	2242	d__Bacteria;p__Chloroflexota_A;c__Ellin6529;o__CSP1-4;f__CSP1-4;g__Fen-1039;s__
112	N	5702	10190	ICE21	N	144	4508	1	4528	82.045	0	3803	3715	d__Bacteria;p__Chloroflexota_A;c__Ellin6529;o__CSP1-4;f__CSP1-4;g__Fen-1039;s__
112	N	5433	8035	ICE130	N	222	1097	3708	2627	81.88	0	2178	2151	d__Bacteria;p__Chloroflexota_A;c__Ellin6529;o__CSP1-4;f__CSP1-4;g__Fen-1039;s__
112	N	5579	10434	ICE14	N	20	23894	19020	4900	81.592	0	3988	3998	d__Bacteria;p__Chloroflexota_A;c__Ellin6529;o__CSP1-4;f__CSP1-4;g__Fen-1039;s__
112	N	6321	9759	ICE130	N	247	3470	1	3483	81.137	0	2739	2826	d__Bacteria;p__Chloroflexota_A;c__Ellin6529;o__CSP1-4;f__CSP1-4;g__Fen-1039;s__
112	N	5483	9516	ICE61	N	92	2425	6456	4054	81.08	0	3199	3287	d__Bacteria;p__Chloroflexota_A;c__Ellin6529;o__CSP1-4;f__CSP1-4;g__Fen-1039;s__
113	Y	1	49896	ICE5	Y	22	50016	121	49896	99.994	0	92124	49893	d__Bacteria;p__Firmicutes_C;c__Negativicutes;o__Propionisporales;f__Pelosinaceae;g__;s__
115	N	9544	16247	ICE32	Y	67	1	6704	6704	99.672	0	12259	6682	d__Bacteria;p__Caldisericota;c__Caldisericia;o__UBA4822;f__UBA4822;g__UBA4822;s__
115	N	457	5102	ICE32	Y	122	1	4646	4646	99.031	0	8331	4601	d__Bacteria;p__Caldisericota;c__Caldisericia;o__UBA4822;f__UBA4822;g__UBA4822;s__
115	N	6014	9670	ICE32	Y	164	3657	1	3657	98.223	0	6394	3592	d__Bacteria;p__Caldisericota;c__Caldisericia;o__UBA4822;f__UBA4822;g__UBA4822;s__
119	N	916	4066	ICE98	N	521	3151	1	3151	99.397	0	5714	3132	d__Bacteria;p__Myxococcota;c__Polyangia;o__Palsa-1104;f__Fen-1088;g__Fen-1137;s__
119	N	5175	12075	ICE98	N	46	11	6911	6903	97.378	0	11742	6722	d__Bacteria;p__Myxococcota;c__Polyangia;o__Palsa-1104;f__Fen-1088;g__Fen-1137;s__
119	N	3078	7273	ICE67	N	81	1	4196	4199	91.117	0	5683	3826	d__Bacteria;p__Myxococcota;c__Polyangia;o__Palsa-1104;f__Fen-1088;g__Fen-1137;s__
119	N	8793	12075	ICE67	N	180	1	3294	3301	88.246	0	3923	2913	d__Bacteria;p__Myxococcota;c__Polyangia;o__Palsa-1104;f__Fen-1088;g__Fen-1137;s__
121	Y	986	5216	ICE109	Y	341	4210	1	4231	98.275	0	7389	4158	d__Bacteria;p__Bacteroidota;c__Bacteroidia;o__Bacteroidales;f__Paludibacteraceae;g__Paludibacter;s__
122	Y	935	4264	ICE1	Y	20	5	3332	3335	92.024	0	4674	3069	d__Bacteria;p__Bacteroidota;c__Bacteroidia;o__Bacteroidales;f__Paludibacteraceae;g__Paludibacter;s__
122	Y	20028	24177	ICE100	Y	87	1031	5209	4205	83.068	0	3746	3493	d__Bacteria;p__Bacteroidota;c__Bacteroidia;o__Bacteroidales;f__Paludibacteraceae;g__Paludibacter;s__
123	Y	53237	56814	ICE8	Y	19	35690	39273	3587	88.737	0	4375	3183	d__Bacteria;p__Firmicutes_C;c__Negativicutes;o__Selenomonadales;f__Selenomonadaceae;g__Propionispira;s__
124	Y	10246	13518	ICE16	Y	276	2	3274	3273	98.747	0	5818	3232	d__Bacteria;p__Bacteroidota;c__Bacteroidia;o__Bacteroidales;f__Bacteroidaceae;g__UBA1794;s__
125	Y	1540	5099	ICE30	Y	262	1	3560	3560	100	0	6575	3560	d__Bacteria;p__Bacteroidota;c__Bacteroidia;o__Bacteroidales;f__Bacteroidaceae;g__UBA1794;s__
125	Y	1	5179	ICE16	Y	34	5179	1	5179	99.71	0	9481	5164	d__Bacteria;p__Bacteroidota;c__Bacteroidia;o__Bacteroidales;f__Bacteroidaceae;g__UBA1794;s__
125	Y	5649	10828	ICE16	Y	179	1	5180	5180	98.571	0	9156	5106	d__Bacteria;p__Bacteroidota;c__Bacteroidia;o__Bacteroidales;f__Bacteroidaceae;g__UBA1794;s__
125	Y	7750	10887	ICE30	Y	120	1	3136	3138	97.482	0	5356	3059	d__Bacteria;p__Bacteroidota;c__Bacteroidia;o__Bacteroidales;f__Bacteroidaceae;g__UBA1794;s__
134	Y	1	7644	ICE144	Y	5	7644	1	7644	99.987	0	14111	7643	d__Bacteria;p__Firmicutes_A;c__Clostridia;o__Clostridiales;f__Clostridiaceae;g__Clostridium_AD;s__
134	Y	7591	12772	ICE144	Y	1	1	5182	5182	99.981	0	9564	5181	d__Bacteria;p__Firmicutes_A;c__Clostridia;o__Clostridiales;f__Clostridiaceae;g__Clostridium_AD;s__
141	N	1	13762	ICE7	Y	77	14406	643	13764	99.884	0	25327	13748	d__Bacteria;p__Actinobacteriota;c__Actinobacteria;o__Propionibacteriales;f__Propionibacteriaceae;g__Fen-668;s__
142	N	1	13289	ICE7	Y	14	6933	20226	13294	99.797	0	24413	13267	d__Bacteria;p__Actinobacteriota;c__Actinobacteria;o__Propionibacteriales;f__Propionibacteriaceae;g__Fen-668;s__
142	N	2960	8055	ICE18	N	91	5641	10742	5115	85.611	0	5358	4379	d__Bacteria;p__Actinobacteriota;c__Actinobacteria;o__Propionibacteriales;f__Propionibacteriaceae;g__Fen-668;s__
142	N	294	2950	ICE18	N	91	2930	5592	2673	83.876	0	2525	2242	d__Bacteria;p__Actinobacteriota;c__Actinobacteria;o__Propionibacteriales;f__Propionibacteriaceae;g__Fen-668;s__
142	N	10289	13287	ICE18	N	201	6693	3700	3021	81.132	0	2375	2451	d__Bacteria;p__Actinobacteriota;c__Actinobacteria;o__Propionibacteriales;f__Propionibacteriaceae;g__Fen-668;s__
142	N	5506	8003	ICE107	N	133	785	3300	2549	74.461	0	1024	1898	d__Bacteria;p__Actinobacteriota;c__Actinobacteria;o__Sporichthyales;f__;g__;s__
143	N	1	43506	ICE84	N	1	34942	78447	43506	100	0	80341	43506	d__Bacteria;p__Chloroflexota_A;c__Ellin6529;o__CSP1-4;f__CSP1-4;g__Fen-1039;s__
143	N	43500	78535	ICE84	N	1	1	35036	35036	100	0	64700	35036	d__Bacteria;p__Chloroflexota_A;c__Ellin6529;o__CSP1-4;f__CSP1-4;g__Fen-1039;s__
147	N	1	12223	ICE7	Y	70	3275	15497	12223	99.935	0	22528	12215	d__Bacteria;p__Actinobacteriota;c__Actinobacteria;o__Propionibacteriales;f__Propionibacteriaceae;g__Fen-668;s__
147	N	7275	11116	ICE153	Y	89	3842	1	3842	99.896	0	7073	3838	d__Bacteria;p__Actinobacteriota;c__Actinobacteria;o__Propionibacteriales;f__Propionibacteriaceae;g__Fen-668;s__
147	N	12240	19607	ICE7	Y	119	10486	3119	7368	99.878	0	13557	7359	d__Bacteria;p__Actinobacteriota;c__Actinobacteria;o__Propionibacteriales;f__Propionibacteriaceae;g__Fen-668;s__
147	N	13726	17442	ICE153	Y	94	3717	1	3717	99.865	0	6837	3712	d__Bacteria;p__Actinobacteriota;c__Actinobacteria;o__Propionibacteriales;f__Propionibacteriaceae;g__Fen-668;s__
147	N	5182	8119	ICE18	N	11	9004	6060	2955	85.279	0	3022	2520	d__Bacteria;p__Actinobacteriota;c__Actinobacteria;o__Propionibacteriales;f__Propionibacteriaceae;g__Fen-668;s__
147	N	16470	18970	ICE18	N	147	6164	3674	2503	83.979	0	2388	2102	d__Bacteria;p__Actinobacteriota;c__Actinobacteria;o__Propionibacteriales;f__Propionibacteriaceae;g__Fen-668;s__
147	N	8188	11887	ICE18	N	11	5923	2207	3736	81.638	0	3048	3050	d__Bacteria;p__Actinobacteriota;c__Actinobacteria;o__Propionibacteriales;f__Propionibacteriaceae;g__Fen-668;s__
149	N	1	14475	ICE7	Y	35	9618	24095	14478	99.834	0	26600	14454	d__Bacteria;p__Actinobacteriota;c__Actinobacteria;o__Propionibacteriales;f__Propionibacteriaceae;g__Fen-668;s__
149	N	4989	8045	ICE153	Y	203	1	3056	3057	99.673	0	5589	3047	d__Bacteria;p__Actinobacteriota;c__Actinobacteria;o__Propionibacteriales;f__Propionibacteriaceae;g__Fen-668;s__
149	N	11407	13891	ICE153	Y	342	1	2465	2515	87.157	0	2782	2192	d__Bacteria;p__Actinobacteriota;c__Actinobacteria;o__Propionibacteriales;f__Propionibacteriaceae;g__Fen-668;s__
149	N	6472	14218	ICE18	N	84	13846	6123	7789	85.569	0	8058	6665	d__Bacteria;p__Actinobacteriota;c__Actinobacteria;o__Propionibacteriales;f__Propionibacteriaceae;g__Fen-668;s__
149	N	2516	6301	ICE18	N	270	1	3772	3796	85.274	0	3882	3237	d__Bacteria;p__Actinobacteriota;c__Actinobacteria;o__Propionibacteriales;f__Propionibacteriaceae;g__Fen-668;s__
152	N	1	11577	ICE7	Y	2	22724	34300	11577	99.845	0	21280	11559	d__Bacteria;p__Actinobacteriota;c__Actinobacteria;o__Propionibacteriales;f__Propionibacteriaceae;g__Fen-668;s__
152	N	2473	11577	ICE18	N	12	1	9109	9135	87.115	0	10298	7958	d__Bacteria;p__Actinobacteriota;c__Actinobacteria;o__Propionibacteriales;f__Propionibacteriaceae;g__Fen-668;s__
153	Y	3116	10885	ICE64	Y	34	11445	3702	7770	99.627	0	14164	7741	d__Bacteria;p__Bacteroidota;c__Bacteroidia;o__Bacteroidales;f__Paludibacteraceae;g__Paludibacter;s__
153	Y	4727	8525	ICE100	Y	269	3792	1	3807	88.626	0	4610	3374	d__Bacteria;p__Bacteroidota;c__Bacteroidia;o__Bacteroidales;f__Paludibacteraceae;g__Paludibacter;s__
153	Y	26	10415	ICE1	Y	43	23221	12848	10474	80.762	0	8010	8459	d__Bacteria;p__Bacteroidota;c__Bacteroidia;o__Bacteroidales;f__Paludibacteraceae;g__Paludibacter;s__
153	Y	26	10415	ICE109	Y	3	14146	3773	10474	80.752	0	8004	8458	d__Bacteria;p__Bacteroidota;c__Bacteroidia;o__Bacteroidales;f__Paludibacteraceae;g__Paludibacter;s__
153	Y	971	4718	ICE53	Y	224	2	3738	3807	76.543	0	1964	2914	d__Bacteria;p__Firmicutes_C;c__Negativicutes;o__Propionisporales;f__Pelosinaceae;g__;s__
156	N	117714	149129	ICE12	N	18	31416	1	31416	99.975	0	57971	31408	d__Bacteria;p__Chloroflexota_A;c__Ellin6529;o__CSP1-4;f__CSP1-4;g__Fen-1039;s__
156	N	61162	96863	ICE12	N	14	35702	1	35702	99.969	0	65869	35691	d__Bacteria;p__Chloroflexota_A;c__Ellin6529;o__CSP1-4;f__CSP1-4;g__Fen-1039;s__
156	N	201043	238922	ICE12	N	11	1	37880	37880	99.96	0	69869	37865	d__Bacteria;p__Chloroflexota_A;c__Ellin6529;o__CSP1-4;f__CSP1-4;g__Fen-1039;s__
156	N	53965	58747	ICE12	N	146	4783	1	4783	99.958	0	8822	4781	d__Bacteria;p__Chloroflexota_A;c__Ellin6529;o__CSP1-4;f__CSP1-4;g__Fen-1039;s__
156	N	29419	50242	ICE12	N	34	20824	1	20824	99.957	0	38405	20815	d__Bacteria;p__Chloroflexota_A;c__Ellin6529;o__CSP1-4;f__CSP1-4;g__Fen-1039;s__
156	N	50116	54091	ICE12	N	163	3976	1	3976	99.95	0	7332	3974	d__Bacteria;p__Chloroflexota_A;c__Ellin6529;o__CSP1-4;f__CSP1-4;g__Fen-1039;s__
156	N	244726	262439	ICE12	N	51	17714	1	17714	99.944	0	32657	17704	d__Bacteria;p__Chloroflexota_A;c__Ellin6529;o__CSP1-4;f__CSP1-4;g__Fen-1039;s__
156	N	5232	13942	ICE12	N	101	1	8709	8711	99.92	0	16046	8704	d__Bacteria;p__Chloroflexota_A;c__Ellin6529;o__CSP1-4;f__CSP1-4;g__Fen-1039;s__
156	N	160419	165061	ICE12	N	7	40616	35974	4643	99.914	0	8552	4639	d__Bacteria;p__Chloroflexota_A;c__Ellin6529;o__CSP1-4;f__CSP1-4;g__Fen-1039;s__
156	N	17987	24890	ICE12	N	118	6904	1	6904	99.913	0	12717	6898	d__Bacteria;p__Chloroflexota_A;c__Ellin6529;o__CSP1-4;f__CSP1-4;g__Fen-1039;s__
156	N	1	5358	ICE12	N	27	18108	23465	5358	99.907	0	9867	5353	d__Bacteria;p__Chloroflexota_A;c__Ellin6529;o__CSP1-4;f__CSP1-4;g__Fen-1039;s__
156	N	165162	201169	ICE12	N	7	35984	1	36008	99.903	0	66279	35973	d__Bacteria;p__Chloroflexota_A;c__Ellin6529;o__CSP1-4;f__CSP1-4;g__Fen-1039;s__
156	N	24764	29545	ICE12	N	147	1	4782	4782	99.833	0	8787	4774	d__Bacteria;p__Chloroflexota_A;c__Ellin6529;o__CSP1-4;f__CSP1-4;g__Fen-1039;s__
156	N	266720	275328	ICE12	N	43	17396	8788	8610	99.744	0	15777	8588	d__Bacteria;p__Chloroflexota_A;c__Ellin6529;o__CSP1-4;f__CSP1-4;g__Fen-1039;s__
156	N	58621	61288	ICE12	N	198	2668	1	2668	99.213	0	4811	2647	d__Bacteria;p__Chloroflexota_A;c__Ellin6529;o__CSP1-4;f__CSP1-4;g__Fen-1039;s__
156	N	109883	112429	ICE31	N	67	12912	10349	2572	87.131	0	2885	2241	d__Bacteria;p__Chloroflexota_A;c__Ellin6529;o__CSP1-4;f__CSP1-4;g__Fen-1039;s__
156	N	169589	173306	ICE31	N	11	34492	30757	3743	87.069	0	4202	3259	d__Bacteria;p__Chloroflexota_A;c__Ellin6529;o__CSP1-4;f__CSP1-4;g__Fen-1039;s__
156	N	83204	85839	ICE19	N	259	1	2636	2641	86.52	0	2896	2285	d__Bacteria;p__Chloroflexota_A;c__Ellin6529;o__CSP1-4;f__CSP1-4;g__Fen-1039;s__
156	N	52425	61327	ICE31	N	78	10974	2106	8927	86.345	0	9657	7708	d__Bacteria;p__Chloroflexota_A;c__Ellin6529;o__CSP1-4;f__CSP1-4;g__Fen-1039;s__
156	N	85666	88410	ICE84	N	345	1	2737	2757	86.144	0	2946	2375	d__Bacteria;p__Chloroflexota_A;c__Ellin6529;o__CSP1-4;f__CSP1-4;g__Fen-1039;s__
156	N	165335	167979	ICE21	N	199	1606	4250	2652	85.709	0	2785	2273	d__Bacteria;p__Chloroflexota_A;c__Ellin6529;o__CSP1-4;f__CSP1-4;g__Fen-1039;s__
156	N	83764	89963	ICE31	N	74	2	6239	6266	85.334	0	6394	5347	d__Bacteria;p__Chloroflexota_A;c__Ellin6529;o__CSP1-4;f__CSP1-4;g__Fen-1039;s__
156	N	80148	84465	ICE84	N	231	3	4311	4346	85.09	0	4375	3698	d__Bacteria;p__Chloroflexota_A;c__Ellin6529;o__CSP1-4;f__CSP1-4;g__Fen-1039;s__
156	N	145053	149937	ICE31	N	16	14597	9701	4910	84.99	0	4950	4173	d__Bacteria;p__Chloroflexota_A;c__Ellin6529;o__CSP1-4;f__CSP1-4;g__Fen-1039;s__
156	N	81621	84122	ICE130	N	316	368	2861	2519	84.915	0	2508	2139	d__Bacteria;p__Chloroflexota_A;c__Ellin6529;o__CSP1-4;f__CSP1-4;g__Fen-1039;s__
156	N	140518	144528	ICE84	N	252	4001	1	4035	84.882	0	4019	3425	d__Bacteria;p__Chloroflexota_A;c__Ellin6529;o__CSP1-4;f__CSP1-4;g__Fen-1039;s__
156	N	109892	112429	ICE14	N	64	10000	12524	2551	84.869	0	2536	2165	d__Bacteria;p__Chloroflexota_A;c__Ellin6529;o__CSP1-4;f__CSP1-4;g__Fen-1039;s__
156	N	53085	56425	ICE91	N	96	6113	9444	3348	84.558	0	3297	2831	d__Bacteria;p__Chloroflexota_A;c__Ellin6529;o__CSP1-4;f__CSP1-4;g__Fen-1039;s__Fen-1039 sp003158875
156	N	81579	84780	ICE21	N	141	4686	1493	3220	84.503	0	3142	2721	d__Bacteria;p__Chloroflexota_A;c__Ellin6529;o__CSP1-4;f__CSP1-4;g__Fen-1039;s__
156	N	165325	167980	ICE61	N	71	2442	5097	2665	84.465	0	2612	2251	d__Bacteria;p__Chloroflexota_A;c__Ellin6529;o__CSP1-4;f__CSP1-4;g__Fen-1039;s__
156	N	83294	85854	ICE91	N	50	13659	11077	2591	84.253	0	2490	2183	d__Bacteria;p__Chloroflexota_A;c__Ellin6529;o__CSP1-4;f__CSP1-4;g__Fen-1039;s__Fen-1039 sp003158876
156	N	53086	57395	ICE14	N	16	20044	24375	4349	84.18	0	4169	3661	d__Bacteria;p__Chloroflexota_A;c__Ellin6529;o__CSP1-4;f__CSP1-4;g__Fen-1039;s__
156	N	152290	154788	ICE84	N	175	2843	360	2509	84.137	0	2396	2111	d__Bacteria;p__Chloroflexota_A;c__Ellin6529;o__CSP1-4;f__CSP1-4;g__Fen-1039;s__
156	N	165232	167988	ICE14	N	4	56952	59705	2762	83.852	0	2617	2316	d__Bacteria;p__Chloroflexota_A;c__Ellin6529;o__CSP1-4;f__CSP1-4;g__Fen-1039;s__
156	N	140062	145047	ICE31	N	16	19668	14681	5026	83.685	0	4667	4206	d__Bacteria;p__Chloroflexota_A;c__Ellin6529;o__CSP1-4;f__CSP1-4;g__Fen-1039;s__
156	N	245061	249951	ICE84	N	131	271	5159	4911	83.649	0	4582	4108	d__Bacteria;p__Chloroflexota_A;c__Ellin6529;o__CSP1-4;f__CSP1-4;g__Fen-1039;s__
156	N	175067	179655	ICE31	N	11	29571	24966	4631	83.61	0	4285	3872	d__Bacteria;p__Chloroflexota_A;c__Ellin6529;o__CSP1-4;f__CSP1-4;g__Fen-1039;s__
156	N	165232	169417	ICE31	N	11	38818	34599	4240	83.467	0	3879	3539	d__Bacteria;p__Chloroflexota_A;c__Ellin6529;o__CSP1-4;f__CSP1-4;g__Fen-1039;s__
156	N	81476	84780	ICE14	N	24	12203	15498	3320	83.313	0	3025	2766	d__Bacteria;p__Chloroflexota_A;c__Ellin6529;o__CSP1-4;f__CSP1-4;g__Fen-1039;s__
156	N	32173	36491	ICE84	N	8	10542	14864	4346	83.203	0	3936	3616	d__Bacteria;p__Chloroflexota_A;c__Ellin6529;o__CSP1-4;f__CSP1-4;g__Fen-1039;s__
156	N	53136	58033	ICE84	N	177	5461	498	4993	83.176	0	4453	4153	d__Bacteria;p__Chloroflexota_A;c__Ellin6529;o__CSP1-4;f__CSP1-4;g__Fen-1039;s__
156	N	36624	40302	ICE84	N	8	14993	18682	3727	83.096	0	3314	3097	d__Bacteria;p__Chloroflexota_A;c__Ellin6529;o__CSP1-4;f__CSP1-4;g__Fen-1039;s__
156	N	53681	58025	ICE61	N	62	3	4355	4388	83.045	0	3910	3644	d__Bacteria;p__Chloroflexota_A;c__Ellin6529;o__CSP1-4;f__CSP1-4;g__Fen-1039;s__
156	N	245068	249952	ICE31	N	79	287	5167	4918	83.001	0	4386	4082	d__Bacteria;p__Chloroflexota_A;c__Ellin6529;o__CSP1-4;f__CSP1-4;g__Fen-1039;s__
156	N	36599	43115	ICE31	N	93	1793	8293	6564	82.724	0	5738	5430	d__Bacteria;p__Chloroflexota_A;c__Ellin6529;o__CSP1-4;f__CSP1-4;g__Fen-1039;s__
156	N	130064	133167	ICE31	N	16	29152	26049	3131	82.593	0	2713	2586	d__Bacteria;p__Chloroflexota_A;c__Ellin6529;o__CSP1-4;f__CSP1-4;g__Fen-1039;s__
156	N	152285	154808	ICE14	N	4	39005	41521	2543	82.54	0	2194	2099	d__Bacteria;p__Chloroflexota_A;c__Ellin6529;o__CSP1-4;f__CSP1-4;g__Fen-1039;s__
156	N	140113	142885	ICE21	N	76	4297	1525	2795	82.469	0	2407	2305	d__Bacteria;p__Chloroflexota_A;c__Ellin6529;o__CSP1-4;f__CSP1-4;g__Fen-1039;s__
156	N	32179	35065	ICE31	N	82	7276	10163	2891	82.428	0	2518	2383	d__Bacteria;p__Chloroflexota_A;c__Ellin6529;o__CSP1-4;f__CSP1-4;g__Fen-1039;s__
156	N	86268	89052	ICE21	N	81	10188	7403	2811	82.319	0	2390	2314	d__Bacteria;p__Chloroflexota_A;c__Ellin6529;o__CSP1-4;f__CSP1-4;g__Fen-1039;s__
156	N	150022	155443	ICE31	N	16	9319	3925	5447	82.1	0	4586	4472	d__Bacteria;p__Chloroflexota_A;c__Ellin6529;o__CSP1-4;f__CSP1-4;g__Fen-1039;s__
156	N	77938	80734	ICE19	N	198	1519	4348	2838	82.03	0	2370	2328	d__Bacteria;p__Chloroflexota_A;c__Ellin6529;o__CSP1-4;f__CSP1-4;g__Fen-1039;s__
156	N	150807	153483	ICE21	N	113	1	2664	2712	82.006	0	2228	2224	d__Bacteria;p__Chloroflexota_A;c__Ellin6529;o__CSP1-4;f__CSP1-4;g__Fen-1039;s__
156	N	91728	94490	ICE84	N	197	2	2740	2781	81.985	0	2305	2280	d__Bacteria;p__Chloroflexota_A;c__Ellin6529;o__CSP1-4;f__CSP1-4;g__Fen-1039;s__
156	N	76973	80125	ICE84	N	32	3153	1	3170	81.924	0	2649	2597	d__Bacteria;p__Chloroflexota_A;c__Ellin6529;o__CSP1-4;f__CSP1-4;g__Fen-1039;s__
156	N	39359	42729	ICE21	N	38	2753	6110	3409	81.608	0	2739	2782	d__Bacteria;p__Chloroflexota_A;c__Ellin6529;o__CSP1-4;f__CSP1-4;g__Fen-1039;s__
156	N	40196	45725	ICE84	N	50	10718	5194	5580	81.577	0	4512	4552	d__Bacteria;p__Chloroflexota_A;c__Ellin6529;o__CSP1-4;f__CSP1-4;g__Fen-1039;s__
156	N	50165	52984	ICE14	N	16	16897	19715	2840	81.549	0	2303	2316	d__Bacteria;p__Chloroflexota_A;c__Ellin6529;o__CSP1-4;f__CSP1-4;g__Fen-1039;s__
156	N	86044	89052	ICE61	N	156	3361	375	3028	81.407	0	2418	2465	d__Bacteria;p__Chloroflexota_A;c__Ellin6529;o__CSP1-4;f__CSP1-4;g__Fen-1039;s__
156	N	177151	179628	ICE19	N	37	9827	12296	2505	81.397	0	1988	2039	d__Bacteria;p__Chloroflexota_A;c__Ellin6529;o__CSP1-4;f__CSP1-4;g__Fen-1039;s__
156	N	140380	145925	ICE19	N	144	11	5542	5622	81.341	0	4418	4573	d__Bacteria;p__Chloroflexota_A;c__Ellin6529;o__CSP1-4;f__CSP1-4;g__Fen-1039;s__
156	N	165388	168568	ICE91	N	45	4647	7850	3218	81.293	0	2560	2616	d__Bacteria;p__Chloroflexota_A;c__Ellin6529;o__CSP1-4;f__CSP1-4;g__Fen-1039;s__Fen-1039 sp003158877
156	N	253147	256029	ICE84	N	29	11447	8542	2923	81.286	0	2314	2376	d__Bacteria;p__Chloroflexota_A;c__Ellin6529;o__CSP1-4;f__CSP1-4;g__Fen-1039;s__
156	N	77944	80500	ICE91	N	51	11023	13603	2594	81.264	0	2052	2108	d__Bacteria;p__Chloroflexota_A;c__Ellin6529;o__CSP1-4;f__CSP1-4;g__Fen-1039;s__Fen-1039 sp003158878
156	N	150151	153443	ICE19	N	26	2211	5511	3341	81.233	0	2615	2714	d__Bacteria;p__Chloroflexota_A;c__Ellin6529;o__CSP1-4;f__CSP1-4;g__Fen-1039;s__
156	N	55403	58067	ICE21	N	106	3236	5912	2695	81.002	0	2097	2183	d__Bacteria;p__Chloroflexota_A;c__Ellin6529;o__CSP1-4;f__CSP1-4;g__Fen-1039;s__
156	N	86025	89055	ICE14	N	24	16807	19813	3057	80.962	0	2351	2475	d__Bacteria;p__Chloroflexota_A;c__Ellin6529;o__CSP1-4;f__CSP1-4;g__Fen-1039;s__
156	N	179949	185756	ICE84	N	51	12	5844	5896	80.953	0	4527	4773	d__Bacteria;p__Chloroflexota_A;c__Ellin6529;o__CSP1-4;f__CSP1-4;g__Fen-1039;s__
156	N	143167	146500	ICE130	N	262	1	3348	3396	80.86	0	2569	2746	d__Bacteria;p__Chloroflexota_A;c__Ellin6529;o__CSP1-4;f__CSP1-4;g__Fen-1039;s__
156	N	39360	42709	ICE14	N	16	4399	7741	3386	80.774	0	2573	2735	d__Bacteria;p__Chloroflexota_A;c__Ellin6529;o__CSP1-4;f__CSP1-4;g__Fen-1039;s__
156	N	152280	155271	ICE91	N	56	5980	8940	3013	80.717	0	2278	2432	d__Bacteria;p__Chloroflexota_A;c__Ellin6529;o__CSP1-4;f__CSP1-4;g__Fen-1039;s__Fen-1039 sp003158879
156	N	38029	42718	ICE61	N	44	706	5405	4766	80.634	0	3557	3843	d__Bacteria;p__Chloroflexota_A;c__Ellin6529;o__CSP1-4;f__CSP1-4;g__Fen-1039;s__
156	N	38124	42131	ICE130	N	41	6169	2146	4063	80.507	0	3029	3271	d__Bacteria;p__Chloroflexota_A;c__Ellin6529;o__CSP1-4;f__CSP1-4;g__Fen-1039;s__
156	N	76998	81264	ICE61	N	143	4928	647	4330	80.485	0	3212	3485	d__Bacteria;p__Chloroflexota_A;c__Ellin6529;o__CSP1-4;f__CSP1-4;g__Fen-1039;s__
156	N	140075	148438	ICE14	N	4	26799	35163	8465	80.307	0	6211	6798	d__Bacteria;p__Chloroflexota_A;c__Ellin6529;o__CSP1-4;f__CSP1-4;g__Fen-1039;s__
156	N	256285	259213	ICE84	N	29	8334	5397	2968	80.189	0	2159	2380	d__Bacteria;p__Chloroflexota_A;c__Ellin6529;o__CSP1-4;f__CSP1-4;g__Fen-1039;s__
156	N	48255	52540	ICE31	N	103	4294	11	4317	80.009	0	3133	3454	d__Bacteria;p__Chloroflexota_A;c__Ellin6529;o__CSP1-4;f__CSP1-4;g__Fen-1039;s__
156	N	16301	19445	ICE84	N	226	3932	814	3175	79.937	0	2255	2538	d__Bacteria;p__Chloroflexota_A;c__Ellin6529;o__CSP1-4;f__CSP1-4;g__Fen-1039;s__
156	N	142524	145925	ICE61	N	202	1	3383	3440	79.826	0	2420	2746	d__Bacteria;p__Chloroflexota_A;c__Ellin6529;o__CSP1-4;f__CSP1-4;g__Fen-1039;s__
156	N	175912	180064	ICE84	N	112	3185	7349	4225	79.669	0	2922	3366	d__Bacteria;p__Chloroflexota_A;c__Ellin6529;o__CSP1-4;f__CSP1-4;g__Fen-1039;s__
156	N	76988	81276	ICE14	N	24	7699	11991	4345	79.609	0	3016	3459	d__Bacteria;p__Chloroflexota_A;c__Ellin6529;o__CSP1-4;f__CSP1-4;g__Fen-1039;s__
156	N	140067	144675	ICE91	N	87	5470	10060	4661	79.554	0	3216	3708	d__Bacteria;p__Chloroflexota_A;c__Ellin6529;o__CSP1-4;f__CSP1-4;g__Fen-1039;s__Fen-1039 sp003158880
156	N	247094	249951	ICE21	N	169	1916	4757	2896	79.523	0	1978	2303	d__Bacteria;p__Chloroflexota_A;c__Ellin6529;o__CSP1-4;f__CSP1-4;g__Fen-1039;s__
156	N	150149	152925	ICE130	N	191	1295	4074	2833	79.492	0	1912	2252	d__Bacteria;p__Chloroflexota_A;c__Ellin6529;o__CSP1-4;f__CSP1-4;g__Fen-1039;s__
156	N	76998	80416	ICE21	N	48	9405	12829	3450	79.362	0	2375	2738	d__Bacteria;p__Chloroflexota_A;c__Ellin6529;o__CSP1-4;f__CSP1-4;g__Fen-1039;s__
156	N	165436	167979	ICE87	N	104	4934	2394	2572	79.238	0	1736	2038	d__Bacteria;p__Chloroflexota_A;c__Ellin6529;o__CSP1-4;f__CSP1-4;g__;s__
156	N	16301	19043	ICE31	N	138	3895	1177	2765	79.204	0	1858	2190	d__Bacteria;p__Chloroflexota_A;c__Ellin6529;o__CSP1-4;f__CSP1-4;g__Fen-1039;s__
156	N	177081	179625	ICE61	N	13	8456	11010	2589	78.872	0	1679	2042	d__Bacteria;p__Chloroflexota_A;c__Ellin6529;o__CSP1-4;f__CSP1-4;g__Fen-1039;s__
156	N	179881	186578	ICE31	N	11	24731	18036	6804	78.733	0	4351	5357	d__Bacteria;p__Chloroflexota_A;c__Ellin6529;o__CSP1-4;f__CSP1-4;g__Fen-1039;s__
156	N	48308	52984	ICE91	N	96	1382	6054	4720	78.602	0	3038	3710	d__Bacteria;p__Chloroflexota_A;c__Ellin6529;o__CSP1-4;f__CSP1-4;g__Fen-1039;s__Fen-1039 sp003158881
156	N	115017	118077	ICE84	N	18	4	3056	3098	78.47	0	1951	2431	d__Bacteria;p__Chloroflexota_A;c__Ellin6529;o__CSP1-4;f__CSP1-4;g__Fen-1039;s__
156	N	48308	51613	ICE21	N	38	13873	17174	3345	78.416	0	2102	2623	d__Bacteria;p__Chloroflexota_A;c__Ellin6529;o__CSP1-4;f__CSP1-4;g__Fen-1039;s__
156	N	48267	50895	ICE84	N	50	2672	47	2664	78.303	0	1650	2086	d__Bacteria;p__Chloroflexota_A;c__Ellin6529;o__CSP1-4;f__CSP1-4;g__Fen-1039;s__
156	N	269845	275154	ICE84	N	27	1164	6433	5383	78.246	0	3282	4212	d__Bacteria;p__Chloroflexota_A;c__Ellin6529;o__CSP1-4;f__CSP1-4;g__Fen-1039;s__
156	N	31567	35045	ICE19	N	230	269	3757	3547	77.812	0	2074	2760	d__Bacteria;p__Chloroflexota_A;c__Ellin6529;o__CSP1-4;f__CSP1-4;g__Fen-1039;s__
156	N	32170	36035	ICE61	N	151	63	3900	3894	77.735	0	2311	3027	d__Bacteria;p__Chloroflexota_A;c__Ellin6529;o__CSP1-4;f__CSP1-4;g__Fen-1039;s__
156	N	32338	35195	ICE14	N	50	16588	19443	2883	77.697	0	1714	2240	d__Bacteria;p__Chloroflexota_A;c__Ellin6529;o__CSP1-4;f__CSP1-4;g__Fen-1039;s__
156	N	39514	42715	ICE87	N	7	12941	16144	3258	77.686	0	1888	2531	d__Bacteria;p__Chloroflexota_A;c__Ellin6529;o__CSP1-4;f__CSP1-4;g__;s__
156	N	245076	248757	ICE14	N	27	27959	24245	3760	77.5	0	2143	2914	d__Bacteria;p__Chloroflexota_A;c__Ellin6529;o__CSP1-4;f__CSP1-4;g__Fen-1039;s__
156	N	5573	8054	ICE84	N	215	4309	1829	2509	77.242	0	1419	1938	d__Bacteria;p__Chloroflexota_A;c__Ellin6529;o__CSP1-4;f__CSP1-4;g__Fen-1039;s__
156	N	78054	80732	ICE50	N	52	2415	5114	2723	76.864	0	1476	2093	d__Bacteria;p__Chloroflexota_A;c__Ellin6529;o__CSP1-4;f__CSP1-4;g__;s__
156	N	114567	118079	ICE31	N	67	8386	4880	3557	76.806	0	1912	2732	d__Bacteria;p__Chloroflexota_A;c__Ellin6529;o__CSP1-4;f__CSP1-4;g__Fen-1039;s__
156	N	72475	76236	ICE84	N	32	7410	3664	3825	76.183	0	1886	2914	d__Bacteria;p__Chloroflexota_A;c__Ellin6529;o__CSP1-4;f__CSP1-4;g__Fen-1039;s__
156	N	31998	36017	ICE91	N	141	62	4043	4072	75.909	0	1954	3091	d__Bacteria;p__Chloroflexota_A;c__Ellin6529;o__CSP1-4;f__CSP1-4;g__Fen-1039;s__Fen-1039 sp003158882
156	N	127100	129832	ICE84	N	18	12278	15010	2780	75.863	0	1330	2109	d__Bacteria;p__Chloroflexota_A;c__Ellin6529;o__CSP1-4;f__CSP1-4;g__Fen-1039;s__
156	N	120204	122864	ICE31	N	67	2682	1	2713	74.788	0	1144	2029	d__Bacteria;p__Chloroflexota_A;c__Ellin6529;o__CSP1-4;f__CSP1-4;g__Fen-1039;s__
156	N	211124	213688	ICE84	N	143	1602	4161	2614	74.675	0	1064	1952	d__Bacteria;p__Chloroflexota_A;c__Ellin6529;o__CSP1-4;f__CSP1-4;g__Fen-1039;s__
156	N	196348	198974	ICE19	N	16	13560	16165	2702	73.501	0	865	1986	d__Bacteria;p__Chloroflexota_A;c__Ellin6529;o__CSP1-4;f__CSP1-4;g__Fen-1039;s__
156	N	196553	199682	ICE61	N	31	8589	11754	3270	70.612	2.44e-134	490	2309	d__Bacteria;p__Chloroflexota_A;c__Ellin6529;o__CSP1-4;f__CSP1-4;g__Fen-1039;s__
157	N	29844	33318	ICE153	Y	140	3475	1	3475	100	0	6418	3475	d__Bacteria;p__Actinobacteriota;c__Actinobacteria;o__Propionibacteriales;f__Propionibacteriaceae;g__Fen-668;s__
157	N	2757	7933	ICE134	N	138	5177	1	5177	99.981	0	9555	5176	d__Bacteria;p__Actinobacteriota;c__Actinobacteria;o__Actinomycetales;f__Cellulomonadaceae;g__Cellulomonas;s__
157	N	12457	36500	ICE134	N	4	24044	1	24044	99.963	0	44352	24035	d__Bacteria;p__Actinobacteriota;c__Actinobacteria;o__Actinomycetales;f__Cellulomonadaceae;g__Cellulomonas;s__
157	N	1	16349	ICE10	N	33	16349	1	16349	99.963	0	30158	16343	d__Bacteria;p__Actinobacteriota;c__Actinobacteria;o__Actinomycetales;f__Cellulomonadaceae;g__Cellulomonas;s__
157	N	49064	52471	ICE134	N	223	1	3408	3408	99.941	0	6283	3406	d__Bacteria;p__Actinobacteriota;c__Actinobacteria;o__Actinomycetales;f__Cellulomonadaceae;g__Cellulomonas;s__
157	N	16223	56292	ICE10	N	14	40070	1	40070	99.905	0	73785	40032	d__Bacteria;p__Actinobacteriota;c__Actinobacteria;o__Actinomycetales;f__Cellulomonadaceae;g__Cellulomonas;s__
157	N	9148	12457	ICE134	N	233	3310	1	3310	99.879	0	6091	3306	d__Bacteria;p__Actinobacteriota;c__Actinobacteria;o__Actinomycetales;f__Cellulomonadaceae;g__Cellulomonas;s__
157	N	60582	66007	ICE10	N	35	24	5449	5427	99.853	0	9976	5419	d__Bacteria;p__Actinobacteriota;c__Actinobacteria;o__Actinomycetales;f__Cellulomonadaceae;g__Cellulomonas;s__
157	N	36485	44622	ICE134	N	75	1	8138	8138	99.791	0	14934	8121	d__Bacteria;p__Actinobacteriota;c__Actinobacteria;o__Actinomycetales;f__Cellulomonadaceae;g__Cellulomonas;s__
157	N	44638	47736	ICE134	N	257	1	3099	3099	99.71	0	5674	3090	d__Bacteria;p__Actinobacteriota;c__Actinobacteria;o__Actinomycetales;f__Cellulomonadaceae;g__Cellulomonas;s__
157	N	63383	66007	ICE134	N	165	1	2625	2625	99.657	0	4798	2616	d__Bacteria;p__Actinobacteriota;c__Actinobacteria;o__Actinomycetales;f__Cellulomonadaceae;g__Cellulomonas;s__
158	N	1	30899	ICE7	Y	15	32226	1328	30899	99.919	0	56922	30874	d__Bacteria;p__Actinobacteriota;c__Actinobacteria;o__Propionibacteriales;f__Propionibacteriaceae;g__Fen-668;s__
158	N	22105	25464	ICE153	Y	154	1	3360	3360	99.911	0	6189	3357	d__Bacteria;p__Actinobacteriota;c__Actinobacteria;o__Propionibacteriales;f__Propionibacteriaceae;g__Fen-668;s__
158	N	25477	29540	ICE153	Y	80	1	4064	4064	99.803	0	7461	4056	d__Bacteria;p__Actinobacteriota;c__Actinobacteria;o__Propionibacteriales;f__Propionibacteriaceae;g__Fen-668;s__
158	N	12692	16354	ICE153	Y	117	1	3663	3663	99.645	0	6693	3650	d__Bacteria;p__Actinobacteriota;c__Actinobacteria;o__Propionibacteriales;f__Propionibacteriaceae;g__Fen-668;s__
158	N	10595	13371	ICE18	N	22	22141	19367	2784	86.961	0	3116	2421	d__Bacteria;p__Actinobacteriota;c__Actinobacteria;o__Propionibacteriales;f__Propionibacteriaceae;g__Fen-668;s__
158	N	2638	5391	ICE18	N	320	2774	18	2766	85.249	0	2828	2358	d__Bacteria;p__Actinobacteriota;c__Actinobacteria;o__Propionibacteriales;f__Propionibacteriaceae;g__Fen-668;s__
158	N	5358	10566	ICE18	N	22	27448	22239	5225	84.957	0	5265	4439	d__Bacteria;p__Actinobacteriota;c__Actinobacteria;o__Propionibacteriales;f__Propionibacteriaceae;g__Fen-668;s__
158	N	19667	24712	ICE18	N	22	13729	8696	5062	84.275	0	4898	4266	d__Bacteria;p__Actinobacteriota;c__Actinobacteria;o__Propionibacteriales;f__Propionibacteriaceae;g__Fen-668;s__
158	N	24781	30899	ICE18	N	22	7880	1761	6140	84.104	0	5893	5164	d__Bacteria;p__Actinobacteriota;c__Actinobacteria;o__Propionibacteriales;f__Propionibacteriaceae;g__Fen-668;s__
159	N	15466	18575	ICE134	N	255	3109	1	3110	99.936	0	5731	3108	d__Bacteria;p__Actinobacteriota;c__Actinobacteria;o__Actinomycetales;f__Cellulomonadaceae;g__Cellulomonas;s__
159	N	6992	29845	ICE10	N	35	28144	5291	22854	99.86	0	42027	22822	d__Bacteria;p__Actinobacteriota;c__Actinobacteria;o__Actinomycetales;f__Cellulomonadaceae;g__Cellulomonas;s__
159	N	1741	7342	ICE10	N	209	5602	1	5602	99.661	0	10240	5583	d__Bacteria;p__Actinobacteriota;c__Actinobacteria;o__Actinomycetales;f__Cellulomonadaceae;g__Cellulomonas;s__
159	N	1	9080	ICE134	N	7	9081	7	9082	99.471	0	16497	9034	d__Bacteria;p__Actinobacteriota;c__Actinobacteria;o__Actinomycetales;f__Cellulomonadaceae;g__Cellulomonas;s__
160	N	31	8840	ICE134	N	59	8810	1	8810	99.966	0	16253	8807	d__Bacteria;p__Actinobacteriota;c__Actinobacteria;o__Actinomycetales;f__Cellulomonadaceae;g__Cellulomonas;s__
160	N	15474	26663	ICE10	N	5	51819	40630	11190	99.839	0	20565	11172	d__Bacteria;p__Actinobacteriota;c__Actinobacteria;o__Actinomycetales;f__Cellulomonadaceae;g__Cellulomonas;s__
160	N	8837	14203	ICE134	N	131	5367	1	5367	99.832	0	9862	5358	d__Bacteria;p__Actinobacteriota;c__Actinobacteria;o__Actinomycetales;f__Cellulomonadaceae;g__Cellulomonas;s__
160	N	1224	15600	ICE10	N	102	1	14377	14377	99.819	0	26406	14351	d__Bacteria;p__Actinobacteriota;c__Actinobacteria;o__Actinomycetales;f__Cellulomonadaceae;g__Cellulomonas;s__
160	N	20753	26663	ICE134	N	94	1	5911	5911	99.526	0	10761	5883	d__Bacteria;p__Actinobacteriota;c__Actinobacteria;o__Actinomycetales;f__Cellulomonadaceae;g__Cellulomonas;s__
161	N	12004	15261	ICE153	Y	168	1	3258	3258	99.969	0	6011	3257	d__Bacteria;p__Actinobacteriota;c__Actinobacteria;o__Propionibacteriales;f__Propionibacteriaceae;g__Fen-668;s__
161	N	21551	24816	ICE134	N	237	1	3266	3266	100	0	6032	3266	d__Bacteria;p__Actinobacteriota;c__Actinobacteria;o__Actinomycetales;f__Cellulomonadaceae;g__Cellulomonas;s__
161	N	46052	49222	ICE10	N	29	29219	26049	3171	99.968	0	5851	3170	d__Bacteria;p__Actinobacteriota;c__Actinobacteria;o__Actinomycetales;f__Cellulomonadaceae;g__Cellulomonas;s__
161	N	24874	41313	ICE134	N	14	16441	1	16441	99.891	0	30260	16423	d__Bacteria;p__Actinobacteriota;c__Actinobacteria;o__Actinomycetales;f__Cellulomonadaceae;g__Cellulomonas;s__
161	N	9950	19995	ICE134	N	46	10047	1	10047	99.881	0	18486	10035	d__Bacteria;p__Actinobacteriota;c__Actinobacteria;o__Actinomycetales;f__Cellulomonadaceae;g__Cellulomonas;s__
161	N	4466	46293	ICE10	N	12	41829	1	41829	99.828	0	76843	41757	d__Bacteria;p__Actinobacteriota;c__Actinobacteria;o__Actinomycetales;f__Cellulomonadaceae;g__Cellulomonas;s__
161	N	1	4592	ICE10	N	3	4592	1	4592	99.826	0	8436	4584	d__Bacteria;p__Actinobacteriota;c__Actinobacteria;o__Actinomycetales;f__Cellulomonadaceae;g__Cellulomonas;s__
161	N	5946	9146	ICE134	N	244	3201	1	3201	99.594	0	5840	3188	d__Bacteria;p__Actinobacteriota;c__Actinobacteria;o__Actinomycetales;f__Cellulomonadaceae;g__Cellulomonas;s__
161	N	5184	7889	ICE50	N	199	1	2711	2757	77.621	0	1583	2140	d__Bacteria;p__Chloroflexota_A;c__Ellin6529;o__CSP1-4;f__CSP1-4;g__;s__
162	N	95989	98562	ICE46	Y	168	1240	3813	2615	73.767	0	953	1929	d__Bacteria;p__Acidobacteriota;c__Acidobacteriae;o__Acidobacteriales;f__Acidobacteriaceae;g__Terracidiphilus;s__
162	N	58443	61876	ICE12	N	178	1	3434	3434	99.942	0	6331	3432	d__Bacteria;p__Chloroflexota_A;c__Ellin6529;o__CSP1-4;f__CSP1-4;g__Fen-1039;s__
162	N	62097	80951	ICE12	N	45	18855	1	18855	99.92	0	34736	18840	d__Bacteria;p__Chloroflexota_A;c__Ellin6529;o__CSP1-4;f__CSP1-4;g__Fen-1039;s__
162	N	91140	101557	ICE12	N	86	10418	1	10418	99.904	0	19184	10408	d__Bacteria;p__Chloroflexota_A;c__Ellin6529;o__CSP1-4;f__CSP1-4;g__Fen-1039;s__
162	N	34422	51209	ICE12	N	20	16788	1	16788	99.857	0	30869	16764	d__Bacteria;p__Chloroflexota_A;c__Ellin6529;o__CSP1-4;f__CSP1-4;g__Fen-1039;s__
162	N	22878	34321	ICE12	N	20	28605	17168	11444	99.843	0	21028	11426	d__Bacteria;p__Chloroflexota_A;c__Ellin6529;o__CSP1-4;f__CSP1-4;g__Fen-1039;s__
162	N	80825	91039	ICE12	N	82	10547	333	10215	99.794	0	18748	10194	d__Bacteria;p__Chloroflexota_A;c__Ellin6529;o__CSP1-4;f__CSP1-4;g__Fen-1039;s__
162	N	51083	55841	ICE12	N	148	4759	1	4759	99.748	0	8722	4747	d__Bacteria;p__Chloroflexota_A;c__Ellin6529;o__CSP1-4;f__CSP1-4;g__Fen-1039;s__
162	N	95017	101466	ICE31	N	96	6421	1	6464	88.908	0	7912	5747	d__Bacteria;p__Chloroflexota_A;c__Ellin6529;o__CSP1-4;f__CSP1-4;g__Fen-1039;s__
162	N	96254	99805	ICE84	N	280	3553	3	3559	85.502	0	3699	3043	d__Bacteria;p__Chloroflexota_A;c__Ellin6529;o__CSP1-4;f__CSP1-4;g__Fen-1039;s__
162	N	37123	41650	ICE31	N	3	65673	61140	4556	85.47	0	4700	3894	d__Bacteria;p__Chloroflexota_A;c__Ellin6529;o__CSP1-4;f__CSP1-4;g__Fen-1039;s__
162	N	96521	101616	ICE50	N	68	1	5089	5126	85.291	0	5227	4372	d__Bacteria;p__Chloroflexota_A;c__Ellin6529;o__CSP1-4;f__CSP1-4;g__;s__
162	N	96706	101539	ICE80	N	159	1	4852	4876	84.967	0	4883	4143	d__Bacteria;p__Actinobacteriota;c__Thermoleophilia;o__UBA2241;f__UBA2241;g__Bog-752;s__
162	N	77663	80344	ICE84	N	353	1	2680	2700	84.926	0	2697	2293	d__Bacteria;p__Chloroflexota_A;c__Ellin6529;o__CSP1-4;f__CSP1-4;g__Fen-1039;s__
162	N	94969	101298	ICE14	N	68	7005	13330	6356	84.723	0	6307	5385	d__Bacteria;p__Chloroflexota_A;c__Ellin6529;o__CSP1-4;f__CSP1-4;g__Fen-1039;s__
162	N	98157	101619	ICE84	N	214	4576	1111	3484	84.3	0	3367	2937	d__Bacteria;p__Chloroflexota_A;c__Ellin6529;o__CSP1-4;f__CSP1-4;g__Fen-1039;s__
162	N	98119	100832	ICE80	N	239	2715	1	2725	84.183	0	2625	2294	d__Bacteria;p__Actinobacteriota;c__Thermoleophilia;o__UBA2241;f__UBA2241;g__Bog-752;s__
162	N	37456	40369	ICE19	N	209	4269	1357	2934	83.436	0	2687	2448	d__Bacteria;p__Chloroflexota_A;c__Ellin6529;o__CSP1-4;f__CSP1-4;g__Fen-1039;s__
162	N	94956	100097	ICE21	N	58	8596	3459	5160	82.888	0	4601	4277	d__Bacteria;p__Chloroflexota_A;c__Ellin6529;o__CSP1-4;f__CSP1-4;g__Fen-1039;s__
162	N	41701	46117	ICE31	N	3	60762	56374	4442	82.801	0	3899	3678	d__Bacteria;p__Chloroflexota_A;c__Ellin6529;o__CSP1-4;f__CSP1-4;g__Fen-1039;s__
162	N	96692	100097	ICE135	N	68	1	3403	3417	82.411	0	2957	2816	d__Bacteria;p__Actinobacteriota;c__Thermoleophilia;o__UBA2241;f__UBA2241;g__Bog-752;s__
162	N	37321	40762	ICE21	N	124	1	3495	3514	82.328	0	2964	2893	d__Bacteria;p__Chloroflexota_A;c__Ellin6529;o__CSP1-4;f__CSP1-4;g__Fen-1039;s__
162	N	77215	83985	ICE31	N	3	27476	20687	6869	81.875	0	5624	5624	d__Bacteria;p__Chloroflexota_A;c__Ellin6529;o__CSP1-4;f__CSP1-4;g__Fen-1039;s__
162	N	47064	53237	ICE84	N	78	2699	8885	6236	81.751	0	5108	5098	d__Bacteria;p__Chloroflexota_A;c__Ellin6529;o__CSP1-4;f__CSP1-4;g__Fen-1039;s__
162	N	43330	46084	ICE21	N	74	1935	4689	2776	81.7	0	2274	2268	d__Bacteria;p__Chloroflexota_A;c__Ellin6529;o__CSP1-4;f__CSP1-4;g__Fen-1039;s__
162	N	43416	46083	ICE14	N	28	20953	18286	2686	81.683	0	2202	2194	d__Bacteria;p__Chloroflexota_A;c__Ellin6529;o__CSP1-4;f__CSP1-4;g__Fen-1039;s__
162	N	38287	40761	ICE61	N	80	7777	5310	2502	81.335	0	1977	2035	d__Bacteria;p__Chloroflexota_A;c__Ellin6529;o__CSP1-4;f__CSP1-4;g__Fen-1039;s__
162	N	85816	88689	ICE84	N	148	3915	1043	2905	81.239	0	2287	2360	d__Bacteria;p__Chloroflexota_A;c__Ellin6529;o__CSP1-4;f__CSP1-4;g__Fen-1039;s__
162	N	77705	80604	ICE130	N	281	1	2861	2918	81.186	0	2278	2369	d__Bacteria;p__Chloroflexota_A;c__Ellin6529;o__CSP1-4;f__CSP1-4;g__Fen-1039;s__
162	N	37115	40771	ICE91	N	11	9920	6266	3691	80.899	0	2846	2986	d__Bacteria;p__Chloroflexota_A;c__Ellin6529;o__CSP1-4;f__CSP1-4;g__Fen-1039;s__Fen-1039 sp003158883
162	N	76665	80604	ICE61	N	199	4194	236	3998	80.865	0	3055	3233	d__Bacteria;p__Chloroflexota_A;c__Ellin6529;o__CSP1-4;f__CSP1-4;g__Fen-1039;s__
162	N	56794	61453	ICE84	N	33	8709	4030	4710	80.828	0	3622	3807	d__Bacteria;p__Chloroflexota_A;c__Ellin6529;o__CSP1-4;f__CSP1-4;g__Fen-1039;s__
162	N	41801	45270	ICE61	N	80	3461	1	3507	80.753	0	2660	2832	d__Bacteria;p__Chloroflexota_A;c__Ellin6529;o__CSP1-4;f__CSP1-4;g__Fen-1039;s__
162	N	77631	81368	ICE19	N	224	3780	2	3823	80.33	0	2774	3071	d__Bacteria;p__Chloroflexota_A;c__Ellin6529;o__CSP1-4;f__CSP1-4;g__Fen-1039;s__
162	N	56760	59638	ICE31	N	3	46193	43327	2907	80.151	0	2109	2330	d__Bacteria;p__Chloroflexota_A;c__Ellin6529;o__CSP1-4;f__CSP1-4;g__Fen-1039;s__
162	N	76530	80592	ICE14	N	89	1781	5883	4148	80.014	0	2948	3319	d__Bacteria;p__Chloroflexota_A;c__Ellin6529;o__CSP1-4;f__CSP1-4;g__Fen-1039;s__
162	N	49541	53711	ICE31	N	3	52890	48712	4226	79.555	0	2924	3362	d__Bacteria;p__Chloroflexota_A;c__Ellin6529;o__CSP1-4;f__CSP1-4;g__Fen-1039;s__
162	N	34422	36914	ICE31	N	3	68318	65832	2511	79.371	0	1729	1993	d__Bacteria;p__Chloroflexota_A;c__Ellin6529;o__CSP1-4;f__CSP1-4;g__Fen-1039;s__
162	N	80739	83969	ICE14	N	89	6339	9510	3254	79.287	0	2178	2580	d__Bacteria;p__Chloroflexota_A;c__Ellin6529;o__CSP1-4;f__CSP1-4;g__Fen-1039;s__
162	N	61477	64969	ICE84	N	33	3970	527	3522	78.79	0	2266	2775	d__Bacteria;p__Chloroflexota_A;c__Ellin6529;o__CSP1-4;f__CSP1-4;g__Fen-1039;s__
162	N	34440	36901	ICE19	N	70	3119	618	2537	76.665	0	1304	1945	d__Bacteria;p__Chloroflexota_A;c__Ellin6529;o__CSP1-4;f__CSP1-4;g__Fen-1039;s__
162	N	86187	88653	ICE130	N	26	6329	3869	2516	75.795	0	1177	1907	d__Bacteria;p__Chloroflexota_A;c__Ellin6529;o__CSP1-4;f__CSP1-4;g__Fen-1039;s__
162	N	50685	53708	ICE61	N	12	5672	2650	3097	75.751	0	1423	2346	d__Bacteria;p__Chloroflexota_A;c__Ellin6529;o__CSP1-4;f__CSP1-4;g__Fen-1039;s__
162	N	95737	98635	ICE49	N	349	511	3403	2949	75.585	0	1360	2229	d__Bacteria;p__Proteobacteria;c__Alphaproteobacteria;o__Rhizobiales;f__Xanthobacteraceae;g__Bradyrhizobium;s__
162	N	50623	53302	ICE19	N	162	4912	2223	2754	74.473	0	1064	2051	d__Bacteria;p__Chloroflexota_A;c__Ellin6529;o__CSP1-4;f__CSP1-4;g__Fen-1039;s__
162	N	95403	100055	ICE81	N	196	6447	1784	4742	73.809	0	1722	3500	d__Bacteria;p__Acidobacteriota;c__Acidobacteriae;o__Bryobacterales;f__Bryobacteraceae;g__Fen-330;s__Fen-330 sp003154855
162	N	95319	98603	ICE101	N	59	6342	3070	3344	73.535	0	1153	2459	d__Bacteria;p__Acidobacteriota;c__Acidobacteriae;o__Bryobacterales;f__Bryobacteraceae;g__Bog-375;s__
162	N	96982	99983	ICE62	N	31	2	2997	3058	73.414	0	1035	2245	d__Bacteria;p__Acidobacteriota;c__Acidobacteriae;o__Bryobacterales;f__Bryobacteraceae;g__;s__
163	N	3312	6569	ICE134	N	238	3258	1	3258	99.969	0	6011	3257	d__Bacteria;p__Actinobacteriota;c__Actinobacteria;o__Actinomycetales;f__Cellulomonadaceae;g__Cellulomonas;s__
163	N	1	3438	ICE134	N	135	1758	5195	3438	99.942	0	6338	3436	d__Bacteria;p__Actinobacteriota;c__Actinobacteria;o__Actinomycetales;f__Cellulomonadaceae;g__Cellulomonas;s__
163	N	3313	39187	ICE10	N	20	1	35875	35875	99.919	0	66089	35846	d__Bacteria;p__Actinobacteriota;c__Actinobacteria;o__Actinomycetales;f__Cellulomonadaceae;g__Cellulomonas;s__
163	N	1	3438	ICE10	N	218	3438	1	3438	99.913	0	6333	3435	d__Bacteria;p__Actinobacteriota;c__Actinobacteria;o__Actinomycetales;f__Cellulomonadaceae;g__Cellulomonas;s__
163	N	6804	12331	ICE134	N	126	1	5528	5528	99.837	0	10159	5519	d__Bacteria;p__Actinobacteriota;c__Actinobacteria;o__Actinomycetales;f__Cellulomonadaceae;g__Cellulomonas;s__
163	N	21357	25554	ICE134	N	178	1	4198	4198	99.833	0	7714	4191	d__Bacteria;p__Actinobacteriota;c__Actinobacteria;o__Actinomycetales;f__Cellulomonadaceae;g__Cellulomonas;s__
163	N	39131	43605	ICE10	N	207	5648	1174	4475	99.821	0	8220	4467	d__Bacteria;p__Actinobacteriota;c__Actinobacteria;o__Actinomycetales;f__Cellulomonadaceae;g__Cellulomonas;s__
163	N	33752	43605	ICE134	N	5	23092	13239	9854	99.797	0	18087	9834	d__Bacteria;p__Actinobacteriota;c__Actinobacteria;o__Actinomycetales;f__Cellulomonadaceae;g__Cellulomonas;s__
163	N	13677	21380	ICE134	N	82	7704	1	7704	99.701	0	14100	7681	d__Bacteria;p__Actinobacteriota;c__Actinobacteria;o__Actinomycetales;f__Cellulomonadaceae;g__Cellulomonas;s__
163	N	25553	34134	ICE134	N	65	8582	1	8582	99.697	0	15705	8556	d__Bacteria;p__Actinobacteriota;c__Actinobacteria;o__Actinomycetales;f__Cellulomonadaceae;g__Cellulomonas;s__
164	N	1	36792	ICE7	Y	13	36792	1	36792	99.883	0	67704	36749	d__Bacteria;p__Actinobacteriota;c__Actinobacteria;o__Propionibacteriales;f__Propionibacteriaceae;g__Fen-668;s__
164	N	24500	28942	ICE153	Y	54	4443	1	4443	99.865	0	8172	4437	d__Bacteria;p__Actinobacteriota;c__Actinobacteria;o__Propionibacteriales;f__Propionibacteriaceae;g__Fen-668;s__
164	N	37588	40208	ICE153	Y	301	1	2621	2621	99.771	0	4807	2615	d__Bacteria;p__Actinobacteriota;c__Actinobacteria;o__Propionibacteriales;f__Propionibacteriaceae;g__Fen-668;s__
164	N	36666	43192	ICE7	Y	41	22121	15595	6527	99.724	0	11954	6509	d__Bacteria;p__Actinobacteriota;c__Actinobacteria;o__Propionibacteriales;f__Propionibacteriaceae;g__Fen-668;s__
164	N	28920	32579	ICE153	Y	118	3660	1	3660	99.699	0	6698	3649	d__Bacteria;p__Actinobacteriota;c__Actinobacteria;o__Propionibacteriales;f__Propionibacteriaceae;g__Fen-668;s__
164	N	33008	35731	ICE153	Y	269	1	2724	2724	99.633	0	4975	2714	d__Bacteria;p__Actinobacteriota;c__Actinobacteria;o__Propionibacteriales;f__Propionibacteriaceae;g__Fen-668;s__
164	N	2336	17120	ICE18	N	5	10574	25361	14850	85.764	0	15594	12736	d__Bacteria;p__Actinobacteriota;c__Actinobacteria;o__Propionibacteriales;f__Propionibacteriaceae;g__Fen-668;s__
164	N	17129	29239	ICE18	N	5	25687	37789	12201	83.813	0	11417	10226	d__Bacteria;p__Actinobacteriota;c__Actinobacteria;o__Propionibacteriales;f__Propionibacteriaceae;g__Fen-668;s__
164	N	31202	40218	ICE18	N	30	22745	13722	9080	81.289	0	7245	7381	d__Bacteria;p__Actinobacteriota;c__Actinobacteria;o__Propionibacteriales;f__Propionibacteriaceae;g__Fen-668;s__
165	N	7054	9672	ICE153	Y	302	1	2619	2619	99.962	0	4831	2618	d__Bacteria;p__Actinobacteriota;c__Actinobacteria;o__Propionibacteriales;f__Propionibacteriaceae;g__Fen-668;s__
165	N	1	13371	ICE7	Y	45	13371	1	13371	99.933	0	24642	13362	d__Bacteria;p__Actinobacteriota;c__Actinobacteria;o__Propionibacteriales;f__Propionibacteriaceae;g__Fen-668;s__
165	N	2110	13440	ICE18	N	4	33071	21712	11419	85.874	0	12015	9806	d__Bacteria;p__Actinobacteriota;c__Actinobacteria;o__Propionibacteriales;f__Propionibacteriaceae;g__Fen-668;s__
166	N	5873	9202	ICE7	Y	207	1280	4567	3370	79.822	0	2344	2690	d__Bacteria;p__Actinobacteriota;c__Actinobacteria;o__Propionibacteriales;f__Propionibacteriaceae;g__Fen-668;s__
166	N	9204	13099	ICE10	N	161	1	3896	3896	99.82	0	7156	3889	d__Bacteria;p__Actinobacteriota;c__Actinobacteria;o__Actinomycetales;f__Cellulomonadaceae;g__Cellulomonas;s__
166	N	5873	9202	ICE18	N	255	1281	4568	3371	79.917	0	2361	2694	d__Bacteria;p__Actinobacteriota;c__Actinobacteria;o__Propionibacteriales;f__Propionibacteriaceae;g__Fen-668;s__
167	N	16867	20558	ICE153	Y	85	1	3692	3692	99.837	0	6785	3686	d__Bacteria;p__Actinobacteriota;c__Actinobacteria;o__Propionibacteriales;f__Propionibacteriaceae;g__Fen-668;s__
167	N	1	23361	ICE10	N	45	23361	1	23361	99.906	0	43018	23339	d__Bacteria;p__Actinobacteriota;c__Actinobacteria;o__Actinomycetales;f__Cellulomonadaceae;g__Cellulomonas;s__
167	N	23235	35698	ICE10	N	57	1	12464	12464	99.896	0	22945	12451	d__Bacteria;p__Actinobacteriota;c__Actinobacteria;o__Actinomycetales;f__Cellulomonadaceae;g__Cellulomonas;s__
167	N	12309	19291	ICE134	N	99	6983	1	6983	99.771	0	12807	6967	d__Bacteria;p__Actinobacteriota;c__Actinobacteria;o__Actinomycetales;f__Cellulomonadaceae;g__Cellulomonas;s__
167	N	393	4251	ICE134	N	192	3859	1	3859	99.689	0	7060	3847	d__Bacteria;p__Actinobacteriota;c__Actinobacteria;o__Actinomycetales;f__Cellulomonadaceae;g__Cellulomonas;s__
167	N	8629	12276	ICE134	N	206	3648	1	3648	99.205	0	6577	3619	d__Bacteria;p__Actinobacteriota;c__Actinobacteria;o__Actinomycetales;f__Cellulomonadaceae;g__Cellulomonas;s__
167	N	19002	21479	ICE59	N	64	2174	4656	2504	80.192	0	1832	2008	d__Bacteria;p__Actinobacteriota;c__Actinobacteria;o__Actinomycetales;f__Cellulomonadaceae;g__Cellulomonas;s__
168	Y	43497	48515	ICE77	Y	29	1	5019	5019	100	0	9269	5019	d__Bacteria;p__Firmicutes;c__Bacilli;o__RF39;f__UBA660;g__;s__
168	Y	5193	38508	ICE77	Y	1	33317	1	33317	99.988	0	61501	33313	d__Bacteria;p__Firmicutes;c__Bacilli;o__RF39;f__UBA660;g__;s__
168	Y	50260	55934	ICE77	Y	24	5675	1	5675	99.982	0	10475	5674	d__Bacteria;p__Firmicutes;c__Bacilli;o__RF39;f__UBA660;g__;s__
168	Y	1	3894	ICE77	Y	30	1014	4907	3894	99.974	0	7186	3893	d__Bacteria;p__Firmicutes;c__Bacilli;o__RF39;f__UBA660;g__;s__
173	Y	1	6159	ICE6	Y	48	8258	14416	6159	99.886	0	11335	6152	d__Bacteria;p__Firmicutes_A;c__Clostridia;o__Clostridiales;f__Clostridiaceae;g__Clostridium_I;s__
173	Y	6234	15706	ICE6	Y	48	14517	23992	9476	99.715	0	17346	9449	d__Bacteria;p__Firmicutes_A;c__Clostridia;o__Clostridiales;f__Clostridiaceae;g__Clostridium_I;s__
174	Y	1	16303	ICE6	Y	67	144	16446	16303	99.994	0	30101	16302	d__Bacteria;p__Firmicutes_A;c__Clostridia;o__Clostridiales;f__Clostridiaceae;g__Clostridium_I;s__
175	N	45310	49302	ICE33	Y	51	4106	114	3993	100	0	7374	3993	d__Bacteria;p__Patescibacteria;c__Saccharimonadia;o__Saccharimonadales;f__Saccharimonadaceae;g__UBA1547;s__
175	N	1413	4591	ICE33	Y	55	3179	1	3179	100	0	5871	3179	d__Bacteria;p__Patescibacteria;c__Saccharimonadia;o__Saccharimonadales;f__Saccharimonadaceae;g__UBA1547;s__
175	N	14939	24723	ICE33	Y	25	9785	1	9785	99.928	0	18031	9778	d__Bacteria;p__Patescibacteria;c__Saccharimonadia;o__Saccharimonadales;f__Saccharimonadaceae;g__UBA1547;s__
175	N	31356	43477	ICE33	Y	22	12122	1	12122	99.909	0	22325	12111	d__Bacteria;p__Patescibacteria;c__Saccharimonadia;o__Saccharimonadales;f__Saccharimonadaceae;g__UBA1547;s__
175	N	7584	15065	ICE33	Y	32	1	7485	7485	99.88	0	13769	7476	d__Bacteria;p__Patescibacteria;c__Saccharimonadia;o__Saccharimonadales;f__Saccharimonadaceae;g__UBA1547;s__
176	Y	1	15168	ICE6	Y	13	42953	58101	15168	99.835	0	27854	15143	d__Bacteria;p__Firmicutes_A;c__Clostridia;o__Clostridiales;f__Clostridiaceae;g__Clostridium_I;s__
182	Y	1	6347	ICE6	Y	6	68475	74821	6347	99.968	0	11710	6345	d__Bacteria;p__Firmicutes_A;c__Clostridia;o__Clostridiales;f__Clostridiaceae;g__Clostridium_I;s__
182	Y	6265	13552	ICE75	Y	3	7748	446	7392	77.354	0	4198	5718	d__Bacteria;p__Firmicutes_A;c__Clostridia;o__Clostridiales;f__Clostridiaceae;g__;s__
183	Y	1	13470	ICE6	Y	2	48892	35423	13470	99.993	0	24869	13469	d__Bacteria;p__Firmicutes_A;c__Clostridia;o__Clostridiales;f__Clostridiaceae;g__Clostridium_I;s__
185	Y	6507	12576	ICE30	Y	135	6102	33	6070	100	0	11210	6070	d__Bacteria;p__Bacteroidota;c__Bacteroidia;o__Bacteroidales;f__Bacteroidaceae;g__UBA1794;s__
187	Y	5201	9623	ICE64	Y	294	1	4430	4430	99.819	0	8130	4422	d__Bacteria;p__Bacteroidota;c__Bacteroidia;o__Bacteroidales;f__Paludibacteraceae;g__Paludibacter;s__
187	Y	2603	5199	ICE64	Y	589	2597	1	2598	98.768	0	4619	2566	d__Bacteria;p__Bacteroidota;c__Bacteroidia;o__Bacteroidales;f__Paludibacteraceae;g__Paludibacter;s__
188	Y	2941	11992	ICE6	Y	9	38650	47701	9052	99.901	0	16667	9043	d__Bacteria;p__Firmicutes_A;c__Clostridia;o__Clostridiales;f__Clostridiaceae;g__Clostridium_I;s__
190	Y	7143	11834	ICE30	Y	169	1	4692	4692	99.744	0	8599	4680	d__Bacteria;p__Bacteroidota;c__Bacteroidia;o__Bacteroidales;f__Bacteroidaceae;g__UBA1794;s__
190	Y	1	3388	ICE30	Y	179	3388	1	3388	99.646	0	6191	3376	d__Bacteria;p__Bacteroidota;c__Bacteroidia;o__Bacteroidales;f__Bacteroidaceae;g__UBA1794;s__
190	Y	5290	11834	ICE25	Y	94	7927	1383	6546	98.35	0	11489	6438	d__Bacteria;p__Bacteroidota;c__Bacteroidia;o__Bacteroidales;f__Bacteroidaceae;g__UBA1794;s__
190	Y	1	7177	ICE16	Y	126	182	7360	7179	97.2	0	12142	6978	d__Bacteria;p__Bacteroidota;c__Bacteroidia;o__Bacteroidales;f__Bacteroidaceae;g__UBA1794;s__
190	Y	7373	11834	ICE16	Y	164	1	4462	4463	96.706	0	7426	4316	d__Bacteria;p__Bacteroidota;c__Bacteroidia;o__Bacteroidales;f__Bacteroidaceae;g__UBA1794;s__
194	Y	1	2869	ICE64	Y	291	1620	4488	2869	99.442	0	5210	2853	d__Bacteria;p__Bacteroidota;c__Bacteroidia;o__Bacteroidales;f__Paludibacteraceae;g__Paludibacter;s__
195	Y	3301	10263	ICE6	Y	115	1	6963	6963	99.713	0	12748	6943	d__Bacteria;p__Firmicutes_A;c__Clostridia;o__Clostridiales;f__Clostridiaceae;g__Clostridium_I;s__
195	Y	1960	4482	ICE83	Y	152	2547	1	2564	78.939	0	1690	2024	d__Bacteria;p__Firmicutes_A;c__Clostridia;o__Clostridiales;f__Clostridiaceae;g__;s__
209	Y	7944	18972	ICE6	Y	71	15910	4882	11029	100	0	20367	11029	d__Bacteria;p__Firmicutes_A;c__Clostridia;o__Clostridiales;f__Clostridiaceae;g__Clostridium_I;s__
215	Y	7655	14186	ICE6	Y	80	1	6532	6532	99.923	0	12035	6527	d__Bacteria;p__Firmicutes_A;c__Clostridia;o__Clostridiales;f__Clostridiaceae;g__Clostridium_I;s__
216	Y	8202	13473	ICE5	Y	99	6671	1401	5272	99.81	0	9679	5262	d__Bacteria;p__Firmicutes_C;c__Negativicutes;o__Propionisporales;f__Pelosinaceae;g__;s__
232	Y	1	2608	ICE6	Y	52	2621	1	2622	99.237	0	4717	2602	d__Bacteria;p__Firmicutes_A;c__Clostridia;o__Clostridiales;f__Clostridiaceae;g__Clostridium_I;s__
237	Y	1	4678	ICE6	Y	1	38144	33467	4678	99.914	0	8617	4674	d__Bacteria;p__Firmicutes_A;c__Clostridia;o__Clostridiales;f__Clostridiaceae;g__Clostridium_I;s__
237	Y	54806	72215	ICE6	Y	1	33486	16076	17411	99.891	0	32046	17392	d__Bacteria;p__Firmicutes_A;c__Clostridia;o__Clostridiales;f__Clostridiaceae;g__Clostridium_I;s__
244	Y	1	17162	ICE6	Y	64	424	17585	17162	99.965	0	31660	17156	d__Bacteria;p__Firmicutes_A;c__Clostridia;o__Clostridiales;f__Clostridiaceae;g__Clostridium_I;s__
246	Y	1	2649	ICE38	Y	252	2649	1	2649	99.849	0	4870	2645	d__Bacteria;p__Bacteroidota;c__Bacteroidia;o__Bacteroidales;f__UBA1402;g__UBA8389;s__
251	Y	1	15442	ICE6	Y	9	54176	38735	15442	99.676	0	28240	15392	d__Bacteria;p__Firmicutes_A;c__Clostridia;o__Clostridiales;f__Clostridiaceae;g__Clostridium_I;s__
253	N	1	7453	ICE32	Y	19	3842	11294	7453	99.826	0	13692	7440	d__Bacteria;p__Caldisericota;c__Caldisericia;o__UBA4822;f__UBA4822;g__UBA4822;s__
253	N	7163	10846	ICE32	Y	161	1	3684	3684	99.674	0	6737	3672	d__Bacteria;p__Caldisericota;c__Caldisericia;o__UBA4822;f__UBA4822;g__UBA4822;s__
270	Y	1	23139	ICE109	Y	3	23139	1	23139	100	0	42730	23139	d__Bacteria;p__Bacteroidota;c__Bacteroidia;o__Bacteroidales;f__Paludibacteraceae;g__Paludibacter;s__
270	Y	1	25161	ICE1	Y	43	32214	7054	25161	99.996	0	46459	25160	d__Bacteria;p__Bacteroidota;c__Bacteroidia;o__Bacteroidales;f__Paludibacteraceae;g__Paludibacter;s__
270	Y	20782	23513	ICE40	Y	24	5775	3043	2736	84.43	0	2686	2310	d__Bacteria;p__Bacteroidota;c__Bacteroidia;o__Bacteroidales;f__Paludibacteraceae;g__Paludibacter;s__
270	Y	860	5530	ICE109	Y	87	6154	1497	4686	82.245	0	4004	3854	d__Bacteria;p__Bacteroidota;c__Bacteroidia;o__Bacteroidales;f__Paludibacteraceae;g__Paludibacter;s__
270	Y	801	7799	ICE64	Y	3	20840	13827	7043	81.372	0	5670	5731	d__Bacteria;p__Bacteroidota;c__Bacteroidia;o__Bacteroidales;f__Paludibacteraceae;g__Paludibacter;s__
270	Y	12096	19367	ICE64	Y	34	11445	4146	7352	80.645	0	5572	5929	d__Bacteria;p__Bacteroidota;c__Bacteroidia;o__Bacteroidales;f__Paludibacteraceae;g__Paludibacter;s__
270	Y	9942	13675	ICE53	Y	224	2	3736	3774	79.73	0	2658	3009	d__Bacteria;p__Firmicutes_C;c__Negativicutes;o__Propionisporales;f__Pelosinaceae;g__;s__
270	Y	13685	17478	ICE100	Y	269	3792	1	3840	79.505	0	2645	3053	d__Bacteria;p__Bacteroidota;c__Bacteroidia;o__Bacteroidales;f__Paludibacteraceae;g__Paludibacter;s__
276	N	5371	12444	ICE7	Y	163	7073	1	7074	99.929	0	13034	7069	d__Bacteria;p__Actinobacteriota;c__Actinobacteria;o__Propionibacteriales;f__Propionibacteriaceae;g__Fen-668;s__
276	N	1	5497	ICE7	Y	137	5497	1	5497	99.927	0	10129	5493	d__Bacteria;p__Actinobacteriota;c__Actinobacteria;o__Propionibacteriales;f__Propionibacteriaceae;g__Fen-668;s__
276	N	20975	23699	ICE153	Y	267	2725	1	2725	99.927	0	5022	2723	d__Bacteria;p__Actinobacteriota;c__Actinobacteria;o__Propionibacteriales;f__Propionibacteriaceae;g__Fen-668;s__
276	N	15655	25515	ICE7	Y	129	9894	33	9862	99.919	0	18166	9854	d__Bacteria;p__Actinobacteriota;c__Actinobacteria;o__Propionibacteriales;f__Propionibacteriaceae;g__Fen-668;s__
276	N	12401	15040	ICE7	Y	258	2640	1	2640	99.773	0	4843	2634	d__Bacteria;p__Actinobacteriota;c__Actinobacteria;o__Propionibacteriales;f__Propionibacteriaceae;g__Fen-668;s__
276	N	15669	20050	ICE18	N	114	11587	7201	4402	87.369	0	5016	3846	d__Bacteria;p__Actinobacteriota;c__Actinobacteria;o__Propionibacteriales;f__Propionibacteriaceae;g__Fen-668;s__
276	N	20126	25515	ICE18	N	114	5425	33	5413	86.81	0	6000	4699	d__Bacteria;p__Actinobacteriota;c__Actinobacteria;o__Propionibacteriales;f__Propionibacteriaceae;g__Fen-668;s__
276	N	1	12287	ICE18	N	50	3604	15870	12360	85.631	0	12833	10584	d__Bacteria;p__Actinobacteriota;c__Actinobacteria;o__Propionibacteriales;f__Propionibacteriaceae;g__Fen-668;s__
279	N	17537	22602	ICE153	Y	34	1	5066	5066	99.961	0	9345	5064	d__Bacteria;p__Actinobacteriota;c__Actinobacteria;o__Propionibacteriales;f__Propionibacteriaceae;g__Fen-668;s__
279	N	5644	8430	ICE153	Y	259	2787	1	2787	99.928	0	5136	2785	d__Bacteria;p__Actinobacteriota;c__Actinobacteria;o__Propionibacteriales;f__Propionibacteriaceae;g__Fen-668;s__
279	N	13202	33724	ICE7	Y	51	1	20523	20523	99.922	0	37811	20507	d__Bacteria;p__Actinobacteriota;c__Actinobacteria;o__Propionibacteriales;f__Propionibacteriaceae;g__Fen-668;s__
279	N	27139	34396	ICE153	Y	11	1	7258	7258	99.917	0	13370	7252	d__Bacteria;p__Actinobacteriota;c__Actinobacteria;o__Propionibacteriales;f__Propionibacteriaceae;g__Fen-668;s__
279	N	8418	16677	ICE153	Y	7	1	8260	8260	99.879	0	15199	8250	d__Bacteria;p__Actinobacteriota;c__Actinobacteria;o__Propionibacteriales;f__Propionibacteriaceae;g__Fen-668;s__
279	N	34378	39278	ICE153	Y	41	4901	1	4901	99.857	0	9012	4894	d__Bacteria;p__Actinobacteriota;c__Actinobacteria;o__Propionibacteriales;f__Propionibacteriaceae;g__Fen-668;s__
279	N	293	3930	ICE153	Y	122	3638	1	3638	99.835	0	6685	3632	d__Bacteria;p__Actinobacteriota;c__Actinobacteria;o__Propionibacteriales;f__Propionibacteriaceae;g__Fen-668;s__
279	N	637	13328	ICE7	Y	94	12692	1	12692	99.827	0	23316	12670	d__Bacteria;p__Actinobacteriota;c__Actinobacteria;o__Propionibacteriales;f__Propionibacteriaceae;g__Fen-668;s__
279	N	33598	43708	ICE7	Y	126	10111	1	10111	99.792	0	18556	10090	d__Bacteria;p__Actinobacteriota;c__Actinobacteria;o__Propionibacteriales;f__Propionibacteriaceae;g__Fen-668;s__
279	N	18588	21547	ICE153	Y	133	3468	506	3011	73.763	0	1092	2221	d__Bacteria;p__Actinobacteriota;c__Actinobacteria;o__Propionibacteriales;f__Propionibacteriaceae;g__Fen-668;s__
279	N	1262	9903	ICE18	N	41	2321	10968	8739	82.996	0	7733	7253	d__Bacteria;p__Actinobacteriota;c__Actinobacteria;o__Propionibacteriales;f__Propionibacteriaceae;g__Fen-668;s__
279	N	30250	33691	ICE18	N	94	5753	2304	3489	79.364	0	2375	2769	d__Bacteria;p__Actinobacteriota;c__Actinobacteria;o__Propionibacteriales;f__Propionibacteriaceae;g__Fen-668;s__
279	N	18499	21547	ICE10	N	3	23048	19997	3102	73.823	0	1134	2290	d__Bacteria;p__Actinobacteriota;c__Actinobacteria;o__Actinomycetales;f__Cellulomonadaceae;g__Cellulomonas;s__
280	Y	1	6332	ICE99	Y	2	7974	1643	6332	100	0	11694	6332	d__Bacteria;p__Patescibacteria;c__Paceibacteria;o__UBA9983_A;f__UBA11359;g__C7867-002;s__
280	Y	7832	12264	ICE99	Y	8	8136	3704	4433	99.91	0	8165	4429	d__Bacteria;p__Patescibacteria;c__Paceibacteria;o__UBA9983_A;f__UBA11359;g__C7867-002;s__
280	Y	3429	5971	ICE99	Y	12	2526	1	2575	85.165	0	2564	2193	d__Bacteria;p__Patescibacteria;c__Paceibacteria;o__UBA9983_A;f__UBA11359;g__C7867-002;s__
282	N	1	13260	ICE7	Y	30	13054	26313	13260	99.887	0	24404	13245	d__Bacteria;p__Actinobacteriota;c__Actinobacteria;o__Propionibacteriales;f__Propionibacteriaceae;g__Fen-668;s__
282	N	16738	20404	ICE153	Y	116	1	3667	3667	99.864	0	6745	3662	d__Bacteria;p__Actinobacteriota;c__Actinobacteria;o__Propionibacteriales;f__Propionibacteriaceae;g__Fen-668;s__
282	N	13134	26168	ICE7	Y	89	13038	4	13035	99.854	0	23966	13016	d__Bacteria;p__Actinobacteriota;c__Actinobacteria;o__Propionibacteriales;f__Propionibacteriaceae;g__Fen-668;s__
282	N	1	4592	ICE153	Y	49	16	4607	4592	99.848	0	8442	4585	d__Bacteria;p__Actinobacteriota;c__Actinobacteria;o__Propionibacteriales;f__Propionibacteriaceae;g__Fen-668;s__
282	N	24263	27675	ICE153	Y	146	3413	1	3413	99.824	0	6270	3407	d__Bacteria;p__Actinobacteriota;c__Actinobacteria;o__Propionibacteriales;f__Propionibacteriaceae;g__Fen-668;s__
282	N	32273	37840	ICE153	Y	23	5568	1	5568	99.82	0	10227	5558	d__Bacteria;p__Actinobacteriota;c__Actinobacteria;o__Propionibacteriales;f__Propionibacteriaceae;g__Fen-668;s__
282	N	39721	42408	ICE153	Y	276	1	2688	2688	99.814	0	4937	2683	d__Bacteria;p__Actinobacteriota;c__Actinobacteria;o__Propionibacteriales;f__Propionibacteriaceae;g__Fen-668;s__
282	N	4596	9125	ICE153	Y	53	1	4530	4530	99.757	0	8305	4519	d__Bacteria;p__Actinobacteriota;c__Actinobacteria;o__Propionibacteriales;f__Propionibacteriaceae;g__Fen-668;s__
282	N	26406	44356	ICE7	Y	31	1	17978	17978	99.727	0	32902	17929	d__Bacteria;p__Actinobacteriota;c__Actinobacteria;o__Propionibacteriales;f__Propionibacteriaceae;g__Fen-668;s__
282	N	8912	14276	ICE153	Y	26	5365	1	5365	99.385	0	9725	5332	d__Bacteria;p__Actinobacteriota;c__Actinobacteria;o__Propionibacteriales;f__Propionibacteriaceae;g__Fen-668;s__
282	N	39685	43123	ICE18	N	23	9886	13324	3453	88.068	0	4069	3041	d__Bacteria;p__Actinobacteriota;c__Actinobacteria;o__Propionibacteriales;f__Propionibacteriaceae;g__Fen-668;s__
282	N	30455	33679	ICE18	N	23	205	3434	3241	85.313	0	3323	2765	d__Bacteria;p__Actinobacteriota;c__Actinobacteria;o__Propionibacteriales;f__Propionibacteriaceae;g__Fen-668;s__
282	N	35119	38185	ICE18	N	23	5214	8280	3082	84.945	0	3094	2618	d__Bacteria;p__Actinobacteriota;c__Actinobacteria;o__Propionibacteriales;f__Propionibacteriaceae;g__Fen-668;s__
282	N	18509	23697	ICE18	N	54	4973	10167	5233	84.177	0	5001	4405	d__Bacteria;p__Actinobacteriota;c__Actinobacteria;o__Propionibacteriales;f__Propionibacteriaceae;g__Fen-668;s__
284	N	15351	19884	ICE7	Y	211	4534	1	4534	99.956	0	8362	4532	d__Bacteria;p__Actinobacteriota;c__Actinobacteria;o__Propionibacteriales;f__Propionibacteriaceae;g__Fen-668;s__
284	N	1016	11501	ICE7	Y	119	10486	1	10486	99.895	0	19304	10475	d__Bacteria;p__Actinobacteriota;c__Actinobacteria;o__Propionibacteriales;f__Propionibacteriaceae;g__Fen-668;s__
284	N	2502	6218	ICE153	Y	94	3717	1	3717	99.892	0	6842	3713	d__Bacteria;p__Actinobacteriota;c__Actinobacteria;o__Propionibacteriales;f__Propionibacteriaceae;g__Fen-668;s__
284	N	11376	15477	ICE7	Y	216	4102	1	4102	99.878	0	7548	4097	d__Bacteria;p__Actinobacteriota;c__Actinobacteria;o__Propionibacteriales;f__Propionibacteriaceae;g__Fen-668;s__
284	N	38613	41781	ICE7	Y	240	3169	1	3169	99.811	0	5819	3163	d__Bacteria;p__Actinobacteriota;c__Actinobacteria;o__Propionibacteriales;f__Propionibacteriaceae;g__Fen-668;s__
284	N	19758	30771	ICE7	Y	111	1	11018	11020	99.791	0	20216	10997	d__Bacteria;p__Actinobacteriota;c__Actinobacteria;o__Propionibacteriales;f__Propionibacteriaceae;g__Fen-668;s__
284	N	30645	34854	ICE7	Y	214	4210	1	4210	99.762	0	7720	4200	d__Bacteria;p__Actinobacteriota;c__Actinobacteria;o__Propionibacteriales;f__Propionibacteriaceae;g__Fen-668;s__
284	N	6408	9949	ICE153	Y	132	1	3542	3542	99.718	0	6486	3532	d__Bacteria;p__Actinobacteriota;c__Actinobacteria;o__Propionibacteriales;f__Propionibacteriaceae;g__Fen-668;s__
284	N	23541	27060	ICE18	N	46	8232	4715	3526	87.777	0	4111	3095	d__Bacteria;p__Actinobacteriota;c__Actinobacteria;o__Propionibacteriales;f__Propionibacteriaceae;g__Fen-668;s__
284	N	5246	7746	ICE18	N	147	6164	3674	2503	83.979	0	2388	2102	d__Bacteria;p__Actinobacteriota;c__Actinobacteria;o__Propionibacteriales;f__Propionibacteriaceae;g__Fen-668;s__
284	N	7866	10557	ICE18	N	147	3659	968	2706	83.629	0	2518	2263	d__Bacteria;p__Actinobacteriota;c__Actinobacteria;o__Propionibacteriales;f__Propionibacteriaceae;g__Fen-668;s__
284	N	32612	36325	ICE18	N	64	16252	12528	3751	82.591	0	3251	3098	d__Bacteria;p__Actinobacteriota;c__Actinobacteria;o__Propionibacteriales;f__Propionibacteriaceae;g__Fen-668;s__
284	N	29597	32165	ICE18	N	46	2584	1	2599	82.57	0	2248	2146	d__Bacteria;p__Actinobacteriota;c__Actinobacteria;o__Propionibacteriales;f__Propionibacteriaceae;g__Fen-668;s__
284	N	18251	22083	ICE18	N	46	13896	10064	3859	81.99	0	3229	3164	d__Bacteria;p__Actinobacteriota;c__Actinobacteria;o__Propionibacteriales;f__Propionibacteriaceae;g__Fen-668;s__
284	N	37785	40721	ICE18	N	64	11178	8297	2964	80.432	0	2159	2384	d__Bacteria;p__Actinobacteriota;c__Actinobacteria;o__Propionibacteriales;f__Propionibacteriaceae;g__Fen-668;s__
285	Y	1	7459	ICE77	Y	6	1	7459	7459	100	0	13775	7459	d__Bacteria;p__Firmicutes;c__Bacilli;o__RF39;f__UBA660;g__;s__
285	Y	7456	14670	ICE77	Y	6	7507	14721	7215	99.972	0	13313	7213	d__Bacteria;p__Firmicutes;c__Bacilli;o__RF39;f__UBA660;g__;s__
286	N	11012	32747	ICE7	Y	44	1	21737	21737	99.908	0	40029	21717	d__Bacteria;p__Actinobacteriota;c__Actinobacteria;o__Propionibacteriales;f__Propionibacteriaceae;g__Fen-668;s__
286	N	25911	36001	ICE153	Y	5	10091	1	10091	99.832	0	18541	10074	d__Bacteria;p__Actinobacteriota;c__Actinobacteria;o__Propionibacteriales;f__Propionibacteriaceae;g__Fen-668;s__
286	N	33837	42759	ICE7	Y	118	10557	1635	8923	99.832	0	16395	8908	d__Bacteria;p__Actinobacteriota;c__Actinobacteria;o__Propionibacteriales;f__Propionibacteriaceae;g__Fen-668;s__
286	N	18963	25782	ICE153	Y	13	6820	1	6820	99.809	0	12523	6807	d__Bacteria;p__Actinobacteriota;c__Actinobacteria;o__Propionibacteriales;f__Propionibacteriaceae;g__Fen-668;s__
286	N	1	10671	ICE7	Y	105	1003	11643	10671	99.541	0	19407	10622	d__Bacteria;p__Actinobacteriota;c__Actinobacteria;o__Propionibacteriales;f__Propionibacteriaceae;g__Fen-668;s__
286	N	5197	10102	ICE153	Y	40	1	4906	4906	99.287	0	8866	4871	d__Bacteria;p__Actinobacteriota;c__Actinobacteria;o__Propionibacteriales;f__Propionibacteriaceae;g__Fen-668;s__
286	N	749	3374	ICE153	Y	298	1	2626	2627	98.592	0	4645	2590	d__Bacteria;p__Actinobacteriota;c__Actinobacteria;o__Propionibacteriales;f__Propionibacteriaceae;g__Fen-668;s__
286	N	31018	34442	ICE153	Y	14	5308	1889	3434	84.653	0	3400	2907	d__Bacteria;p__Actinobacteriota;c__Actinobacteria;o__Propionibacteriales;f__Propionibacteriaceae;g__Fen-668;s__
286	N	7249	10174	ICE153	Y	37	3665	740	2953	82.018	0	2462	2422	d__Bacteria;p__Actinobacteriota;c__Actinobacteria;o__Propionibacteriales;f__Propionibacteriaceae;g__Fen-668;s__
286	N	13247	17352	ICE18	N	47	1554	5679	4143	86	0	4388	3563	d__Bacteria;p__Actinobacteriota;c__Actinobacteria;o__Propionibacteriales;f__Propionibacteriaceae;g__Fen-668;s__
286	N	18874	23835	ICE18	N	47	9891	14882	5012	84.737	0	4953	4247	d__Bacteria;p__Actinobacteriota;c__Actinobacteria;o__Propionibacteriales;f__Propionibacteriaceae;g__Fen-668;s__
286	N	31018	34431	ICE18	N	271	634	4044	3423	84.692	0	3398	2899	d__Bacteria;p__Actinobacteriota;c__Actinobacteria;o__Propionibacteriales;f__Propionibacteriaceae;g__Fen-668;s__
286	N	39279	42623	ICE18	N	94	7600	10961	3384	84.634	0	3312	2864	d__Bacteria;p__Actinobacteriota;c__Actinobacteria;o__Propionibacteriales;f__Propionibacteriaceae;g__Fen-668;s__
286	N	762	6402	ICE18	N	158	640	6279	5691	83.5	0	5214	4752	d__Bacteria;p__Actinobacteriota;c__Actinobacteria;o__Propionibacteriales;f__Propionibacteriaceae;g__Fen-668;s__
287	N	39862	42364	ICE153	Y	332	1	2503	2503	99.96	0	4617	2502	d__Bacteria;p__Actinobacteriota;c__Actinobacteria;o__Propionibacteriales;f__Propionibacteriaceae;g__Fen-668;s__
287	N	2877	7602	ICE153	Y	46	1	4726	4726	99.958	0	8717	4724	d__Bacteria;p__Actinobacteriota;c__Actinobacteria;o__Propionibacteriales;f__Propionibacteriaceae;g__Fen-668;s__
287	N	16579	19334	ICE153	Y	256	1	2756	2756	99.927	0	5079	2754	d__Bacteria;p__Actinobacteriota;c__Actinobacteria;o__Propionibacteriales;f__Propionibacteriaceae;g__Fen-668;s__
287	N	35435	42563	ICE7	Y	127	10088	2960	7129	99.902	0	13127	7122	d__Bacteria;p__Actinobacteriota;c__Actinobacteria;o__Propionibacteriales;f__Propionibacteriaceae;g__Fen-668;s__
287	N	1	35561	ICE7	Y	7	15898	51458	35561	99.885	0	65442	35520	d__Bacteria;p__Actinobacteriota;c__Actinobacteria;o__Propionibacteriales;f__Propionibacteriaceae;g__Fen-668;s__
287	N	23411	26311	ICE153	Y	226	2901	1	2901	99.793	0	5325	2895	d__Bacteria;p__Actinobacteriota;c__Actinobacteria;o__Propionibacteriales;f__Propionibacteriaceae;g__Fen-668;s__
287	N	19291	23469	ICE153	Y	74	4179	1	4179	98.684	0	7413	4124	d__Bacteria;p__Actinobacteriota;c__Actinobacteria;o__Propionibacteriales;f__Propionibacteriaceae;g__Fen-668;s__
287	N	37109	40830	ICE153	Y	96	4	3752	3772	82.264	0	3192	3103	d__Bacteria;p__Actinobacteriota;c__Actinobacteria;o__Propionibacteriales;f__Propionibacteriaceae;g__Fen-668;s__
287	N	26232	28947	ICE18	N	123	5010	7721	2722	88.281	0	3245	2403	d__Bacteria;p__Actinobacteriota;c__Actinobacteria;o__Propionibacteriales;f__Propionibacteriaceae;g__Fen-668;s__
287	N	9361	14474	ICE134	N	100	5885	777	5133	86.967	0	5733	4464	d__Bacteria;p__Actinobacteriota;c__Actinobacteria;o__Actinomycetales;f__Cellulomonadaceae;g__Cellulomonas;s__
287	N	9361	14474	ICE18	N	36	13508	8399	5134	86.774	0	5679	4455	d__Bacteria;p__Actinobacteriota;c__Actinobacteria;o__Propionibacteriales;f__Propionibacteriaceae;g__Fen-668;s__
287	N	2644	8068	ICE18	N	36	20198	14768	5454	85.589	0	5670	4668	d__Bacteria;p__Actinobacteriota;c__Actinobacteria;o__Propionibacteriales;f__Propionibacteriaceae;g__Fen-668;s__
287	N	14543	21526	ICE18	N	36	8227	1246	7030	85.519	0	7256	6012	d__Bacteria;p__Actinobacteriota;c__Actinobacteria;o__Propionibacteriales;f__Propionibacteriaceae;g__Fen-668;s__
287	N	32129	35546	ICE18	N	295	3411	1	3429	85.127	0	3480	2919	d__Bacteria;p__Actinobacteriota;c__Actinobacteria;o__Propionibacteriales;f__Propionibacteriaceae;g__Fen-668;s__
287	N	35400	42563	ICE18	N	18	29863	22673	7226	83.227	0	6540	6014	d__Bacteria;p__Actinobacteriota;c__Actinobacteria;o__Propionibacteriales;f__Propionibacteriaceae;g__Fen-668;s__
290	Y	1	13305	ICE77	Y	3	7033	20337	13305	100	0	24570	13305	d__Bacteria;p__Firmicutes;c__Bacilli;o__RF39;f__UBA660;g__;s__
292	N	1	12596	ICE134	N	13	3275	15870	12596	99.905	0	23195	12584	d__Bacteria;p__Actinobacteriota;c__Actinobacteria;o__Actinomycetales;f__Cellulomonadaceae;g__Cellulomonas;s__
292	N	4147	12596	ICE10	N	147	9831	1382	8450	99.87	0	15544	8439	d__Bacteria;p__Actinobacteriota;c__Actinobacteria;o__Actinomycetales;f__Cellulomonadaceae;g__Cellulomonas;s__
292	N	1	4495	ICE10	N	171	4497	3	4495	99.577	0	8196	4476	d__Bacteria;p__Actinobacteriota;c__Actinobacteria;o__Actinomycetales;f__Cellulomonadaceae;g__Cellulomonas;s__
293	N	4874	7723	ICE153	Y	242	1	2850	2850	99.965	0	5258	2849	d__Bacteria;p__Actinobacteriota;c__Actinobacteria;o__Propionibacteriales;f__Propionibacteriaceae;g__Fen-668;s__
293	N	5777	26318	ICE7	Y	50	20542	1	20542	99.956	0	37885	20533	d__Bacteria;p__Actinobacteriota;c__Actinobacteria;o__Propionibacteriales;f__Propionibacteriaceae;g__Fen-668;s__
293	N	33756	38629	ICE7	Y	202	1	4874	4874	99.938	0	8985	4871	d__Bacteria;p__Actinobacteriota;c__Actinobacteria;o__Propionibacteriales;f__Propionibacteriaceae;g__Fen-668;s__
293	N	27404	30781	ICE153	Y	148	3378	1	3378	99.793	0	6200	3371	d__Bacteria;p__Actinobacteriota;c__Actinobacteria;o__Propionibacteriales;f__Propionibacteriaceae;g__Fen-668;s__
293	N	154	5903	ICE7	Y	184	1	5749	5750	99.774	0	10545	5737	d__Bacteria;p__Actinobacteriota;c__Actinobacteria;o__Propionibacteriales;f__Propionibacteriaceae;g__Fen-668;s__
293	N	26192	33882	ICE7	Y	154	1	7691	7691	99.727	0	14087	7670	d__Bacteria;p__Actinobacteriota;c__Actinobacteria;o__Propionibacteriales;f__Propionibacteriaceae;g__Fen-668;s__
293	N	6065	13548	ICE18	N	10	20811	28309	7548	84.247	0	7247	6359	d__Bacteria;p__Actinobacteriota;c__Actinobacteria;o__Propionibacteriales;f__Propionibacteriaceae;g__Fen-668;s__
293	N	23588	26791	ICE18	N	78	9047	12251	3220	84.099	0	3081	2708	d__Bacteria;p__Actinobacteriota;c__Actinobacteria;o__Propionibacteriales;f__Propionibacteriaceae;g__Fen-668;s__
297	N	24552	36316	ICE7	Y	102	11765	1	11765	99.924	0	21677	11756	d__Bacteria;p__Actinobacteriota;c__Actinobacteria;o__Propionibacteriales;f__Propionibacteriaceae;g__Fen-668;s__
297	N	1	24678	ICE7	Y	12	24678	1	24678	99.911	0	45450	24656	d__Bacteria;p__Actinobacteriota;c__Actinobacteria;o__Propionibacteriales;f__Propionibacteriaceae;g__Fen-668;s__
297	N	30245	33984	ICE153	Y	98	52	3791	3740	99.866	0	6879	3735	d__Bacteria;p__Actinobacteriota;c__Actinobacteria;o__Propionibacteriales;f__Propionibacteriaceae;g__Fen-668;s__
297	N	21170	24867	ICE153	Y	111	3698	1	3699	99.703	0	6769	3688	d__Bacteria;p__Actinobacteriota;c__Actinobacteria;o__Propionibacteriales;f__Propionibacteriaceae;g__Fen-668;s__
297	N	28665	31766	ICE153	Y	190	3111	9	3121	82.954	0	2782	2589	d__Bacteria;p__Actinobacteriota;c__Actinobacteria;o__Propionibacteriales;f__Propionibacteriaceae;g__Fen-668;s__
297	N	4385	7479	ICE18	N	308	3092	1	3100	87.935	0	3640	2726	d__Bacteria;p__Actinobacteriota;c__Actinobacteria;o__Propionibacteriales;f__Propionibacteriaceae;g__Fen-668;s__
297	N	17917	22733	ICE18	N	110	1737	6553	4826	86.759	0	5356	4187	d__Bacteria;p__Actinobacteriota;c__Actinobacteria;o__Propionibacteriales;f__Propionibacteriaceae;g__Fen-668;s__
297	N	9977	13777	ICE18	N	188	3795	1	3817	84.359	0	3707	3220	d__Bacteria;p__Actinobacteriota;c__Actinobacteria;o__Propionibacteriales;f__Propionibacteriaceae;g__Fen-668;s__
297	N	26531	34855	ICE18	N	173	1	8340	8377	84.064	0	7991	7042	d__Bacteria;p__Actinobacteriota;c__Actinobacteria;o__Propionibacteriales;f__Propionibacteriaceae;g__Fen-668;s__
297	N	19520	22695	ICE3	N	21	10631	13821	3235	73.601	0	1147	2381	d__Bacteria;p__Actinobacteriota;c__Actinobacteria;o__Propionibacteriales;f__Propionibacteriaceae;g__Propionicimonas;s__
297	N	19453	22510	ICE59	N	70	4276	7345	3150	73.365	0	1011	2311	d__Bacteria;p__Actinobacteriota;c__Actinobacteria;o__Actinomycetales;f__Cellulomonadaceae;g__Cellulomonas;s__
298	N	22242	36763	ICE7	Y	70	1	14520	14522	99.897	0	26733	14507	d__Bacteria;p__Actinobacteriota;c__Actinobacteria;o__Propionibacteriales;f__Propionibacteriaceae;g__Fen-668;s__
298	N	32792	36633	ICE153	Y	89	3842	1	3842	99.87	0	7068	3837	d__Bacteria;p__Actinobacteriota;c__Actinobacteria;o__Propionibacteriales;f__Propionibacteriaceae;g__Fen-668;s__
298	N	18222	22368	ICE7	Y	215	1	4147	4147	99.855	0	7625	4141	d__Bacteria;p__Actinobacteriota;c__Actinobacteria;o__Propionibacteriales;f__Propionibacteriaceae;g__Fen-668;s__
298	N	1163	18348	ICE7	Y	64	1	17167	17186	99.587	0	31325	17115	d__Bacteria;p__Actinobacteriota;c__Actinobacteria;o__Propionibacteriales;f__Propionibacteriaceae;g__Fen-668;s__
298	N	7670	11231	ICE153	Y	129	1	3562	3562	98.428	0	6268	3506	d__Bacteria;p__Actinobacteriota;c__Actinobacteria;o__Propionibacteriales;f__Propionibacteriaceae;g__Fen-668;s__
298	N	5489	8812	ICE18	N	207	889	4193	3327	90.292	0	4331	3004	d__Bacteria;p__Actinobacteriota;c__Actinobacteria;o__Propionibacteriales;f__Propionibacteriaceae;g__Fen-668;s__
298	N	18676	23329	ICE18	N	11	22401	17755	4676	85.458	0	4820	3996	d__Bacteria;p__Actinobacteriota;c__Actinobacteria;o__Propionibacteriales;f__Propionibacteriaceae;g__Fen-668;s__
298	N	30699	33636	ICE18	N	11	9004	6060	2955	85.415	0	3044	2524	d__Bacteria;p__Actinobacteriota;c__Actinobacteria;o__Propionibacteriales;f__Propionibacteriaceae;g__Fen-668;s__
298	N	11145	13858	ICE18	N	11	30678	27970	2732	84.444	0	2652	2307	d__Bacteria;p__Actinobacteriota;c__Actinobacteria;o__Propionibacteriales;f__Propionibacteriaceae;g__Fen-668;s__
298	N	33705	36572	ICE18	N	11	5923	3048	2888	83.172	0	2612	2402	d__Bacteria;p__Actinobacteriota;c__Actinobacteria;o__Propionibacteriales;f__Propionibacteriaceae;g__Fen-668;s__
300	N	5822	8602	ICE10	N	268	2781	1	2781	99.964	0	5131	2780	d__Bacteria;p__Actinobacteriota;c__Actinobacteria;o__Actinomycetales;f__Cellulomonadaceae;g__Cellulomonas;s__
300	N	8286	11053	ICE10	N	52	21767	19000	2768	99.855	0	5090	2764	d__Bacteria;p__Actinobacteriota;c__Actinobacteria;o__Actinomycetales;f__Cellulomonadaceae;g__Cellulomonas;s__
302	N	1	10620	ICE7	Y	49	17491	6872	10620	99.812	0	19501	10600	d__Bacteria;p__Actinobacteriota;c__Actinobacteria;o__Propionibacteriales;f__Propionibacteriaceae;g__Fen-668;s__
302	N	1694	4580	ICE18	N	168	5292	2407	2905	84.062	0	2765	2442	d__Bacteria;p__Actinobacteriota;c__Actinobacteria;o__Propionibacteriales;f__Propionibacteriaceae;g__Fen-668;s__
303	Y	371	10457	ICE99	Y	2	1	10087	10087	100	0	18628	10087	d__Bacteria;p__Patescibacteria;c__Paceibacteria;o__UBA9983_A;f__UBA11359;g__C7867-002;s__
303	Y	2374	4916	ICE99	Y	12	1	2526	2575	85.165	0	2564	2193	d__Bacteria;p__Patescibacteria;c__Paceibacteria;o__UBA9983_A;f__UBA11359;g__C7867-002;s__
305	N	1	64153	ICE7	Y	3	2121	66273	64153	99.919	0	118000	64101	d__Bacteria;p__Actinobacteriota;c__Actinobacteria;o__Propionibacteriales;f__Propionibacteriaceae;g__Fen-668;s__
305	N	42254	45898	ICE153	Y	119	1	3645	3645	99.89	0	6709	3641	d__Bacteria;p__Actinobacteriota;c__Actinobacteria;o__Propionibacteriales;f__Propionibacteriaceae;g__Fen-668;s__
305	N	1	11743	ICE153	Y	1	135	11877	11743	99.804	0	21558	11720	d__Bacteria;p__Actinobacteriota;c__Actinobacteria;o__Propionibacteriales;f__Propionibacteriaceae;g__Fen-668;s__
305	N	37079	39805	ICE153	Y	266	2728	1	2728	99.743	0	4998	2721	d__Bacteria;p__Actinobacteriota;c__Actinobacteria;o__Propionibacteriales;f__Propionibacteriaceae;g__Fen-668;s__
305	N	79647	82265	ICE153	Y	303	1	2619	2619	99.733	0	4798	2612	d__Bacteria;p__Actinobacteriota;c__Actinobacteria;o__Propionibacteriales;f__Propionibacteriaceae;g__Fen-668;s__
305	N	64048	81116	ICE7	Y	65	1	17069	17069	99.719	0	31255	17021	d__Bacteria;p__Actinobacteriota;c__Actinobacteria;o__Propionibacteriales;f__Propionibacteriaceae;g__Fen-668;s__
305	N	67194	70464	ICE153	Y	167	1	3271	3271	99.694	0	5986	3261	d__Bacteria;p__Actinobacteriota;c__Actinobacteria;o__Propionibacteriales;f__Propionibacteriaceae;g__Fen-668;s__
305	N	16630	20309	ICE153	Y	114	1	3681	3681	99.674	0	6730	3669	d__Bacteria;p__Actinobacteriota;c__Actinobacteria;o__Propionibacteriales;f__Propionibacteriaceae;g__Fen-668;s__
305	N	70476	73473	ICE153	Y	209	2998	1	2998	99.633	0	5476	2987	d__Bacteria;p__Actinobacteriota;c__Actinobacteria;o__Propionibacteriales;f__Propionibacteriaceae;g__Fen-668;s__
305	N	73425	76098	ICE153	Y	281	1	2674	2674	99.589	0	4878	2663	d__Bacteria;p__Actinobacteriota;c__Actinobacteria;o__Propionibacteriales;f__Propionibacteriaceae;g__Fen-668;s__
305	N	35063	37712	ICE18	N	284	1	2654	2656	93.373	0	3923	2480	d__Bacteria;p__Actinobacteriota;c__Actinobacteria;o__Propionibacteriales;f__Propionibacteriaceae;g__Fen-668;s__
305	N	25760	30409	ICE18	N	252	4681	10	4695	87.242	0	5289	4096	d__Bacteria;p__Actinobacteriota;c__Actinobacteria;o__Propionibacteriales;f__Propionibacteriaceae;g__Fen-668;s__
305	N	77854	80901	ICE18	N	272	4146	1096	3063	87.137	0	3448	2669	d__Bacteria;p__Actinobacteriota;c__Actinobacteria;o__Propionibacteriales;f__Propionibacteriaceae;g__Fen-668;s__
305	N	22597	26045	ICE18	N	212	2971	6433	3488	85.436	0	3568	2980	d__Bacteria;p__Actinobacteriota;c__Actinobacteria;o__Propionibacteriales;f__Propionibacteriaceae;g__Fen-668;s__
305	N	72253	76623	ICE18	N	215	6144	1765	4388	85.278	0	4501	3742	d__Bacteria;p__Actinobacteriota;c__Actinobacteria;o__Propionibacteriales;f__Propionibacteriaceae;g__Fen-668;s__
305	N	12488	17545	ICE18	N	82	5514	10547	5081	84.767	0	5031	4307	d__Bacteria;p__Actinobacteriota;c__Actinobacteria;o__Propionibacteriales;f__Propionibacteriaceae;g__Fen-668;s__
305	N	41259	44633	ICE18	N	194	772	4144	3406	81.944	0	2824	2791	d__Bacteria;p__Actinobacteriota;c__Actinobacteria;o__Propionibacteriales;f__Propionibacteriaceae;g__Fen-668;s__
305	N	6569	9307	ICE18	N	82	1	2730	2757	81.574	0	2235	2249	d__Bacteria;p__Actinobacteriota;c__Actinobacteria;o__Propionibacteriales;f__Propionibacteriaceae;g__Fen-668;s__
305	N	785	6936	ICE18	N	64	6137	1	6203	80.171	0	4532	4973	d__Bacteria;p__Actinobacteriota;c__Actinobacteria;o__Propionibacteriales;f__Propionibacteriaceae;g__Fen-668;s__
307	N	1156	6671	ICE153	Y	24	1	5516	5516	99.909	0	10159	5511	d__Bacteria;p__Actinobacteriota;c__Actinobacteria;o__Propionibacteriales;f__Propionibacteriaceae;g__Fen-668;s__
307	N	1	24420	ICE7	Y	5	24420	1	24420	99.898	0	44957	24395	d__Bacteria;p__Actinobacteriota;c__Actinobacteria;o__Propionibacteriales;f__Propionibacteriaceae;g__Fen-668;s__
307	N	28246	31252	ICE7	Y	245	3007	1	3007	99.834	0	5526	3002	d__Bacteria;p__Actinobacteriota;c__Actinobacteria;o__Propionibacteriales;f__Propionibacteriaceae;g__Fen-668;s__
307	N	24773	28372	ICE7	Y	228	1	3600	3600	99.778	0	6604	3592	d__Bacteria;p__Actinobacteriota;c__Actinobacteria;o__Propionibacteriales;f__Propionibacteriaceae;g__Fen-668;s__
307	N	21336	24674	ICE153	Y	157	1	3339	3339	99.371	0	6050	3318	d__Bacteria;p__Actinobacteriota;c__Actinobacteria;o__Propionibacteriales;f__Propionibacteriaceae;g__Fen-668;s__
307	N	27093	31208	ICE18	N	216	2074	6205	4147	89.824	0	5278	3725	d__Bacteria;p__Actinobacteriota;c__Actinobacteria;o__Propionibacteriales;f__Propionibacteriaceae;g__Fen-668;s__
307	N	18431	21658	ICE18	N	301	3216	1	3235	87.666	0	3740	2836	d__Bacteria;p__Actinobacteriota;c__Actinobacteria;o__Propionibacteriales;f__Propionibacteriaceae;g__Fen-668;s__
307	N	7093	15247	ICE18	N	101	11670	3489	8230	87.485	0	9378	7200	d__Bacteria;p__Actinobacteriota;c__Actinobacteria;o__Propionibacteriales;f__Propionibacteriaceae;g__Fen-668;s__
307	N	21534	24918	ICE18	N	287	3539	155	3398	87.081	0	3819	2959	d__Bacteria;p__Actinobacteriota;c__Actinobacteria;o__Propionibacteriales;f__Propionibacteriaceae;g__Fen-668;s__
307	N	79	6409	ICE18	N	174	2001	8330	6371	84.445	0	6200	5380	d__Bacteria;p__Actinobacteriota;c__Actinobacteria;o__Propionibacteriales;f__Propionibacteriaceae;g__Fen-668;s__
308	N	21223	24716	ICE7	Y	230	1	3494	3494	99.971	0	6447	3493	d__Bacteria;p__Actinobacteriota;c__Actinobacteria;o__Propionibacteriales;f__Propionibacteriaceae;g__Fen-668;s__
308	N	9983	21349	ICE7	Y	107	1	11367	11367	99.903	0	20931	11356	d__Bacteria;p__Actinobacteriota;c__Actinobacteria;o__Propionibacteriales;f__Propionibacteriaceae;g__Fen-668;s__
308	N	1	5728	ICE7	Y	46	15102	20830	5730	99.703	0	10484	5713	d__Bacteria;p__Actinobacteriota;c__Actinobacteria;o__Propionibacteriales;f__Propionibacteriaceae;g__Fen-668;s__
308	N	24591	31029	ICE7	Y	147	1	6439	6439	99.643	0	11764	6416	d__Bacteria;p__Actinobacteriota;c__Actinobacteria;o__Propionibacteriales;f__Propionibacteriaceae;g__Fen-668;s__
308	N	24887	27889	ICE153	Y	112	3067	65	3005	98.336	0	5269	2955	d__Bacteria;p__Actinobacteriota;c__Actinobacteria;o__Propionibacteriales;f__Propionibacteriaceae;g__Fen-668;s__
308	N	16986	19566	ICE153	Y	308	1	2581	2581	97.404	0	4396	2514	d__Bacteria;p__Actinobacteriota;c__Actinobacteria;o__Propionibacteriales;f__Propionibacteriaceae;g__Fen-668;s__
308	N	12147	14766	ICE18	N	39	13886	16505	2623	89.821	0	3360	2356	d__Bacteria;p__Actinobacteriota;c__Actinobacteria;o__Propionibacteriales;f__Propionibacteriaceae;g__Fen-668;s__
308	N	21445	24712	ICE18	N	226	3270	1	3279	89.265	0	4087	2927	d__Bacteria;p__Actinobacteriota;c__Actinobacteria;o__Propionibacteriales;f__Propionibacteriaceae;g__Fen-668;s__
308	N	15829	18713	ICE18	N	39	17542	20438	2908	83.975	0	2758	2442	d__Bacteria;p__Actinobacteriota;c__Actinobacteria;o__Propionibacteriales;f__Propionibacteriaceae;g__Fen-668;s__
309	N	1	17573	ICE7	Y	23	17573	1	17573	99.909	0	32363	17557	d__Bacteria;p__Actinobacteriota;c__Actinobacteria;o__Propionibacteriales;f__Propionibacteriaceae;g__Fen-668;s__
309	N	17447	30151	ICE7	Y	60	18436	5737	12705	99.819	0	23339	12682	d__Bacteria;p__Actinobacteriota;c__Actinobacteria;o__Propionibacteriales;f__Propionibacteriaceae;g__Fen-668;s__
309	N	2241	7985	ICE153	Y	21	1	5745	5745	99.756	0	10532	5731	d__Bacteria;p__Actinobacteriota;c__Actinobacteria;o__Propionibacteriales;f__Propionibacteriaceae;g__Fen-668;s__
309	N	14681	17552	ICE153	Y	234	2872	1	2872	99.617	0	5243	2861	d__Bacteria;p__Actinobacteriota;c__Actinobacteria;o__Propionibacteriales;f__Propionibacteriaceae;g__Fen-668;s__
309	N	19898	22879	ICE153	Y	213	1	2982	2982	99.229	0	5380	2959	d__Bacteria;p__Actinobacteriota;c__Actinobacteria;o__Propionibacteriales;f__Propionibacteriaceae;g__Fen-668;s__
309	N	10172	13306	ICE153	Y	174	3199	48	3167	84.97	0	3168	2691	d__Bacteria;p__Actinobacteriota;c__Actinobacteria;o__Propionibacteriales;f__Propionibacteriaceae;g__Fen-668;s__
309	N	1	2787	ICE18	N	299	465	3254	2793	89.868	0	3581	2510	d__Bacteria;p__Actinobacteriota;c__Actinobacteria;o__Propionibacteriales;f__Propionibacteriaceae;g__Fen-668;s__
309	N	22073	28952	ICE18	N	106	5029	11907	6894	89.324	0	8626	6158	d__Bacteria;p__Actinobacteriota;c__Actinobacteria;o__Propionibacteriales;f__Propionibacteriaceae;g__Fen-668;s__
309	N	7459	13306	ICE18	N	57	12469	6629	5897	85.128	0	5934	5020	d__Bacteria;p__Actinobacteriota;c__Actinobacteria;o__Propionibacteriales;f__Propionibacteriaceae;g__Fen-668;s__
309	N	14901	18186	ICE18	N	57	3285	19	3306	83.848	0	3092	2772	d__Bacteria;p__Actinobacteriota;c__Actinobacteria;o__Propionibacteriales;f__Propionibacteriaceae;g__Fen-668;s__
309	N	9370	11893	ICE3	N	28	6310	8824	2573	73.028	0	808	1879	d__Bacteria;p__Actinobacteriota;c__Actinobacteria;o__Propionibacteriales;f__Propionibacteriaceae;g__Propionicimonas;s__
310	Y	22189	27866	ICE99	Y	10	1	5678	5678	99.93	0	10464	5674	d__Bacteria;p__Patescibacteria;c__Paceibacteria;o__UBA9983_A;f__UBA11359;g__C7867-002;s__
310	Y	41	22734	ICE99	Y	1	1	22694	22695	99.736	0	41576	22635	d__Bacteria;p__Patescibacteria;c__Paceibacteria;o__UBA9983_A;f__UBA11359;g__C7867-002;s__
310	Y	24510	27031	ICE99	Y	19	3213	691	2533	84.88	0	2536	2150	d__Bacteria;p__Patescibacteria;c__Paceibacteria;o__UBA9983_A;f__UBA11359;g__C7867-002;s__
312	N	1	18932	ICE7	Y	42	3087	22018	18932	99.915	0	34873	18916	d__Bacteria;p__Actinobacteriota;c__Actinobacteria;o__Propionibacteriales;f__Propionibacteriaceae;g__Fen-668;s__
312	N	21076	25611	ICE7	Y	210	4536	1	4536	99.912	0	8355	4532	d__Bacteria;p__Actinobacteriota;c__Actinobacteria;o__Propionibacteriales;f__Propionibacteriaceae;g__Fen-668;s__
312	N	7076	10332	ICE153	Y	169	1	3257	3257	99.816	0	5982	3251	d__Bacteria;p__Actinobacteriota;c__Actinobacteria;o__Propionibacteriales;f__Propionibacteriaceae;g__Fen-668;s__
312	N	1	3827	ICE153	Y	4	6695	10522	3828	99.765	0	7018	3819	d__Bacteria;p__Actinobacteriota;c__Actinobacteria;o__Propionibacteriales;f__Propionibacteriaceae;g__Fen-668;s__
312	N	18615	21528	ICE7	Y	248	2914	1	2914	99.623	0	5321	2903	d__Bacteria;p__Actinobacteriota;c__Actinobacteria;o__Propionibacteriales;f__Propionibacteriaceae;g__Fen-668;s__
312	N	1	2524	ICE153	Y	142	945	3456	2544	81.171	0	1997	2065	d__Bacteria;p__Actinobacteriota;c__Actinobacteria;o__Propionibacteriales;f__Propionibacteriaceae;g__Fen-668;s__
312	N	12561	15579	ICE18	N	126	8010	10982	3032	88.391	0	3583	2680	d__Bacteria;p__Actinobacteriota;c__Actinobacteria;o__Propionibacteriales;f__Propionibacteriaceae;g__Fen-668;s__
312	N	5279	12575	ICE18	N	126	650	7943	7344	84.572	0	7195	6211	d__Bacteria;p__Actinobacteriota;c__Actinobacteria;o__Propionibacteriales;f__Propionibacteriaceae;g__Fen-668;s__
312	N	15537	19503	ICE18	N	19	24	3995	3988	84.303	0	3862	3362	d__Bacteria;p__Actinobacteriota;c__Actinobacteria;o__Propionibacteriales;f__Propionibacteriaceae;g__Fen-668;s__
312	N	1	4645	ICE18	N	233	885	5517	4669	83.487	0	4296	3898	d__Bacteria;p__Actinobacteriota;c__Actinobacteria;o__Propionibacteriales;f__Propionibacteriaceae;g__Fen-668;s__
312	N	22208	24885	ICE18	N	19	9793	12490	2705	81.959	0	2261	2217	d__Bacteria;p__Actinobacteriota;c__Actinobacteria;o__Propionibacteriales;f__Propionibacteriaceae;g__Fen-668;s__
313	N	26755	34442	ICE7	Y	155	7688	1	7688	99.909	0	14159	7681	d__Bacteria;p__Actinobacteriota;c__Actinobacteria;o__Propionibacteriales;f__Propionibacteriaceae;g__Fen-668;s__
313	N	1	16904	ICE7	Y	38	16904	1	16904	99.888	0	31111	16885	d__Bacteria;p__Actinobacteriota;c__Actinobacteria;o__Propionibacteriales;f__Propionibacteriaceae;g__Fen-668;s__
313	N	34316	39130	ICE7	Y	203	1	4815	4815	99.875	0	8859	4809	d__Bacteria;p__Actinobacteriota;c__Actinobacteria;o__Propionibacteriales;f__Propionibacteriaceae;g__Fen-668;s__
313	N	19240	26879	ICE7	Y	156	7640	1	7640	99.869	0	14054	7630	d__Bacteria;p__Actinobacteriota;c__Actinobacteria;o__Propionibacteriales;f__Propionibacteriaceae;g__Fen-668;s__
313	N	30959	34588	ICE153	Y	123	1	3630	3630	99.862	0	6676	3625	d__Bacteria;p__Actinobacteriota;c__Actinobacteria;o__Propionibacteriales;f__Propionibacteriaceae;g__Fen-668;s__
313	N	44972	63335	ICE7	Y	62	18364	1	18364	99.842	0	33752	18335	d__Bacteria;p__Actinobacteriota;c__Actinobacteria;o__Propionibacteriales;f__Propionibacteriaceae;g__Fen-668;s__
313	N	40838	45098	ICE7	Y	213	4261	1	4261	99.765	0	7814	4251	d__Bacteria;p__Actinobacteriota;c__Actinobacteria;o__Propionibacteriales;f__Propionibacteriaceae;g__Fen-668;s__
313	N	47656	52563	ICE153	Y	39	1	4908	4908	99.694	0	8981	4893	d__Bacteria;p__Actinobacteriota;c__Actinobacteria;o__Propionibacteriales;f__Propionibacteriaceae;g__Fen-668;s__
313	N	39873	44291	ICE153	Y	55	1	4419	4419	99.683	0	8083	4405	d__Bacteria;p__Actinobacteriota;c__Actinobacteria;o__Propionibacteriales;f__Propionibacteriaceae;g__Fen-668;s__
313	N	16778	19366	ICE7	Y	261	1	2589	2589	99.575	0	4721	2578	d__Bacteria;p__Actinobacteriota;c__Actinobacteria;o__Propionibacteriales;f__Propionibacteriaceae;g__Fen-668;s__
313	N	10605	13204	ICE153	Y	306	1	2600	2600	99.462	0	4724	2586	d__Bacteria;p__Actinobacteriota;c__Actinobacteria;o__Propionibacteriales;f__Propionibacteriaceae;g__Fen-668;s__
313	N	34573	37089	ICE153	Y	326	1	2517	2518	99.007	0	4510	2493	d__Bacteria;p__Actinobacteriota;c__Actinobacteria;o__Propionibacteriales;f__Propionibacteriaceae;g__Fen-668;s__
313	N	47178	52485	ICE18	N	153	4189	9496	5323	86.85	0	5925	4623	d__Bacteria;p__Actinobacteriota;c__Actinobacteria;o__Propionibacteriales;f__Propionibacteriaceae;g__Fen-668;s__
313	N	5	4331	ICE18	N	120	11130	6804	4340	86.313	0	4700	3746	d__Bacteria;p__Actinobacteriota;c__Actinobacteria;o__Propionibacteriales;f__Propionibacteriaceae;g__Fen-668;s__
313	N	44326	47057	ICE18	N	153	307	3041	2745	85.938	0	2909	2359	d__Bacteria;p__Actinobacteriota;c__Actinobacteria;o__Propionibacteriales;f__Propionibacteriaceae;g__Fen-668;s__
313	N	20320	25028	ICE18	N	198	2161	6879	4750	85.284	0	4833	4051	d__Bacteria;p__Actinobacteriota;c__Actinobacteria;o__Propionibacteriales;f__Propionibacteriaceae;g__Fen-668;s__
313	N	4349	8942	ICE18	N	120	6747	2154	4624	85.164	0	4684	3938	d__Bacteria;p__Actinobacteriota;c__Actinobacteria;o__Propionibacteriales;f__Propionibacteriaceae;g__Fen-668;s__
313	N	12767	16094	ICE18	N	192	1340	4683	3360	84.554	0	3286	2841	d__Bacteria;p__Actinobacteriota;c__Actinobacteria;o__Propionibacteriales;f__Propionibacteriaceae;g__Fen-668;s__
313	N	25050	27701	ICE18	N	324	2649	1	2671	83.901	0	2512	2241	d__Bacteria;p__Actinobacteriota;c__Actinobacteria;o__Propionibacteriales;f__Propionibacteriaceae;g__Fen-668;s__
313	N	27681	31782	ICE18	N	98	12502	8396	4126	82.744	0	3635	3414	d__Bacteria;p__Actinobacteriota;c__Actinobacteria;o__Propionibacteriales;f__Propionibacteriaceae;g__Fen-668;s__
313	N	32124	39927	ICE18	N	98	7823	1	7887	82.566	0	6811	6512	d__Bacteria;p__Actinobacteriota;c__Actinobacteria;o__Propionibacteriales;f__Propionibacteriaceae;g__Fen-668;s__
313	N	52326	54994	ICE59	N	2	14889	17536	2710	75.683	0	1258	2051	d__Bacteria;p__Actinobacteriota;c__Actinobacteria;o__Actinomycetales;f__Cellulomonadaceae;g__Cellulomonas;s__
314	Y	1	25822	ICE77	Y	2	28111	2309	25822	99.915	0	47544	25800	d__Bacteria;p__Firmicutes;c__Bacilli;o__RF39;f__UBA660;g__;s__
315	N	2647	17419	ICE7	Y	75	14774	1	14774	99.932	0	27226	14764	d__Bacteria;p__Actinobacteriota;c__Actinobacteria;o__Propionibacteriales;f__Propionibacteriaceae;g__Fen-668;s__
315	N	47028	49584	ICE153	Y	313	2557	1	2557	99.922	0	4711	2555	d__Bacteria;p__Actinobacteriota;c__Actinobacteria;o__Propionibacteriales;f__Propionibacteriaceae;g__Fen-668;s__
315	N	43345	46188	ICE153	Y	245	2844	1	2844	99.895	0	5236	2841	d__Bacteria;p__Actinobacteriota;c__Actinobacteria;o__Propionibacteriales;f__Propionibacteriaceae;g__Fen-668;s__
315	N	56991	63848	ICE7	Y	166	1	6860	6860	99.883	0	12622	6852	d__Bacteria;p__Actinobacteriota;c__Actinobacteria;o__Propionibacteriales;f__Propionibacteriaceae;g__Fen-668;s__
315	N	17293	57117	ICE7	Y	11	39824	1	39825	99.852	0	73215	39766	d__Bacteria;p__Actinobacteriota;c__Actinobacteria;o__Propionibacteriales;f__Propionibacteriaceae;g__Fen-668;s__
315	N	55276	59517	ICE153	Y	69	4242	1	4242	99.788	0	7784	4233	d__Bacteria;p__Actinobacteriota;c__Actinobacteria;o__Propionibacteriales;f__Propionibacteriaceae;g__Fen-668;s__
315	N	30560	33755	ICE153	Y	177	1	3196	3196	99.781	0	5864	3189	d__Bacteria;p__Actinobacteriota;c__Actinobacteria;o__Propionibacteriales;f__Propionibacteriaceae;g__Fen-668;s__
315	N	34340	37352	ICE153	Y	205	3013	1	3013	99.768	0	5526	3006	d__Bacteria;p__Actinobacteriota;c__Actinobacteria;o__Propionibacteriales;f__Propionibacteriaceae;g__Fen-668;s__
315	N	1	2773	ICE7	Y	133	6866	9638	2773	99.603	0	5060	2762	d__Bacteria;p__Actinobacteriota;c__Actinobacteria;o__Propionibacteriales;f__Propionibacteriaceae;g__Fen-668;s__
315	N	25654	28433	ICE153	Y	257	1	2789	2789	99.283	0	5031	2769	d__Bacteria;p__Actinobacteriota;c__Actinobacteria;o__Propionibacteriales;f__Propionibacteriaceae;g__Fen-668;s__
315	N	5909	9462	ICE153	Y	130	3553	2	3559	95.645	0	5703	3404	d__Bacteria;p__Actinobacteriota;c__Actinobacteria;o__Propionibacteriales;f__Propionibacteriaceae;g__Fen-668;s__
315	N	33538	37181	ICE153	Y	120	2	3641	3658	86.249	0	3940	3155	d__Bacteria;p__Actinobacteriota;c__Actinobacteria;o__Propionibacteriales;f__Propionibacteriaceae;g__Fen-668;s__
315	N	876	4138	ICE18	N	279	3655	375	3297	90.203	0	4253	2974	d__Bacteria;p__Actinobacteriota;c__Actinobacteria;o__Propionibacteriales;f__Propionibacteriaceae;g__Fen-668;s__
315	N	20609	24848	ICE18	N	44	1	4240	4247	89.263	0	5304	3791	d__Bacteria;p__Actinobacteriota;c__Actinobacteria;o__Propionibacteriales;f__Propionibacteriaceae;g__Fen-668;s__
315	N	47721	50563	ICE18	N	288	3119	277	2848	87.008	0	3201	2478	d__Bacteria;p__Actinobacteriota;c__Actinobacteria;o__Propionibacteriales;f__Propionibacteriaceae;g__Fen-668;s__
315	N	51195	59755	ICE18	N	52	16213	7664	8597	86.146	0	9201	7406	d__Bacteria;p__Actinobacteriota;c__Actinobacteria;o__Propionibacteriales;f__Propionibacteriaceae;g__Fen-668;s__
315	N	42903	47607	ICE18	N	155	5091	378	4740	85.295	0	4835	4043	d__Bacteria;p__Actinobacteriota;c__Actinobacteria;o__Propionibacteriales;f__Propionibacteriaceae;g__Fen-668;s__
315	N	4424	17419	ICE18	N	93	4	13016	13073	84.801	0	13007	11086	d__Bacteria;p__Actinobacteriota;c__Actinobacteria;o__Propionibacteriales;f__Propionibacteriaceae;g__Fen-668;s__
315	N	27905	38365	ICE18	N	44	7292	17765	10508	84.716	0	10432	8902	d__Bacteria;p__Actinobacteriota;c__Actinobacteria;o__Propionibacteriales;f__Propionibacteriaceae;g__Fen-668;s__
315	N	24858	27868	ICE18	N	44	4300	7289	3036	82.148	0	2538	2494	d__Bacteria;p__Actinobacteriota;c__Actinobacteria;o__Propionibacteriales;f__Propionibacteriaceae;g__Fen-668;s__
316	N	1	18162	ICE7	Y	15	17422	35565	18162	99.791	0	33312	18124	d__Bacteria;p__Actinobacteriota;c__Actinobacteria;o__Propionibacteriales;f__Propionibacteriaceae;g__Fen-668;s__
316	N	21924	24814	ICE7	Y	249	1	2891	2891	99.758	0	5301	2884	d__Bacteria;p__Actinobacteriota;c__Actinobacteria;o__Propionibacteriales;f__Propionibacteriaceae;g__Fen-668;s__
316	N	18036	22050	ICE7	Y	217	4015	1	4015	99.676	0	7343	4002	d__Bacteria;p__Actinobacteriota;c__Actinobacteria;o__Propionibacteriales;f__Propionibacteriaceae;g__Fen-668;s__
316	N	1435	4211	ICE18	N	22	19367	22141	2784	86.961	0	3116	2421	d__Bacteria;p__Actinobacteriota;c__Actinobacteria;o__Propionibacteriales;f__Propionibacteriaceae;g__Fen-668;s__
316	N	14719	24814	ICE18	N	90	10776	702	10130	86.476	0	11034	8760	d__Bacteria;p__Actinobacteriota;c__Actinobacteria;o__Propionibacteriales;f__Propionibacteriaceae;g__Fen-668;s__
316	N	9415	12168	ICE18	N	320	18	2774	2766	85.286	0	2833	2359	d__Bacteria;p__Actinobacteriota;c__Actinobacteria;o__Propionibacteriales;f__Propionibacteriaceae;g__Fen-668;s__
316	N	4240	9448	ICE18	N	22	22239	27448	5225	84.957	0	5265	4439	d__Bacteria;p__Actinobacteriota;c__Actinobacteria;o__Propionibacteriales;f__Propionibacteriaceae;g__Fen-668;s__
317	N	43903	63500	ICE7	Y	52	1	19598	19598	99.959	0	36147	19590	d__Bacteria;p__Actinobacteriota;c__Actinobacteria;o__Propionibacteriales;f__Propionibacteriaceae;g__Fen-668;s__
317	N	1	19704	ICE7	Y	18	12566	32266	19704	99.904	0	36278	19685	d__Bacteria;p__Actinobacteriota;c__Actinobacteria;o__Propionibacteriales;f__Propionibacteriaceae;g__Fen-668;s__
317	N	18948	23869	ICE153	Y	38	4922	1	4922	99.898	0	9062	4917	d__Bacteria;p__Actinobacteriota;c__Actinobacteria;o__Propionibacteriales;f__Propionibacteriaceae;g__Fen-668;s__
317	N	19385	44029	ICE7	Y	33	24645	1	24646	99.858	0	45317	24611	d__Bacteria;p__Actinobacteriota;c__Actinobacteria;o__Propionibacteriales;f__Propionibacteriaceae;g__Fen-668;s__
317	N	4322	10850	ICE153	Y	15	6529	1	6529	99.847	0	12002	6519	d__Bacteria;p__Actinobacteriota;c__Actinobacteria;o__Propionibacteriales;f__Propionibacteriaceae;g__Fen-668;s__
317	N	23916	27587	ICE153	Y	115	1	3672	3672	99.755	0	6732	3663	d__Bacteria;p__Actinobacteriota;c__Actinobacteria;o__Propionibacteriales;f__Propionibacteriaceae;g__Fen-668;s__
317	N	33857	38114	ICE153	Y	68	4258	1	4258	99.436	0	7731	4234	d__Bacteria;p__Actinobacteriota;c__Actinobacteria;o__Propionibacteriales;f__Propionibacteriaceae;g__Fen-668;s__
317	N	1673	4564	ICE153	Y	222	27	2917	2898	86.025	0	3096	2493	d__Bacteria;p__Actinobacteriota;c__Actinobacteria;o__Propionibacteriales;f__Propionibacteriaceae;g__Fen-668;s__
317	N	18948	22330	ICE153	Y	36	1429	4814	3400	82.529	0	2959	2806	d__Bacteria;p__Actinobacteriota;c__Actinobacteria;o__Propionibacteriales;f__Propionibacteriaceae;g__Fen-668;s__
317	N	45491	51712	ICE18	N	27	19018	25242	6243	88.675	0	7576	5536	d__Bacteria;p__Actinobacteriota;c__Actinobacteria;o__Propionibacteriales;f__Propionibacteriaceae;g__Fen-668;s__
317	N	9953	16185	ICE18	N	63	15447	9216	6273	87.327	0	7105	5478	d__Bacteria;p__Actinobacteriota;c__Actinobacteria;o__Propionibacteriales;f__Propionibacteriaceae;g__Fen-668;s__
317	N	53974	63469	ICE18	N	138	10426	927	9547	86.97	0	10648	8303	d__Bacteria;p__Actinobacteriota;c__Actinobacteria;o__Propionibacteriales;f__Propionibacteriaceae;g__Fen-668;s__
317	N	168	6695	ICE18	N	116	6525	1	6538	85.592	0	6833	5596	d__Bacteria;p__Actinobacteriota;c__Actinobacteria;o__Propionibacteriales;f__Propionibacteriaceae;g__Fen-668;s__
317	N	34953	38682	ICE18	N	27	11080	14820	3768	83.785	0	3513	3157	d__Bacteria;p__Actinobacteriota;c__Actinobacteria;o__Propionibacteriales;f__Propionibacteriaceae;g__Fen-668;s__
317	N	18948	25324	ICE18	N	63	6369	9	6411	83.544	0	5917	5356	d__Bacteria;p__Actinobacteriota;c__Actinobacteria;o__Propionibacteriales;f__Propionibacteriaceae;g__Fen-668;s__
317	N	28928	34932	ICE18	N	27	4958	11019	6080	83.24	0	5496	5061	d__Bacteria;p__Actinobacteriota;c__Actinobacteria;o__Propionibacteriales;f__Propionibacteriaceae;g__Fen-668;s__
318	N	15896	19266	ICE153	Y	149	1	3371	3371	99.941	0	6215	3369	d__Bacteria;p__Actinobacteriota;c__Actinobacteria;o__Propionibacteriales;f__Propionibacteriaceae;g__Fen-668;s__
318	N	4	19898	ICE7	Y	39	19895	1	19895	99.93	0	36662	19881	d__Bacteria;p__Actinobacteriota;c__Actinobacteria;o__Propionibacteriales;f__Propionibacteriaceae;g__Fen-668;s__
318	N	19772	39455	ICE7	Y	56	19685	1	19685	99.929	0	36273	19671	d__Bacteria;p__Actinobacteriota;c__Actinobacteria;o__Propionibacteriales;f__Propionibacteriaceae;g__Fen-668;s__
318	N	39332	53298	ICE7	Y	82	1	13967	13967	99.921	0	25732	13956	d__Bacteria;p__Actinobacteriota;c__Actinobacteria;o__Propionibacteriales;f__Propionibacteriaceae;g__Fen-668;s__
318	N	12351	15477	ICE153	Y	186	3127	1	3127	99.264	0	5648	3104	d__Bacteria;p__Actinobacteriota;c__Actinobacteria;o__Propionibacteriales;f__Propionibacteriaceae;g__Fen-668;s__
318	N	25854	28716	ICE18	N	56	1088	3953	2867	91.071	0	3871	2611	d__Bacteria;p__Actinobacteriota;c__Actinobacteria;o__Propionibacteriales;f__Propionibacteriaceae;g__Fen-668;s__
318	N	50673	57427	ICE18	N	131	6754	1	6763	88.378	0	8118	5977	d__Bacteria;p__Actinobacteriota;c__Actinobacteria;o__Propionibacteriales;f__Propionibacteriaceae;g__Fen-668;s__
318	N	36278	39455	ICE18	N	56	14406	17602	3210	86.511	0	3487	2777	d__Bacteria;p__Actinobacteriota;c__Actinobacteria;o__Propionibacteriales;f__Propionibacteriaceae;g__Fen-668;s__
318	N	1142	4111	ICE134	N	268	1	2974	2987	86.274	0	3217	2577	d__Bacteria;p__Actinobacteriota;c__Actinobacteria;o__Actinomycetales;f__Cellulomonadaceae;g__Cellulomonas;s__
318	N	12015	19322	ICE18	N	28	15270	22589	7345	86.045	0	7829	6320	d__Bacteria;p__Actinobacteriota;c__Actinobacteria;o__Propionibacteriales;f__Propionibacteriaceae;g__Fen-668;s__
318	N	4	8994	ICE18	N	14	9060	1	9110	84.797	0	8994	7725	d__Bacteria;p__Actinobacteriota;c__Actinobacteria;o__Propionibacteriales;f__Propionibacteriaceae;g__Fen-668;s__
318	N	44000	48924	ICE18	N	186	1	4925	4958	84.207	0	4758	4175	d__Bacteria;p__Actinobacteriota;c__Actinobacteria;o__Propionibacteriales;f__Propionibacteriaceae;g__Fen-668;s__
318	N	20894	25095	ICE18	N	228	4200	1	4215	84.152	0	4058	3547	d__Bacteria;p__Actinobacteriota;c__Actinobacteria;o__Propionibacteriales;f__Propionibacteriaceae;g__Fen-668;s__
318	N	30753	36243	ICE18	N	56	5999	11514	5545	82.904	0	4911	4597	d__Bacteria;p__Actinobacteriota;c__Actinobacteria;o__Propionibacteriales;f__Propionibacteriaceae;g__Fen-668;s__
318	N	51170	53802	ICE3	N	30	10699	13337	2678	76.288	0	1351	2043	d__Bacteria;p__Actinobacteriota;c__Actinobacteria;o__Propionibacteriales;f__Propionibacteriaceae;g__Propionicimonas;s__
318	N	7830	10375	ICE10	N	116	8880	11443	2610	75.249	0	1140	1964	d__Bacteria;p__Actinobacteriota;c__Actinobacteria;o__Actinomycetales;f__Cellulomonadaceae;g__Cellulomonas;s__
319	N	2566	16012	ICE7	Y	86	1	13446	13447	99.941	0	24786	13439	d__Bacteria;p__Actinobacteriota;c__Actinobacteria;o__Propionibacteriales;f__Propionibacteriaceae;g__Fen-668;s__
319	N	25544	56704	ICE7	Y	20	1	31161	31161	99.933	0	57428	31140	d__Bacteria;p__Actinobacteriota;c__Actinobacteria;o__Propionibacteriales;f__Propionibacteriaceae;g__Fen-668;s__
319	N	1	2882	ICE7	Y	39	19760	22641	2882	99.861	0	5301	2878	d__Bacteria;p__Actinobacteriota;c__Actinobacteria;o__Propionibacteriales;f__Propionibacteriaceae;g__Fen-668;s__
319	N	15886	25551	ICE7	Y	132	1	9669	9669	99.855	0	17775	9655	d__Bacteria;p__Actinobacteriota;c__Actinobacteria;o__Propionibacteriales;f__Propionibacteriaceae;g__Fen-668;s__
319	N	52852	56162	ICE153	Y	162	3311	1	3311	99.819	0	6082	3305	d__Bacteria;p__Actinobacteriota;c__Actinobacteria;o__Propionibacteriales;f__Propionibacteriaceae;g__Fen-668;s__
319	N	48240	51515	ICE153	Y	166	3282	5	3285	94.186	0	4994	3094	d__Bacteria;p__Actinobacteriota;c__Actinobacteria;o__Propionibacteriales;f__Propionibacteriaceae;g__Fen-668;s__
319	N	19931	23237	ICE18	N	14	29007	32313	3308	91.415	0	4534	3024	d__Bacteria;p__Actinobacteriota;c__Actinobacteria;o__Propionibacteriales;f__Propionibacteriaceae;g__Fen-668;s__
319	N	66	4456	ICE18	N	14	8990	13365	4401	86.958	0	4915	3827	d__Bacteria;p__Actinobacteriota;c__Actinobacteria;o__Propionibacteriales;f__Propionibacteriaceae;g__Fen-668;s__
319	N	41964	50356	ICE18	N	172	1	8398	8422	86.132	0	9033	7254	d__Bacteria;p__Actinobacteriota;c__Actinobacteria;o__Propionibacteriales;f__Propionibacteriaceae;g__Fen-668;s__
319	N	36339	40199	ICE18	N	55	13774	17625	3888	85.237	0	3941	3314	d__Bacteria;p__Actinobacteriota;c__Actinobacteria;o__Propionibacteriales;f__Propionibacteriaceae;g__Fen-668;s__
319	N	4503	15734	ICE18	N	14	13490	24730	11299	82.777	0	9969	9353	d__Bacteria;p__Actinobacteriota;c__Actinobacteria;o__Propionibacteriales;f__Propionibacteriaceae;g__Fen-668;s__
319	N	50209	56703	ICE18	N	154	1	6468	6522	82.735	0	5731	5396	d__Bacteria;p__Actinobacteriota;c__Actinobacteria;o__Propionibacteriales;f__Propionibacteriaceae;g__Fen-668;s__
319	N	24612	35424	ICE18	N	55	2932	13771	10912	82.551	0	9444	9008	d__Bacteria;p__Actinobacteriota;c__Actinobacteria;o__Propionibacteriales;f__Propionibacteriaceae;g__Fen-668;s__
319	N	44003	47002	ICE3	N	119	6779	3777	3048	76.706	0	1609	2338	d__Bacteria;p__Actinobacteriota;c__Actinobacteria;o__Propionibacteriales;f__Propionibacteriaceae;g__Propionicimonas;s__
320	N	11255	25340	ICE7	Y	79	1	14086	14086	99.894	0	25929	14071	d__Bacteria;p__Actinobacteriota;c__Actinobacteria;o__Propionibacteriales;f__Propionibacteriaceae;g__Fen-668;s__
320	N	40706	53923	ICE7	Y	88	13219	1	13219	99.894	0	24332	13205	d__Bacteria;p__Actinobacteriota;c__Actinobacteria;o__Propionibacteriales;f__Propionibacteriaceae;g__Fen-668;s__
320	N	12256	15392	ICE153	Y	183	1	3137	3137	99.872	0	5771	3133	d__Bacteria;p__Actinobacteriota;c__Actinobacteria;o__Propionibacteriales;f__Propionibacteriaceae;g__Fen-668;s__
320	N	26154	40832	ICE7	Y	76	14679	1	14679	99.871	0	27002	14660	d__Bacteria;p__Actinobacteriota;c__Actinobacteria;o__Propionibacteriales;f__Propionibacteriaceae;g__Fen-668;s__
320	N	1541	4896	ICE153	Y	155	3356	1	3356	99.851	0	6170	3351	d__Bacteria;p__Actinobacteriota;c__Actinobacteria;o__Propionibacteriales;f__Propionibacteriaceae;g__Fen-668;s__
320	N	1	11665	ICE7	Y	28	15514	27179	11666	99.803	0	21414	11643	d__Bacteria;p__Actinobacteriota;c__Actinobacteria;o__Propionibacteriales;f__Propionibacteriaceae;g__Fen-668;s__
320	N	4970	8336	ICE153	Y	150	1	3367	3367	99.733	0	6168	3358	d__Bacteria;p__Actinobacteriota;c__Actinobacteria;o__Propionibacteriales;f__Propionibacteriaceae;g__Fen-668;s__
320	N	15969	18597	ICE153	Y	297	1	2629	2629	99.696	0	4811	2621	d__Bacteria;p__Actinobacteriota;c__Actinobacteria;o__Propionibacteriales;f__Propionibacteriaceae;g__Fen-668;s__
320	N	8414	12269	ICE153	Y	87	3856	1	3856	99.559	0	7027	3839	d__Bacteria;p__Actinobacteriota;c__Actinobacteria;o__Propionibacteriales;f__Propionibacteriaceae;g__Fen-668;s__
320	N	51771	54305	ICE153	Y	99	3780	1246	2535	98.817	0	4516	2505	d__Bacteria;p__Actinobacteriota;c__Actinobacteria;o__Propionibacteriales;f__Propionibacteriaceae;g__Fen-668;s__
320	N	42695	47504	ICE18	N	210	845	5658	4832	86.817	0	5358	4195	d__Bacteria;p__Actinobacteriota;c__Actinobacteria;o__Propionibacteriales;f__Propionibacteriaceae;g__Fen-668;s__
320	N	36671	40552	ICE18	N	133	6221	10101	3891	86.816	0	4325	3378	d__Bacteria;p__Actinobacteriota;c__Actinobacteria;o__Propionibacteriales;f__Propionibacteriaceae;g__Fen-668;s__
320	N	3150	9224	ICE18	N	80	3036	9112	6089	86.352	0	6617	5258	d__Bacteria;p__Actinobacteriota;c__Actinobacteria;o__Propionibacteriales;f__Propionibacteriaceae;g__Fen-668;s__
320	N	15556	22416	ICE18	N	73	14201	7305	6926	86.081	0	7363	5962	d__Bacteria;p__Actinobacteriota;c__Actinobacteria;o__Propionibacteriales;f__Propionibacteriaceae;g__Fen-668;s__
320	N	30398	36591	ICE18	N	133	1	6194	6223	84.172	0	5982	5238	d__Bacteria;p__Actinobacteriota;c__Actinobacteria;o__Propionibacteriales;f__Propionibacteriaceae;g__Fen-668;s__
320	N	9766	12954	ICE18	N	80	9246	12467	3253	82.662	0	2795	2689	d__Bacteria;p__Actinobacteriota;c__Actinobacteria;o__Propionibacteriales;f__Propionibacteriaceae;g__Fen-668;s__
320	N	43006	45591	ICE3	N	55	12893	10295	2622	76.697	0	1402	2011	d__Bacteria;p__Actinobacteriota;c__Actinobacteria;o__Propionibacteriales;f__Propionibacteriaceae;g__Propionicimonas;s__
321	N	2352	5228	ICE153	Y	231	1	2877	2877	99.896	0	5297	2874	d__Bacteria;p__Actinobacteriota;c__Actinobacteria;o__Propionibacteriales;f__Propionibacteriaceae;g__Fen-668;s__
321	N	2260	17584	ICE7	Y	35	1	15328	15329	99.759	0	28097	15292	d__Bacteria;p__Actinobacteriota;c__Actinobacteria;o__Propionibacteriales;f__Propionibacteriaceae;g__Fen-668;s__
321	N	14392	17530	ICE18	N	270	1	3134	3145	86.296	0	3404	2714	d__Bacteria;p__Actinobacteriota;c__Actinobacteria;o__Propionibacteriales;f__Propionibacteriaceae;g__Fen-668;s__
321	N	2163	9709	ICE18	N	16	9965	2423	7580	85.607	0	7890	6489	d__Bacteria;p__Actinobacteriota;c__Actinobacteria;o__Propionibacteriales;f__Propionibacteriaceae;g__Fen-668;s__
323	Y	9839	16993	ICE15	Y	51	1	7156	7156	99.972	0	13202	7154	d__Bacteria;p__Proteobacteria;c__Alphaproteobacteria;o__Micavibrionales;f__;g__;s__
324	N	17297	21480	ICE153	Y	72	1	4184	4184	99.952	0	7716	4182	d__Bacteria;p__Actinobacteriota;c__Actinobacteria;o__Propionibacteriales;f__Propionibacteriaceae;g__Fen-668;s__
324	N	2123	8852	ICE7	Y	170	6730	1	6730	99.941	0	12406	6726	d__Bacteria;p__Actinobacteriota;c__Actinobacteria;o__Propionibacteriales;f__Propionibacteriaceae;g__Fen-668;s__
324	N	39336	42462	ICE153	Y	185	3127	1	3127	99.936	0	5764	3125	d__Bacteria;p__Actinobacteriota;c__Actinobacteria;o__Propionibacteriales;f__Propionibacteriaceae;g__Fen-668;s__
324	N	9831	28198	ICE7	Y	61	1	18368	18368	99.924	0	33842	18354	d__Bacteria;p__Actinobacteriota;c__Actinobacteria;o__Propionibacteriales;f__Propionibacteriaceae;g__Fen-668;s__
324	N	7889	12705	ICE153	Y	43	1	4817	4817	99.917	0	8874	4813	d__Bacteria;p__Actinobacteriota;c__Actinobacteria;o__Propionibacteriales;f__Propionibacteriaceae;g__Fen-668;s__
324	N	43247	47969	ICE7	Y	129	1	4723	4723	99.873	0	8689	4717	d__Bacteria;p__Actinobacteriota;c__Actinobacteria;o__Propionibacteriales;f__Propionibacteriaceae;g__Fen-668;s__
324	N	25891	30208	ICE153	Y	61	1	4318	4318	99.861	0	7941	4312	d__Bacteria;p__Actinobacteriota;c__Actinobacteria;o__Propionibacteriales;f__Propionibacteriaceae;g__Fen-668;s__
324	N	27886	43371	ICE7	Y	71	15486	1	15486	99.858	0	28476	15464	d__Bacteria;p__Actinobacteriota;c__Actinobacteria;o__Propionibacteriales;f__Propionibacteriaceae;g__Fen-668;s__
324	N	45095	47819	ICE153	Y	267	1	2725	2725	99.853	0	5011	2721	d__Bacteria;p__Actinobacteriota;c__Actinobacteria;o__Propionibacteriales;f__Propionibacteriaceae;g__Fen-668;s__
324	N	30185	34450	ICE153	Y	67	1	4266	4266	99.812	0	7834	4258	d__Bacteria;p__Actinobacteriota;c__Actinobacteria;o__Propionibacteriales;f__Propionibacteriaceae;g__Fen-668;s__
324	N	1	6406	ICE153	Y	8	6409	1	6409	99.719	0	11732	6391	d__Bacteria;p__Actinobacteriota;c__Actinobacteria;o__Propionibacteriales;f__Propionibacteriaceae;g__Fen-668;s__
324	N	15211	18030	ICE153	Y	252	2822	1	2828	91.726	0	3914	2594	d__Bacteria;p__Actinobacteriota;c__Actinobacteria;o__Propionibacteriales;f__Propionibacteriaceae;g__Fen-668;s__
324	N	31852	34965	ICE153	Y	184	12	3125	3127	85.13	0	3175	2662	d__Bacteria;p__Actinobacteriota;c__Actinobacteria;o__Propionibacteriales;f__Propionibacteriaceae;g__Fen-668;s__
324	N	15419	18629	ICE18	N	151	9696	6484	3219	91.053	0	4337	2931	d__Bacteria;p__Actinobacteriota;c__Actinobacteria;o__Propionibacteriales;f__Propionibacteriaceae;g__Fen-668;s__
324	N	43247	47969	ICE18	N	114	1	4726	4743	86.549	0	5190	4105	d__Bacteria;p__Actinobacteriota;c__Actinobacteria;o__Propionibacteriales;f__Propionibacteriaceae;g__Fen-668;s__
324	N	21640	26023	ICE18	N	151	4385	2	4396	86.306	0	4761	3794	d__Bacteria;p__Actinobacteriota;c__Actinobacteria;o__Propionibacteriales;f__Propionibacteriaceae;g__Fen-668;s__
324	N	7408	9930	ICE18	N	29	16336	18880	2553	85.821	0	2675	2191	d__Bacteria;p__Actinobacteriota;c__Actinobacteria;o__Propionibacteriales;f__Propionibacteriaceae;g__Fen-668;s__
324	N	25940	43354	ICE18	N	58	17414	1	17492	85.262	0	17876	14914	d__Bacteria;p__Actinobacteriota;c__Actinobacteria;o__Propionibacteriales;f__Propionibacteriaceae;g__Fen-668;s__
324	N	9959	14723	ICE18	N	29	18951	23762	4838	84.932	0	4804	4109	d__Bacteria;p__Actinobacteriota;c__Actinobacteria;o__Propionibacteriales;f__Propionibacteriaceae;g__Fen-668;s__
324	N	4638	7413	ICE18	N	29	13366	16145	2796	84.12	0	2671	2352	d__Bacteria;p__Actinobacteriota;c__Actinobacteria;o__Propionibacteriales;f__Propionibacteriaceae;g__Fen-668;s__
324	N	1	3708	ICE18	N	29	7979	11710	3758	82.757	0	3280	3110	d__Bacteria;p__Actinobacteriota;c__Actinobacteria;o__Propionibacteriales;f__Propionibacteriaceae;g__Fen-668;s__
325	N	3398	16676	ICE7	Y	87	13279	1	13279	99.864	0	24423	13261	d__Bacteria;p__Actinobacteriota;c__Actinobacteria;o__Propionibacteriales;f__Propionibacteriaceae;g__Fen-668;s__
325	N	4062	7021	ICE153	Y	215	2960	1	2960	99.831	0	5439	2955	d__Bacteria;p__Actinobacteriota;c__Actinobacteria;o__Propionibacteriales;f__Propionibacteriaceae;g__Fen-668;s__
325	N	1	3524	ICE7	Y	14	32724	36247	3524	99.773	0	6464	3516	d__Bacteria;p__Actinobacteriota;c__Actinobacteria;o__Propionibacteriales;f__Propionibacteriaceae;g__Fen-668;s__
325	N	3931	13858	ICE18	N	146	9923	1	9979	87.013	0	11149	8683	d__Bacteria;p__Actinobacteriota;c__Actinobacteria;o__Propionibacteriales;f__Propionibacteriaceae;g__Fen-668;s__
325	N	13747	16842	ICE18	N	154	9333	6250	3100	84.935	0	3120	2633	d__Bacteria;p__Actinobacteriota;c__Actinobacteria;o__Propionibacteriales;f__Propionibacteriaceae;g__Fen-668;s__
326	N	6512	16312	ICE7	Y	130	9801	1	9801	99.867	0	18028	9788	d__Bacteria;p__Actinobacteriota;c__Actinobacteria;o__Propionibacteriales;f__Propionibacteriaceae;g__Fen-668;s__
326	N	7031	16589	ICE153	Y	3	10833	1274	9560	99.822	0	17559	9543	d__Bacteria;p__Actinobacteriota;c__Actinobacteria;o__Propionibacteriales;f__Propionibacteriaceae;g__Fen-668;s__
326	N	1	6638	ICE7	Y	131	6638	1	6638	99.669	0	12137	6616	d__Bacteria;p__Actinobacteriota;c__Actinobacteria;o__Propionibacteriales;f__Propionibacteriaceae;g__Fen-668;s__
326	N	1850	4597	ICE18	N	31	2117	4863	2756	85.668	0	2885	2361	d__Bacteria;p__Actinobacteriota;c__Actinobacteria;o__Propionibacteriales;f__Propionibacteriaceae;g__Fen-668;s__
326	N	4757	9490	ICE18	N	31	4954	9659	4755	83.68	0	4418	3979	d__Bacteria;p__Actinobacteriota;c__Actinobacteria;o__Propionibacteriales;f__Propionibacteriaceae;g__Fen-668;s__
