# Supplementary material for: Active virus-host interactions at sub-freezing temperatures in Arctic peat soil
Source: Microbiome. 2021 Oct 18;9:208. doi: 10.1186/s40168-021-01154-2 (PMC8522061; doi:10.1186/s40168-021-01154-2)
Supplement: Supplementary file 4 — Additional file 3: Supplementary Table S1. Sample information. Supplementary Table 2: Contigs consumed in vOTUs. Supplementary Table 3: List of all vOTUs derived from this study and their statistics. Supplementary Table S4. vOTU taxonomy with RefSeq (v85). Supplementary Table S5. Multiphate annotations. Supplementary Table S6. Putative AMGs and viral genes of interest. Supplementary Table S7. Temperate viruses. Supplementary Table S8. MAG information. Supplementary Table S9. MAG genes. Supplementary Table S10. vOTU-MAG CRISPR spacer matches. Supplementary Table S11. vOTU-MAG BLASTn matches. Supplementary Table 12. vOTU taxonomy with RefSeq (v85) and Genbank. [file 40168_2021_1154_MOESM4_ESM.zip › Table S2_contigs consumed in vOTUs.xlsx]

## Sheet: Table S2_contigs consumed in vO
Supplementary Table 2: Contigs consumed in vOTUs
Cluster_Id	Seed_ID	Seed_length
Fragment	ID %	Alignment fraction	wgId%	Length
>Cluster_0	NODE_1_length_437858_cov_37.088027	437858
NODE_2_length_79583_cov_5_872459_gene_53_gene_152-31691-79600-cat_6	98.9069	100	98.9069	47892
NODE_45_length_39421_cov_5_076947-cat_3	99.5664	100	99.5664	39421
NODE_68_length_31028_cov_4_398312-cat_3	97.9398	97.7117	95.6986	31028
NODE_122_length_28986_cov_3_410128-cat_3	99.98	100	99.98	28986
NODE_86_length_28041_cov_3_397159-cat_3	99.3679	100	99.3679	28041
NODE_159_length_25608_cov_3_469447-cat_3	98.8569	100	98.8569	25608
NODE_116_length_24067_cov_4_746830-cat_3	99.5434	100	99.5434	24067
NODE_530_length_21366_cov_3_410841-cat_3	99.8194	100	99.8194	21366
NODE_239_length_20782_cov_3_344951-cat_3	99.1227	100	99.1227	20782
NODE_242_length_20564_cov_3_492354-cat_3	99.012	100	99.012	20564
NODE_87_length_19795_cov_5_636345-cat_3	99.2391	100	99.2391	19795
NODE_381_length_16062_cov_3_271560-cat_3	99.8699	100	99.8699	16062
NODE_584_length_12570_cov_3_507976-cat_3	99.1185	100	99.1185	12570
NODE_233_length_12248_cov_4_139143-cat_3	99.97	100	99.97	12248
NODE_1489_length_12210_cov_2_511845-cat_3	99.98	100	99.98	12210
NODE_639_length_11820_cov_3_673945-cat_3	99.9153	100	99.9153	11820
NODE_1841_length_10775_cov_3_957678-cat_3	100	100	100	10775
NODE_313_length_10408_cov_4_481043-cat_3	98.7051	100	98.7051	10408
NODE_315_length_10382_cov_3_903762-cat_3	99.93	100	99.93	10382
NODE_730_length_10374_cov_3_843078-cat_3	99.97	100	99.97	10374
NODE_1970_length_10337_cov_2_521675-cat_3	99.8973	100	99.8973	10337
NODE_784_length_10063_cov_3_379314-cat_3	99.9608	100	99.9608	10063
NODE_2273_length_9422_cov_3_417926-cat_3	99.8866	100	99.8866	9422
NODE_2796_length_8339_cov_3_693110-cat_3	99.75	100	99.75	8339
NODE_1708_length_7740_cov_2_309483-cat_3	99.8091	100	99.8091	7740
NODE_1484_length_7496_cov_2_357249-cat_3	99.97	100	99.97	7496
NODE_1591_length_7226_cov_2_579582-cat_3	100	100	100	7226
NODE_3570_length_7147_cov_2_715400-cat_3	99.97	100	99.97	7147
NODE_3773_length_6914_cov_2_562692-cat_3	100	100	100	6914
NODE_572_length_6635_cov_3_287156-cat_3	99.83	100	99.83	6635
NODE_4028_length_6604_cov_2_207712-cat_3	100	100	100	6604
NODE_2118_length_6230_cov_2_477099-cat_3	99.82	100	99.82	6230
NODE_2106_length_6211_cov_3_140288-cat_3	99.8336	100	99.8336	6211
NODE_2612_length_6055_cov_2_940436-cat_3	99.55	100	99.55	6055
NODE_2373_length_5887_cov_2_061809-cat_3	99.2825	100	99.2825	5887
NODE_443_length_8058_cov_3_950144_gene_1_gene_12-0-5661-cat_6	100	100	100	5661
NODE_800_length_5321_cov_3_322044-cat_3	99.98	100	99.98	5321
NODE_6187_length_4883_cov_2_095029-cat_3	99.98	100	99.98	4883
NODE_3930_length_4740_cov_1_942949-cat_3	100	100	100	4740
NODE_8529_length_4123_cov_1_884806-cat_3	99.98	100	99.98	4123
NODE_4921_length_4079_cov_3_126506-cat_3	99.93	100	99.93	4079
NODE_4661_length_4030_cov_3_360102-cat_3	98.1678	100	98.1678	4030
NODE_5218_length_3781_cov_2_627781-cat_3	99.79	100	99.79	3781
NODE_1639_length_3619_cov_3_349035-cat_3	99.86	100	99.86	3619
NODE_7635_length_3587_cov_1_897480-cat_3	99.7077	100	99.7077	3587
NODE_8219_length_3447_cov_2_848449-cat_3	99.639	100	99.639	3447
NODE_8822_length_3311_cov_1_374689-cat_3	99.6876	100	99.6876	3311
NODE_8871_length_3303_cov_1_637781-cat_3	100	100	100	3303
NODE_7012_length_3233_cov_3_147865-cat_3	100	100	100	3233
NODE_12693_length_3162_cov_1_749266-cat_3	97.588	100	97.588	3162
NODE_14129_length_3119_cov_2_077712-cat_3	99.6375	100	99.6375	3119
NODE_9984_length_3099_cov_2_754660-cat_3	99.97	100	99.97	3099
NODE_10639_length_2991_cov_1_828729-cat_3	98.2305	100	98.2305	2991
NODE_14586_length_2900_cov_3_736542-cat_3	94.3883	87.5862	82.6711	2900
NODE_14594_length_2900_cov_1_437077-cat_3	100	100	100	2900
NODE_8856_length_2844_cov_1_821026-cat_3	99.86	100	99.86	2844
NODE_9615_length_2829_cov_2_241405-cat_3	94.5609	87.7342	82.9622	2829
NODE_17731_length_2578_cov_2_022151-cat_3	99.84	100	99.84	2578
NODE_20417_length_2533_cov_1_400328-cat_3	100	100	100	2533
NODE_14426_length_2520_cov_1_817732-cat_3	99.84	100	99.84	2520
NODE_12497_length_2439_cov_1_230375-cat_3	97.0608	100	97.0608	2439
NODE_13827_length_2304_cov_1_647352-cat_3	98.53	100	98.53	2304
NODE_13289_length_2290_cov_1_712528-cat_3	100	100	100	2290
NODE_28591_length_2093_cov_1_594595-cat_3	97.9889	100	97.9889	2093
NODE_32202_length_1961_cov_1_653805-cat_3	100	100	100	1961
>Cluster_1	NODE_1_length_275362_cov_8.153843	275364
>Cluster_2	NODE_1_length_258300_cov_11.375612	258302
>Cluster_3	NODE_1_length_227580_cov_5.865178	227582
NODE_7_length_116824_cov_3_877631-cat_3	99.9673	100	99.9673	116824
NODE_1_length_227580_cov_5_865178_gene_1_gene_105-234-110688-cat_6	100	100	100	110454
NODE_1_length_227580_cov_5_865178_gene_118_gene_240-124263-219727-cat_6	100	100	100	95464
NODE_14_length_85874_cov_3_740834-cat_3	99.99	100	99.99	85874
NODE_41_length_61383_cov_3_315412-cat_3	99.7627	100	99.7627	61383
NODE_46_length_57947_cov_2_996768-cat_3	99.391	88.8519	88.3108	57947
NODE_81_length_43435_cov_3_106138-cat_3	99.665	99.2034	98.8711	43435
NODE_152_length_30206_cov_3_129521-cat_3	99.46	100	99.46	30206
NODE_207_length_26351_cov_2_823812-cat_3	99.71	100	99.71	26351
NODE_205_length_24931_cov_3_864109-cat_3	100	100	100	24931
>Cluster_4	NODE_1_length_168117_cov_7.091732	168119
NODE_258_length_24507_cov_2_917991-cat_3	100	100	100	24507
NODE_402_length_24250_cov_3_039619-cat_3	99.99	100	99.99	24250
NODE_600_length_23756_cov_6_031148-cat_3	99.9875	100	99.9875	23756
NODE_414_length_19114_cov_2_556338-cat_3	99.99	100	99.99	19114
NODE_995_length_17725_cov_6_284912-cat_3	99.9248	100	99.9248	17725
NODE_1036_length_14958_cov_2_723340-cat_3	99.89	100	99.89	14958
NODE_1070_length_14728_cov_2_611290-cat_3	99.6498	100	99.6498	14728
NODE_1562_length_11887_cov_2_897134-cat_3	99.0413	100	99.0413	11887
NODE_1143_length_9883_cov_2_209951-cat_3	100	100	100	9883
NODE_1335_length_9878_cov_2_383216-cat_3	99.3374	100	99.3374	9878
NODE_1433_length_8674_cov_1_755799-cat_3	99.99	100	99.99	8674
NODE_2535_length_6846_cov_1_843727-cat_3	99.5927	100	99.5927	6846
NODE_2744_length_5889_cov_2_063169-cat_3	100	100	100	5889
NODE_4866_length_5798_cov_2_363318-cat_3	100	100	100	5798
NODE_5023_length_5686_cov_2_097120-cat_3	99.9803	100	99.9803	5686
NODE_3993_length_4696_cov_1_911106-cat_3	100	100	100	4696
NODE_4491_length_4371_cov_2_173059-cat_3	100	100	100	4371
NODE_4564_length_4339_cov_1_965598-cat_3	97.6468	100	97.6468	4339
NODE_6044_length_3999_cov_1_652920-cat_3	100	100	100	3999
NODE_10947_length_2892_cov_1_583125-cat_3	99.97	100	99.97	2892
NODE_10618_length_2679_cov_1_598297-cat_3	100	100	100	2679
NODE_13760_length_2538_cov_1_548915-cat_3	99.53	100	99.53	2538
NODE_16140_length_2327_cov_1_263889-cat_3	100	100	100	2327
NODE_14123_length_2274_cov_1_654429-cat_3	100	100	100	2274
>Cluster_5	NODE_14_length_123588_cov_4.217510	123588
>Cluster_6	NODE_15_length_122964_cov_5.321643	122966
NODE_1349_length_7137_cov_1_787702-cat_3	99.411	92.714	92.168	7137
NODE_2191_length_5349_cov_2_101447-cat_3	99.7783	100	99.7783	5349
NODE_3198_length_4333_cov_2_361491-cat_3	99.82	100	99.82	4333
>Cluster_7	NODE_11_length_122220_cov_6_790313-cat_2	122220
NODE_292_length_19606_cov_2_634565-cat_3	99.98	100	99.98	19606
NODE_310_length_19102_cov_2_727837-cat_3	99.98	100	99.98	19102
>Cluster_8	NODE_13_length_108987_cov_7_716196-cat_2	108987
>Cluster_9	NODE_3_length_108092_cov_7.581377	108094
>Cluster_10	NODE_15_length_106025_cov_6.869470	106027
NODE_964_length_15536_cov_2_762062-cat_3	100	100	100	15536
NODE_1433_length_8658_cov_2_808595-cat_3	100	100	100	8658
NODE_3096_length_5515_cov_1_745756-cat_3	99.71	100	99.71	5515
NODE_6245_length_4964_cov_2_411378-cat_3	99.92	100	99.92	4964
NODE_5035_length_4359_cov_2_192308-cat_3	100	100	100	4359
NODE_8496_length_3251_cov_2_126426-cat_3	99.94	100	99.94	3251
NODE_8525_length_3246_cov_1_985719-cat_3	100	100	100	3246
NODE_8206_length_3098_cov_1_582751-cat_3	99.87	100	99.87	3098
NODE_8451_length_3046_cov_2_053880-cat_3	100	100	100	3046
>Cluster_11	NODE_10_length_103195_cov_4.111707	103197
NODE_817_length_20129_cov_3_461815-cat_3	100	100	100	20129
NODE_655_length_11611_cov_2_521188-cat_3	99.5	100	99.5	11611
NODE_3859_length_5109_cov_2_515357-cat_3	98.3	100	98.3	5109
NODE_4856_length_5077_cov_2_575271-cat_3	99.98	100	99.98	5077
NODE_3551_length_4432_cov_1_976943-cat_3	99.77	100	99.77	4432
NODE_11380_length_2329_cov_1_523277-cat_3	99.96	100	99.96	2329
>Cluster_12	NODE_15_length_94777_cov_23.435225	94779
NODE_2140_length_10404_cov_23_629547-cat_3	99.9927	99.0388	99.0316	10404
NODE_3131_length_7457_cov_20_216925-cat_3	100	100	100	7457
NODE_4860_length_4429_cov_3_387633-cat_3	99.91	100	99.91	4429
NODE_5521_length_4149_cov_2_011100-cat_3	99.98	100	99.98	4149
NODE_3809_length_3929_cov_3_675274-cat_3	100	100	100	3929
NODE_5268_length_3521_cov_2_026853-cat_3	100	100	100	3521
NODE_12629_length_3171_cov_2_419701-cat_3	100	100	100	3171
NODE_13654_length_2713_cov_1_537815-cat_3	99.89	100	99.89	2713
NODE_10819_length_2393_cov_1_176675-cat_3	99	100	99	2393
>Cluster_13	NODE_24_length_94457_cov_5.594349	94459
>Cluster_14	NODE_27_length_90051_cov_7_574481-cat_2	90051
>Cluster_15	NODE_20_length_86117_cov_6_639627-cat_3	86117
NODE_3577_length_6608_cov_2_824812-cat_3	99.98	100	99.98	6608
>Cluster_16	NODE_22_length_83314_cov_5.865463	83316
NODE_2190_length_5995_cov_3_545424-cat_3	99.92	86.4387	86.3695	5995
NODE_8358_length_3082_cov_2_348845-cat_3	99.9	100	99.9	3082
>Cluster_17	NODE_15_length_82056_cov_3.300814	82058
NODE_15_length_82056_cov_3_300814-cat_3	99.99	100	99.99	82056
NODE_3551_length_6652_cov_2_031112-cat_3	98.19	96.3921	94.6474	6652
NODE_3715_length_6365_cov_1_981340-cat_3	97.3543	90.8877	88.483	6365
NODE_2963_length_4533_cov_1_603876-cat_3	99.47	100	99.47	4533
NODE_5928_length_4247_cov_2_016378-cat_3	99.69	100	99.69	4247
NODE_3667_length_4013_cov_1_649821-cat_3	99.2	100	99.2	4013
NODE_7596_length_3475_cov_1_983728-cat_3	98.99	100	98.99	3475
>Cluster_18	NODE_27_length_80727_cov_42_995796-cat_2	80727
>Cluster_19	NODE_39_length_78810_cov_5.729734	78812
>Cluster_20	NODE_2_length_78535_cov_6.715872	78537
NODE_910_length_9818_cov_4_150057-cat_3	98.4705	99.9898	98.4605	9818
NODE_1215_length_9545_cov_6_715450-cat_3	99.19	100	99.19	9545
NODE_510_length_7243_cov_7_787633-cat_3	98.4755	94.8226	93.377	7243
NODE_882_length_7074_cov_2_570855-cat_3	99.97	100	99.97	7074
NODE_2179_length_6956_cov_2_211339-cat_3	97.2133	99.9856	97.1993	6956
NODE_2841_length_6390_cov_6_366481-cat_3	98.56	100	98.56	6390
NODE_544_length_5906_cov_2_691964-cat_3	100	100	100	5906
NODE_906_length_4811_cov_2_604538-cat_3	100	100	100	4811
NODE_6603_length_2613_cov_1_876489-cat_3	100	100	100	2613
NODE_15875_length_2226_cov_1_862506-cat_3	99.96	100	99.96	2226
>Cluster_21	NODE_30_length_76463_cov_4.075241	76465
NODE_30_length_76463_cov_4_075241-cat_3	99.9671	100	99.9671	76463
NODE_517_length_25657_cov_4_083679-cat_3	100	100	100	25657
NODE_728_length_21423_cov_4_703817-cat_3	99.99	100	99.99	21423
NODE_280_length_16232_cov_2_816261-cat_3	99.96	100	99.96	16232
NODE_1154_length_16132_cov_3_429507-cat_3	99.99	100	99.99	16132
NODE_1965_length_11182_cov_3_414630-cat_3	99.6967	100	99.6967	11182
NODE_1840_length_6677_cov_1_826193-cat_3	99.99	100	99.99	6677
>Cluster_22	NODE_23_length_95486_cov_7_713086_gene_10_gene_82-11423-85440-cat_6	74017
NODE_6_length_95486_cov_6_678114_gene_11_gene_83-10047-84064-cat_6	99.9874	100	99.9874	74017
>Cluster_23	NODE_34_length_72215_cov_5.980990	72217
>Cluster_24	NODE_29_length_71205_cov_9_745071-cat_2	71205
NODE_7125_length_4544_cov_2_229040-cat_3	98.9387	100	98.9387	4544
NODE_8047_length_4206_cov_1_578691-cat_3	99.95	100	99.95	4206
NODE_6443_length_3952_cov_1_295048-cat_3	99.39	100	99.39	3952
NODE_24253_length_1893_cov_1_248610-cat_3	99.95	100	99.95	1893
>Cluster_25	NODE_10_length_131545_cov_17_900784_gene_1_gene_68-351-69305-cat_6	68954
NODE_8_length_147459_cov_7_722917_gene_1_gene_69-352-69306-cat_6	99.99	100	99.99	68954
NODE_10_length_94313_cov_9_498079_gene_1_gene_56-81-55314-cat_6	99.99	100	99.99	55233
NODE_56_length_48034_cov_11_552932-cat_3	100	99.059	99.059	48034
NODE_23_length_47918_cov_6_710244-cat_3	99.99	99.2654	99.2555	47918
NODE_74_length_34242_cov_7_584444-cat_3	100	98.8903	98.8903	34242
>Cluster_26	NODE_38_length_68434_cov_3.195818	68436
>Cluster_27	NODE_22_length_66984_cov_15_074721-cat_3	66984
NODE_116_length_47038_cov_8_574143-cat_3	99.96	100	99.96	47038
NODE_27_length_46096_cov_6_289885-cat_3	99.97	100	99.97	46096
NODE_29_length_45964_cov_7_230134-cat_3	99.92	100	99.92	45964
NODE_106_length_32413_cov_11_454174-cat_3	99.9681	99.6915	99.6597	32413
NODE_158_length_30843_cov_5_039807-cat_3	99.81	99.4067	99.2178	30843
NODE_165_length_26306_cov_9_674640-cat_3	99.97	100	99.97	26306
NODE_147_length_15823_cov_4_497202-cat_3	99.3542	99.368	98.7263	15823
>Cluster_28	NODE_10_length_66007_cov_3.563403	66009
>Cluster_29	NODE_64_length_65880_cov_21.772319	65882
NODE_892_length_15822_cov_4_230940-cat_3	99.9277	99.368	99.2961	15822
NODE_1223_length_10439_cov_2_932521-cat_3	98.53	100	98.53	10439
NODE_1550_length_9041_cov_3_091438-cat_3	98.11	100	98.11	9041
NODE_10801_length_2966_cov_1_516196-cat_3	97.81	100	97.81	2966
NODE_11175_length_2776_cov_1_446475-cat_3	99.96	100	99.96	2776
>Cluster_30	NODE_35_length_65391_cov_4.946306	65393
>Cluster_31	NODE_69_length_65259_cov_5.694448	65261
NODE_1097_length_13652_cov_2_090802-cat_3	100	100	100	13652
NODE_1214_length_7609_cov_1_388076-cat_3	99.8709	100	99.8709	7609
>Cluster_32	NODE_20_length_64873_cov_11_001698-cat_3	64873
NODE_87_length_24873_cov_7_408265-cat_3	99.99	100	99.99	24873
NODE_347_length_19365_cov_6_098028-cat_3	100	100	100	19365
NODE_135_length_30560_cov_16_505629_gene_10_gene_26-11651-30559-cat_6	99.99	100	99.99	18908
NODE_146_length_31366_cov_16_616226_gene_10_gene_26-12457-31365-cat_6	100	100	100	18908
NODE_81_length_29058_cov_5_453820_gene_1_gene_17-18-18926-cat_6	99.98	100	99.98	18908
NODE_128_length_29190_cov_13_283176_gene_1_gene_17-2-18898-cat_6	100	100	100	18896
NODE_133_length_16470_cov_5_651053-cat_3	99.55	100	99.55	16470
NODE_402_length_15539_cov_9_630277-cat_3	100	100	100	15539
NODE_1047_length_14166_cov_10_987989-cat_3	100	100	100	14166
NODE_102_length_22243_cov_5_739796_gene_1_gene_13-0-13917-cat_6	99.99	100	99.99	13917
NODE_310_length_13839_cov_9_307916-cat_3	100	100	100	13839
NODE_252_length_13791_cov_7_044612-cat_3	100	100	100	13791
NODE_232_length_13714_cov_5_429474-cat_3	99.99	100	99.99	13714
>Cluster_33	NODE_37_length_63898_cov_5.247998	63900
>Cluster_34	NODE_1_length_641957_cov_39_730911_gene_303_gene_367-380130-443677-cat_6	63547
NODE_1_length_642144_cov_30_189303_gene_303_gene_367-380130-443677-cat_6	100	100	100	63547
NODE_82_length_48318_cov_3_093047-cat_3	99.9268	89.5236	89.4581	48318
NODE_150_length_31250_cov_3_327780-cat_3	99.97	100	99.97	31250
NODE_104_length_25285_cov_2_704129-cat_3	99.99	100	99.99	25285
NODE_975_length_11903_cov_2_546494-cat_3	99.99	100	99.99	11903
NODE_1240_length_9421_cov_1_911645-cat_3	99.5056	100	99.5056	9421
NODE_2700_length_5948_cov_1_786263-cat_3	99.98	100	99.98	5948
NODE_17484_length_2768_cov_2_455668-cat_3	99.64	100	99.64	2768
>Cluster_35	NODE_39_length_63500_cov_5.039871	63502
>Cluster_36	NODE_38_length_62850_cov_9_368401-circular-cat_2	62755
>Cluster_37	NODE_73_length_62621_cov_25.642709	62623
NODE_7008_length_3761_cov_1_511729-cat_3	98.43	100	98.43	3761
>Cluster_38	NODE_42_length_60718_cov_4_887419-cat_2	60718
NODE_3262_length_7556_cov_2_234553-cat_3	99.81	100	99.81	7556
NODE_3803_length_6877_cov_2_388381-cat_3	99.83	100	99.83	6877
NODE_4016_length_6618_cov_2_270121-cat_3	99.95	100	99.95	6618
NODE_6923_length_3413_cov_1_405365-cat_3	99.36	100	99.36	3413
>Cluster_39	NODE_3_length_177400_cov_7_171642_gene_1_gene_80-0-60139-cat_5	60139
NODE_8_length_143356_cov_8_454527_gene_111_gene_143-117262-142473-cat_6	99.5471	100	99.5471	25211
>Cluster_40	NODE_1_length_59819_cov_4.715642	59821
NODE_518_length_14472_cov_2_529039-cat_3	99.88	100	99.88	14472
NODE_6661_length_4761_cov_2_274539-cat_3	100	100	100	4761
NODE_11922_length_3283_cov_1_651192-cat_3	100	100	100	3283
NODE_7610_length_3271_cov_2_006927-cat_3	100	100	100	3271
NODE_12832_length_2403_cov_1_624783-cat_3	100	100	100	2403
NODE_14794_length_2214_cov_1_781029-cat_3	99.95	100	99.95	2214
>Cluster_41	NODE_46_length_59049_cov_4.996692	59051
>Cluster_42	NODE_86_length_58478_cov_4.730161	58480
NODE_705_length_18663_cov_3_102219-cat_3	99.96	100	99.96	18663
>Cluster_43	NODE_94_length_57035_cov_4.196048	57037
>Cluster_44	NODE_95_length_56815_cov_5_752310-cat_2	56815
NODE_993_length_14696_cov_2_657626-cat_3	99.98	100	99.98	14696
>Cluster_45	NODE_54_length_56704_cov_4.744740	56706
>Cluster_46	NODE_18_length_54891_cov_26.827889	54893
NODE_2071_length_6291_cov_2_023564-cat_3	99.79	100	99.79	6291
NODE_3192_length_5656_cov_10_822514-cat_3	99.93	100	99.93	5656
NODE_7149_length_2809_cov_1_761606-cat_3	100	100	100	2809
NODE_17216_length_2250_cov_8_934107-cat_3	99.91	100	99.91	2250
NODE_12087_length_2161_cov_1_457890-cat_3	99.84	88.7089	88.567	2161
>Cluster_47	NODE_99_length_54745_cov_46_203568-circular-cat_2	54735
NODE_654_length_19453_cov_3_349416-cat_3	99.9146	100	99.9146	19453
NODE_2090_length_8491_cov_3_444974-cat_3	99.4448	100	99.4448	8491
NODE_3097_length_6253_cov_5_638032-cat_3	99.2256	100	99.2256	6253
>Cluster_48	NODE_62_length_54305_cov_5.058735	54307
>Cluster_49	NODE_72_length_50784_cov_11_887214-cat_3	50784
>Cluster_50	NODE_20_length_50773_cov_6_412783-circular-cat_2	50678
NODE_6305_length_4051_cov_1_676441-cat_3	100	100	100	4051
NODE_8410_length_3203_cov_1_858430-cat_3	99.97	100	99.97	3203
>Cluster_51	NODE_47_length_50526_cov_4_285003-cat_2	50526
>Cluster_52	NODE_86_length_50454_cov_26_443337-cat_2	50454
>Cluster_53	NODE_117_length_50235_cov_9_353590-cat_3	50235
NODE_146_length_39209_cov_4_068032-cat_3	99.99	96.738	96.7283	39209
>Cluster_54	NODE_89_length_49966_cov_3_710232-cat_2	49966
>Cluster_55	NODE_51_length_49507_cov_6_409597-cat_3	49507
>Cluster_56	NODE_119_length_49302_cov_8.050216	49304
NODE_119_length_49302_cov_8_050216-cat_3	99.9779	100	99.9779	49302
NODE_69_length_48693_cov_10_886683-circular-cat_3	99.9779	100	99.9779	48598
NODE_53_length_48515_cov_9_158798-cat_3	99.9071	100	99.9071	48515
NODE_83_length_48198_cov_14_308796-cat_3	99.9461	100	99.9461	48198
NODE_30_length_47992_cov_12_108817-cat_3	99.9461	100	99.9461	47992
NODE_141_length_22613_cov_3_560707-cat_3	99.94	100	99.94	22613
NODE_215_length_19724_cov_4_056040-cat_3	99.95	100	99.95	19724
NODE_208_length_18050_cov_4_254581-cat_3	99.7997	100	99.7997	18050
NODE_1177_length_10908_cov_3_414686-cat_3	99.86	100	99.86	10908
NODE_3733_length_6082_cov_2_347753-cat_3	99.9	100	99.9	6082
NODE_4372_length_5603_cov_2_376543-cat_3	99.96	100	99.96	5603
NODE_6247_length_4653_cov_2_163229-cat_3	98.9577	100	98.9577	4653
NODE_8679_length_3340_cov_7_611094-cat_3	99.94	100	99.94	3340
NODE_10584_length_2867_cov_1_941558-cat_3	99.97	100	99.97	2867
NODE_16080_length_2769_cov_1_701571-cat_3	99.82	100	99.82	2769
NODE_23346_length_2076_cov_4_468450-cat_3	99.9	100	99.9	2076
>Cluster_57	NODE_24_length_49222_cov_3.644981	49224
>Cluster_58	NODE_78_length_49038_cov_3.405758	49040
NODE_533_length_15307_cov_2_409414-cat_3	99.93	100	99.93	15307
NODE_1134_length_9207_cov_2_530729-cat_3	99.97	100	99.97	9207
NODE_2343_length_5736_cov_2_010991-cat_3	98.86	100	98.86	5736
NODE_4663_length_3758_cov_2_004641-cat_3	99.6658	96.0085	95.6877	3758
NODE_9405_length_2947_cov_2_414095-cat_3	99.97	100	99.97	2947
NODE_7419_length_2916_cov_2_351648-cat_3	99.97	100	99.97	2916
NODE_10902_length_2642_cov_2_373773-cat_3	99.96	91.8244	91.7876	2642
NODE_26297_length_1475_cov_2_039130-cat_3	100	100	100	1475
>Cluster_59	NODE_124_length_49005_cov_30_942629-cat_2	49005
NODE_871_length_16016_cov_28_078073_gene_6_gene_17-4718-15726-cat_6	99.4869	100	99.4869	11008
>Cluster_60	NODE_33_length_48968_cov_4_057394-cat_3	48968
NODE_658_length_19129_cov_2_924609-cat_3	99.95	100	99.95	19129
NODE_1921_length_6463_cov_2_418342-cat_3	99.98	100	99.98	6463
>Cluster_61	NODE_126_length_48678_cov_35.057530	48680
>Cluster_62	NODE_10_length_48330_cov_2.841070	48332
NODE_10_length_48330_cov_2_841070-cat_3	99.8105	100	99.8105	48330
>Cluster_63	NODE_84_length_47969_cov_4.775222	47971
>Cluster_64	NODE_109_length_47641_cov_3_151138-cat_3	47641
>Cluster_65	NODE_72_length_63551_cov_5_496438_gene_14_gene_64-12537-59796-cat_5	47259
>Cluster_66	NODE_72_length_47170_cov_7_399469-cat_1	47170
NODE_967_length_12043_cov_2_121945-cat_3	99.5937	100	99.5937	12043
NODE_5402_length_3472_cov_1_549008-cat_3	99.97	100	99.97	3472
>Cluster_67	NODE_76_length_47075_cov_15_429119-cat_3	47075
NODE_15_length_33322_cov_5_423722_gene_12_gene_33-9369-33372-cat_6	99.167	98.7392	97.9167	23953
NODE_14_length_41642_cov_5_743495_gene_10_gene_30-15644-37412-cat_6	98.699	100	98.699	21768
NODE_21_length_33146_cov_5_860216_gene_4_gene_24-5746-27514-cat_6	98.699	100	98.699	21768
NODE_58_length_33779_cov_9_202470_gene_4_gene_24-5746-27514-cat_6	98.699	100	98.699	21768
NODE_74_length_39248_cov_14_036345_gene_5_gene_25-8722-30490-cat_6	98.699	100	98.699	21768
NODE_75_length_36272_cov_9_756282_gene_4_gene_24-5746-27514-cat_6	98.699	100	98.699	21768
NODE_9_length_46881_cov_6_602467_gene_12_gene_32-9174-30942-cat_6	99.1179	100	99.1179	21768
NODE_297_length_16915_cov_4_124376-cat_3	98.4697	100	98.4697	16915
NODE_46_length_30322_cov_5_127336_gene_1_gene_14-285-15576-cat_6	98.9925	100	98.9925	15291
NODE_6_length_7629_cov_0_963499-cat_3	99.83	100	99.83	7629
NODE_1070_length_4434_cov_3_888223-cat_3	97.8575	100	97.8575	4434
>Cluster_68	NODE_142_length_46454_cov_6_229405-cat_3	46454
NODE_536_length_21817_cov_4_292146_gene_2_gene_20-909-18028-cat_6	99.8507	100	99.8507	17119
>Cluster_69	NODE_118_length_46155_cov_4_583891-cat_3	46155
NODE_147_length_46051_cov_5_232353-cat_3	99.8619	100	99.8619	46051
>Cluster_70	NODE_93_length_46052_cov_3_866941-cat_2	46052
>Cluster_71	NODE_119_length_45946_cov_2_333908-cat_2	45946
NODE_25333_length_2236_cov_1_120972-cat_3	100	100	100	2236
>Cluster_72	NODE_65_length_45460_cov_4_478056-cat_2	45460
>Cluster_73	NODE_64_length_45232_cov_3.697056	45234
NODE_2873_length_7171_cov_2_465517-cat_3	99.765	100	99.765	7171
>Cluster_74	NODE_125_length_44821_cov_3_130193-cat_3	44821
>Cluster_75	NODE_129_length_44527_cov_3.715948	44529
NODE_8087_length_3310_cov_1_963919-cat_3	99.97	100	99.97	3310
NODE_10035_length_2802_cov_3_000369-cat_3	99.76	89.9001	89.6843	2802
>Cluster_76	NODE_68_length_44438_cov_4_809305-cat_2	44438
NODE_4621_length_4628_cov_2_349658-cat_3	100	100	100	4628
NODE_27863_length_1734_cov_1_965223-cat_3	100	100	100	1734
>Cluster_77	NODE_103_length_44356_cov_5.057387	44358
>Cluster_78	NODE_79_length_44334_cov_8_231131-cat_2	44334
>Cluster_79	NODE_131_length_44307_cov_3.403963	44309
NODE_2304_length_9690_cov_6_596352-cat_3	99.97	100	99.97	9690
NODE_6596_length_3896_cov_2_709024-cat_3	99.9	100	99.9	3896
>Cluster_80	NODE_162_length_44105_cov_5_639150-cat_3	44105
NODE_344_length_28171_cov_3_779634-cat_3	96.8365	100	96.8365	28171
NODE_2424_length_7481_cov_5_213647-cat_3	100	98.543	98.543	7481
>Cluster_81	NODE_68_length_43995_cov_3.493576	43997
>Cluster_82	NODE_106_length_43837_cov_5.546500	43839
NODE_546_length_11151_cov_2_548480-cat_3	99.76	90.53	90.3127	11151
>Cluster_83	NODE_46_length_43605_cov_3.510963	43605
>Cluster_84	NODE_173_length_43200_cov_5_896880-cat_3	43200
NODE_663_length_19333_cov_9_879457-cat_3	99.7447	100	99.7447	19333
>Cluster_85	NODE_47_length_43192_cov_3.952201	43194
>Cluster_86	NODE_139_length_43010_cov_18_328626-cat_2	43010
>Cluster_87	NODE_143_length_42938_cov_2.790864	42940
NODE_4035_length_5924_cov_2_886087-cat_3	99.97	100	99.97	5924
>Cluster_88	NODE_116_length_42759_cov_5.264392	42761
>Cluster_89	NODE_119_length_42563_cov_5.188000	42565
>Cluster_90	NODE_67_length_52434_cov_3_135883_gene_4_gene_36-2761-44488-cat_6	41727
>Cluster_91	NODE_153_length_41705_cov_5.821846	41707
NODE_153_length_41705_cov_5_821846-cat_3	99.99	100	99.99	41705
>Cluster_92	NODE_80_length_60073_cov_6_813081_gene_1_gene_43-26-41714-cat_6	41688
NODE_182_length_38816_cov_5_227293_gene_14_gene_36-12926-38822-cat_6	99.98	100	99.98	25890
>Cluster_93	NODE_1_length_332906_cov_4_466565_gene_144_gene_188-149545-190780-cat_5	41235
>Cluster_94	NODE_134_length_41002_cov_4_594470-cat_2	41002
NODE_781_length_12481_cov_2_964718-cat_3	99.99	100	99.99	12481
NODE_1667_length_7843_cov_2_663913-cat_3	99.97	100	99.97	7843
NODE_8677_length_2684_cov_1_550406-cat_3	100	100	100	2684
>Cluster_95	NODE_85_length_40317_cov_3_325021-cat_2	40317
>Cluster_96	NODE_172_length_39658_cov_29_702146-cat_3	39658
NODE_811_length_20345_cov_40_567654-cat_3	99.54	100	99.54	20345
NODE_1490_length_13488_cov_86_031210-cat_2	99.1462	90.258	89.4874	13488
>Cluster_97	NODE_92_length_39645_cov_24.493123	39647
NODE_280_length_17280_cov_2_590049-cat_3	99.88	100	99.88	17280
NODE_4988_length_4953_cov_2_382874-cat_3	98.91	100	98.91	4953
NODE_6754_length_2892_cov_2_514837-cat_3	99.93	100	99.93	2892
>Cluster_98	NODE_212_length_39494_cov_12_911419-cat_2	39494
NODE_1100_length_14549_cov_3_581085-cat_3	99.99	95.3124	95.3029	14549
NODE_759_length_12646_cov_2_496853-cat_3	99.72	100	99.72	12646
NODE_2104_length_9897_cov_3_248011-cat_3	99.94	100	99.94	9897
NODE_2199_length_6927_cov_8_210626-cat_3	99.96	100	99.96	6927
NODE_2566_length_6119_cov_2_365040-cat_3	99.93	92.5641	92.4993	6119
NODE_3571_length_5568_cov_3_332176-cat_3	100	100	100	5568
NODE_2558_length_4904_cov_1_707424-cat_3	99.98	100	99.98	4904
NODE_12481_length_2220_cov_1_639529-cat_3	99.91	100	99.91	2220
NODE_23627_length_1552_cov_1_801647-cat_3	99.94	100	99.94	1552
>Cluster_99	NODE_143_length_39361_cov_5.629476	39363
>Cluster_100	NODE_151_length_38948_cov_3.268860	38948
NODE_151_length_38948_cov_3_268860-cat_3	100	100	100	38948
NODE_591_length_14405_cov_2_352830-cat_3	99.95	100	99.95	14405
NODE_914_length_11332_cov_2_096912-cat_3	99.62	100	99.62	11332
NODE_1689_length_7075_cov_2_360888-cat_3	98.81	100	98.81	7075
>Cluster_101	NODE_181_length_38839_cov_5_766441-cat_2	38839
>Cluster_102	NODE_152_length_38806_cov_8.890160	38808
NODE_152_length_38806_cov_8_890160-cat_3	99.99	100	99.99	38806
NODE_93_length_37743_cov_5_616739-cat_3	99.96	98.0791	98.0399	37743
NODE_194_length_27542_cov_6_994608-cat_3	99.7527	99.6696	99.4231	27542
NODE_940_length_9068_cov_2_786025-cat_3	99.88	100	99.88	9068
NODE_3596_length_6579_cov_2_192782-cat_3	99.73	100	99.73	6579
NODE_2800_length_6448_cov_7_515977-cat_3	99.8	94.0912	93.903	6448
NODE_1921_length_5782_cov_2_514155-cat_3	99.93	100	99.93	5782
>Cluster_103	NODE_98_length_38209_cov_3.270714	38211
NODE_98_length_38209_cov_3_270714-cat_3	99.8664	100	99.8664	38209
>Cluster_104	NODE_227_length_37653_cov_5.767852	37655
>Cluster_105	NODE_196_length_37152_cov_4_956634-cat_2	37152
>Cluster_106	NODE_170_length_36793_cov_4.738378	36793
>Cluster_107	NODE_171_length_36765_cov_5.490946	36767
>Cluster_108	NODE_61_length_57965_cov_8_035217-circular_gene_21_gene_78-21794-57791-cat_6	35997
NODE_2337_length_9557_cov_2_325090-cat_3	97.3067	100	97.3067	9557
>Cluster_109	NODE_75_length_35698_cov_3.706682	35700
>Cluster_110	NODE_210_length_35649_cov_4.081425	35651
>Cluster_111	NODE_227_length_34530_cov_5_300741-cat_2	34530
>Cluster_112	NODE_119_length_34485_cov_5.159988	34487
>Cluster_113	NODE_121_length_34316_cov_6.561322	34318
>Cluster_114	NODE_281_length_34210_cov_34.714114	34212
>Cluster_115	NODE_168_length_43654_cov_3_571271_gene_11_gene_49-9514-43702-cat_5	34140
>Cluster_116	NODE_284_length_34125_cov_6_788980-cat_3	34125
NODE_290_length_21940_cov_4_278416-cat_3	99.98	100	99.98	21940
NODE_592_length_20016_cov_2_313538-cat_3	99.99	100	99.99	20016
>Cluster_117	NODE_239_length_33757_cov_19.440645	33759
>Cluster_118	NODE_246_length_33618_cov_5_733854-cat_2	33618
>Cluster_119	NODE_12_length_106099_cov_7_556045_gene_22_gene_72-22074-55278-cat_5	33204
>Cluster_120	NODE_133_length_33170_cov_3_154558-cat_2	33170
>Cluster_121	NODE_308_length_32859_cov_7_497925-cat_3	32859
NODE_266_length_32097_cov_11_864477-cat_3	100	100	100	32097
>Cluster_122	NODE_64_length_31582_cov_7_642614-cat_3	31582
NODE_130_length_31579_cov_5_756321-cat_3	99.99	100	99.99	31579
NODE_228_length_31579_cov_8_812730-cat_3	99.99	100	99.99	31579
>Cluster_123	NODE_229_length_31557_cov_7.848357	31559
NODE_1037_length_9377_cov_2_998168-cat_3	99.99	100	99.99	9377
NODE_4762_length_5168_cov_7_754189-cat_3	99.9631	100	99.9631	5168
>Cluster_124	NODE_232_length_31358_cov_5.339635	31360
>Cluster_125	NODE_149_length_31306_cov_3_875717-cat_2	31306
>Cluster_126	NODE_239_length_31029_cov_5.414786	31031
>Cluster_127	NODE_108_length_30899_cov_3.836385	30901
>Cluster_128	NODE_347_length_30862_cov_6.287971	30864
>Cluster_129	NODE_293_length_30496_cov_5_642841-cat_2	30496
>Cluster_130	NODE_92_length_49265_cov_5_882550_gene_6_gene_61-2504-32920-cat_5	30416
>Cluster_131	NODE_297_length_30362_cov_3.492451	30364
NODE_9126_length_2616_cov_1_850853-cat_3	97.4645	99.7324	97.2037	2616
>Cluster_132	NODE_156_length_30154_cov_8_618883-cat_3	30154
>Cluster_133	NODE_253_length_30151_cov_4.845089	30153
>Cluster_134	NODE_124_length_29845_cov_3.182655	29847
>Cluster_135	NODE_430_length_28094_cov_4.455516	28096
NODE_430_length_28094_cov_4_455516-cat_3	99.99	100	99.99	28094
>Cluster_136	NODE_294_length_27997_cov_4_596803-cat_2	27997
>Cluster_137	NODE_301_length_27866_cov_6.090310	27868
NODE_301_length_27866_cov_6_090310-cat_3	99.99	100	99.99	27866
NODE_865_length_11647_cov_4_007791-cat_3	100	100	100	11647
>Cluster_138	NODE_168_length_27730_cov_2_833870-cat_3	27730
NODE_4195_length_5048_cov_2_760347-cat_3	100	100	100	5048
>Cluster_139	NODE_354_length_27726_cov_3.339365	27728
>Cluster_140	NODE_90_length_27645_cov_3_362541-cat_2	27645
NODE_8459_length_4078_cov_3_119257-cat_3	100	100	100	4078
NODE_11418_length_2568_cov_2_520016-cat_3	100	100	100	2568
>Cluster_141	NODE_314_length_27352_cov_9.206186	27354
>Cluster_142	NODE_206_length_26943_cov_3_598406-cat_3	26943
>Cluster_143	NODE_322_length_26861_cov_4.664948	26863
>Cluster_144	NODE_324_length_26831_cov_4_173885-cat_3	26831
NODE_442_length_16910_cov_3_098127-cat_3	100	100	100	16910
NODE_1703_length_7023_cov_2_011836-cat_3	100	100	100	7023
>Cluster_145	NODE_377_length_26712_cov_32_379908-cat_3	26712
>Cluster_146	NODE_180_length_26663_cov_3.666215	26665
>Cluster_147	NODE_182_length_26544_cov_7.063859	26546
NODE_744_length_10292_cov_14_576738-cat_3	99.98	100	99.98	10292
NODE_3202_length_7631_cov_12_662553-cat_3	100	100	100	7631
NODE_9055_length_3028_cov_2_953631-cat_3	99.6	100	99.6	3028
NODE_16805_length_2448_cov_2_271568-cat_3	99.84	100	99.84	2448
>Cluster_148	NODE_18_length_53449_cov_9_374386_gene_21_gene_50-26797-53299-cat_6	26502
NODE_21_length_48262_cov_8_545394_gene_21_gene_43-27179-48181-cat_6	98.4623	100	98.4623	21002
NODE_295_length_18657_cov_7_660274-cat_3	98.281	100	98.281	18657
NODE_787_length_6776_cov_5_205508-cat_3	96.3314	100	96.3314	6776
NODE_2407_length_6625_cov_4_532312-cat_3	96.2684	100	96.2684	6625
>Cluster_149	NODE_497_length_26036_cov_8_675340-cat_3	26036
>Cluster_150	NODE_357_length_25822_cov_2.318887	25824
>Cluster_151	NODE_201_length_25515_cov_3.455075	25517
>Cluster_152	NODE_53_length_25452_cov_5_018417-cat_3	25452
>Cluster_153	NODE_235_length_25403_cov_3.574127	25405
>Cluster_154	NODE_195_length_25161_cov_4.421846	25163
>Cluster_155	NODE_377_length_25090_cov_11_848970-cat_2	25090
>Cluster_156	NODE_540_length_25075_cov_7_935188-cat_3	25075
>Cluster_157	NODE_383_length_24814_cov_4.547757	24816
>Cluster_158	NODE_431_length_24771_cov_7.717012	24773
>Cluster_159	NODE_435_length_24584_cov_3.833476	24586
NODE_435_length_24584_cov_3_833476-cat_3	99.99	100	99.99	24584
NODE_2307_length_9677_cov_2_393759-cat_3	100	87.3205	87.3205	9677
NODE_2161_length_6049_cov_1_524521-cat_3	99.1	100	99.1	6049
>Cluster_160	NODE_439_length_24452_cov_3_651271-cat_3	24452
>Cluster_161	NODE_212_length_24449_cov_4_773959-cat_3	24449
>Cluster_162	NODE_441_length_24390_cov_4_533772-cat_3	24390
>Cluster_163	NODE_401_length_24288_cov_4_305378-cat_3	24288
NODE_1183_length_9712_cov_2_653114-cat_3	99.89	100	99.89	9712
NODE_1385_length_8805_cov_3_057520-cat_3	100	100	100	8805
>Cluster_164	NODE_187_length_24279_cov_3_807021-cat_2	24279
NODE_359_length_7136_cov_2_797188-cat_3	99.57	100	99.57	7136
NODE_2747_length_6061_cov_2_009051-cat_3	99.64	100	99.64	6061
NODE_5484_length_5203_cov_1_444597-cat_3	99.96	100	99.96	5203
NODE_1314_length_4150_cov_3_858940-cat_3	99.98	97.7349	97.7154	4150
NODE_4359_length_3924_cov_1_722904-cat_3	99.92	100	99.92	3924
NODE_7975_length_2801_cov_1_939763-cat_3	99.68	100	99.68	2801
>Cluster_165	NODE_76_length_24149_cov_2.486281	24151
NODE_76_length_24149_cov_2_486281-cat_3	99.99	100	99.99	24149
>Cluster_166	NODE_467_length_23688_cov_11.267537	23690
>Cluster_167	NODE_634_length_23274_cov_13_116485-cat_2	23274
>Cluster_168	NODE_490_length_22899_cov_2.485836	22901
NODE_490_length_22899_cov_2_485836-cat_3	99.99	100	99.99	22899
>Cluster_169	NODE_650_length_22768_cov_5_339346-cat_2	22768
>Cluster_170	NODE_298_length_22740_cov_2.982248	22742
NODE_298_length_22740_cov_2_982248-cat_3	99.99	100	99.99	22740
NODE_3771_length_6271_cov_2_229275-cat_3	99.41	100	99.41	6271
>Cluster_171	NODE_660_length_22566_cov_6_618664-cat_2	22566
>Cluster_172	NODE_131_length_48107_cov_9_839769_gene_1_gene_29-0-22237-cat_6	22237
>Cluster_173	NODE_689_length_22050_cov_5.878388	22052
>Cluster_174	NODE_289_length_21967_cov_2_898592-cat_3	21967
>Cluster_175	NODE_505_length_21748_cov_13_656722-cat_3	21748
NODE_4913_length_5028_cov_4_014798-cat_3	98.75	100	98.75	5028
>Cluster_176	NODE_508_length_21712_cov_2_964195-cat_3	21712
>Cluster_177	NODE_298_length_21603_cov_3_666868-cat_2	21605
>Cluster_178	NODE_714_length_21575_cov_9_044832-cat_3	21575
NODE_2618_length_5321_cov_3_168580-cat_3	99.53	100	99.53	5321
>Cluster_179	NODE_525_length_21503_cov_2_764948-cat_2	21503
NODE_2756_length_5872_cov_1_953090-cat_3	99.98	100	99.98	5872
>Cluster_180	NODE_540_length_21188_cov_2_414877-cat_2	21188
NODE_4807_length_4195_cov_1_827561-cat_3	99.98	100	99.98	4195
>Cluster_181	NODE_304_length_21160_cov_6_606409-cat_3	21160
>Cluster_182	NODE_339_length_21130_cov_7_010601-cat_2	21130
>Cluster_183	NODE_94_length_49088_cov_5_943992_gene_14_gene_44-11199-32071-cat_6	20872
>Cluster_184	NODE_765_length_20845_cov_5_638361-cat_3	20845
NODE_198_length_20305_cov_4_635527-cat_3	99.99	100	99.99	20305
NODE_272_length_20305_cov_4_633003-cat_3	100	100	100	20305
NODE_360_length_20305_cov_6_697971-cat_3	100	100	100	20305
>Cluster_185	NODE_133_length_20761_cov_2_553808-cat_2	20761
NODE_2885_length_5352_cov_1_816625-cat_3	99.98	100	99.98	5352
NODE_19330_length_2443_cov_1_945060-cat_3	99.96	100	99.96	2443
NODE_19663_length_1881_cov_1_522396-cat_3	99.95	100	99.95	1881
>Cluster_186	NODE_571_length_20520_cov_4_283966-cat_2	20520
>Cluster_187	NODE_576_length_20417_cov_2_463094-cat_2	20417
>Cluster_188	NODE_177_length_20381_cov_14.757863	20383
NODE_1622_length_10252_cov_2_707689-cat_3	98.2956	85.2712	83.8178	10252
NODE_31362_length_1826_cov_6_218949-cat_3	100	100	100	1826
>Cluster_189	NODE_330_length_19967_cov_3_050473-cat_3	19967
>Cluster_190	NODE_603_length_19896_cov_4_563810-cat_3	19896
>Cluster_191	NODE_838_length_19840_cov_4.086199	19842
NODE_3560_length_4428_cov_6_722825-cat_3	100	100	100	4428
>Cluster_192	NODE_638_length_19743_cov_3_215391-cat_2	19743
>Cluster_193	NODE_24_length_19617_cov_2.855087	19619
NODE_379_length_6911_cov_2_270687-cat_3	99.71	96.0353	95.7568	6911
NODE_821_length_4995_cov_2_488367-cat_3	98.56	100	98.56	4995
>Cluster_194	NODE_291_length_19607_cov_3.752050	19609
>Cluster_195	NODE_626_length_19525_cov_2_900669-cat_2	19525
>Cluster_196	NODE_297_length_19486_cov_6_972410-cat_2	19486
>Cluster_197	NODE_668_length_19261_cov_4_718199-cat_2	19261
NODE_4732_length_5193_cov_3_031581-cat_3	100	100	100	5193
>Cluster_198	NODE_653_length_19208_cov_7_314446-cat_3	19208
NODE_64_length_36454_cov_6_052257_gene_2_gene_13-4235-15199-cat_6	99.96	100	99.96	10964
>Cluster_199	NODE_416_length_19105_cov_3.186639	19107
NODE_416_length_19105_cov_3_186639-cat_3	99.99	100	99.99	19105
NODE_3392_length_6951_cov_2_107935-cat_3	99.28	91.5264	90.8674	6951
>Cluster_200	NODE_419_length_19054_cov_6.690806	19056
NODE_419_length_19054_cov_6_690806-cat_3	99.9901	100	99.9901	19054
NODE_697_length_13170_cov_4_913117-cat_3	99.8884	88.7244	88.6254	13170
NODE_1823_length_10825_cov_7_570363-cat_3	99.9208	88.3695	88.2995	10825
NODE_1235_length_9469_cov_22_363559-cat_3	99.93	100	99.93	9469
NODE_1458_length_8609_cov_23_927766-cat_3	99.98	100	99.98	8609
NODE_1491_length_6712_cov_2_307541-cat_3	99.91	100	99.91	6712
NODE_9870_length_2389_cov_2_661290-cat_3	99.92	100	99.92	2389
>Cluster_201	NODE_678_length_19036_cov_9.004540	19038
>Cluster_202	NODE_905_length_18972_cov_7.079886	18974
>Cluster_203	NODE_690_length_18836_cov_5_614215-cat_3	18836
>Cluster_204	NODE_697_length_18770_cov_2.295582	18772
NODE_697_length_18770_cov_2_295582-cat_3	99.99	100	99.99	18770
>Cluster_205	NODE_691_length_18718_cov_5_798851-cat_2	18718
>Cluster_206	NODE_372_length_18585_cov_25.885992	18587
NODE_1129_length_9990_cov_5_980192-cat_3	99.6185	99.8398	99.459	9990
NODE_12126_length_2157_cov_2_401552-cat_3	99.6909	99.6291	99.3211	2157
>Cluster_207	NODE_711_length_18586_cov_14_791520-cat_3	18586
NODE_4529_length_5376_cov_19_084454-cat_3	99.52	100	99.52	5376
NODE_3607_length_5120_cov_3_255920-cat_3	99.73	100	99.73	5120
>Cluster_208	NODE_721_length_18440_cov_9_203925-cat_3	18440
NODE_3464_length_6780_cov_4_888556-cat_3	96.7163	92.7434	89.698	6780
>Cluster_209	NODE_394_length_18398_cov_4.145878	18400
>Cluster_210	NODE_454_length_18331_cov_3_123876-cat_3	18331
>Cluster_211	NODE_98_length_55147_cov_10_008301_gene_3_gene_15-1417-19744-cat_6	18327
>Cluster_212	NODE_399_length_18267_cov_3_770086-cat_2	18267
>Cluster_213	NODE_216_length_18136_cov_13.994346	18138
NODE_8752_length_3392_cov_3_533515-cat_3	99.79	100	99.79	3392
>Cluster_214	NODE_970_length_18122_cov_2_665502-cat_2	18122
>Cluster_215	NODE_734_length_17964_cov_2_003246-cat_2	17964
>Cluster_216	NODE_737_length_17932_cov_2_261871-cat_3	17932
>Cluster_217	NODE_751_length_17875_cov_2_557480-cat_2	17875
NODE_7973_length_3343_cov_3_073892-cat_3	99.79	100	99.79	3343
>Cluster_218	NODE_758_length_17786_cov_3.748516	17788
>Cluster_219	NODE_1005_length_17635_cov_3_311288-cat_2	17635
>Cluster_220	NODE_769_length_17584_cov_4.379496	17586
>Cluster_221	NODE_79_length_33303_cov_6_869911_gene_15_gene_31-15731-33353-cat_6	17572
>Cluster_222	NODE_493_length_17528_cov_3.046349	17530
>Cluster_223	NODE_381_length_17250_cov_3.406296	17252
>Cluster_224	NODE_827_length_16993_cov_2.779856	16995
NODE_827_length_16993_cov_2_779856-cat_3	99.99	100	99.99	16993
NODE_505_length_15653_cov_1_866821-cat_3	99.92	100	99.92	15653
>Cluster_225	NODE_460_length_16954_cov_2_123080-cat_2	16954
>Cluster_226	NODE_175_length_16845_cov_4_017433-cat_3	16845
NODE_130_length_16816_cov_29_188685-circular-cat_3	99.9918	100	99.9918	16721
NODE_349_length_16816_cov_11_785898-circular-cat_3	99.9918	100	99.9918	16721
NODE_67_length_16816_cov_6_770827-circular-cat_3	99.9918	100	99.9918	16721
NODE_1743_length_12104_cov_5_682904-cat_3	100	100	100	12104
NODE_2_length_11634_cov_0_971315-cat_3	99.99	100	99.99	11634
NODE_1796_length_9530_cov_3_253312-cat_3	99.9903	100	99.9903	9530
NODE_2788_length_6773_cov_3_006289-cat_3	99.72	100	99.72	6773
NODE_1156_length_5436_cov_2_719528-cat_3	99.98	100	99.98	5436
NODE_5833_length_4309_cov_4_602278-cat_3	98.51	100	98.51	4309
NODE_2373_length_3706_cov_2_565217-cat_3	99.08	100	99.08	3706
>Cluster_227	NODE_844_length_16842_cov_4.472085	16844
>Cluster_228	NODE_214_length_24675_cov_3_868918_gene_1_gene_12-0-16827-cat_6	16827
NODE_395_length_24502_cov_5_910845_gene_7_gene_18-7676-24552-cat_6	94.5268	100	94.5268	16826
>Cluster_229	NODE_819_length_16796_cov_3_212742-cat_3	16796
>Cluster_230	NODE_1085_length_16777_cov_5.098130	16779
>Cluster_231	NODE_90_length_41225_cov_8_433504_gene_26_gene_41-24037-40754-cat_5	16719
>Cluster_232	NODE_827_length_16702_cov_2.523695	16704
>Cluster_233	NODE_324_length_21859_cov_4_439763_gene_3_gene_19-3548-20177-cat_6	16629
>Cluster_234	NODE_868_length_16589_cov_5.169274	16591
>Cluster_235	NODE_833_length_16588_cov_2_870915-cat_2	16588
>Cluster_236	NODE_550_length_16520_cov_2_510928-cat_3	16520
>Cluster_237	NODE_151_length_29171_cov_3_106927_gene_14_gene_29-12659-29219-cat_6	16512
>Cluster_238	NODE_838_length_16477_cov_3.130875	16479
NODE_838_length_16477_cov_3_130875-cat_3	99.99	100	99.99	16477
>Cluster_239	NODE_878_length_16472_cov_2.539965	16474
NODE_878_length_16472_cov_2_539965-cat_3	99.99	100	99.99	16472
NODE_5196_length_4013_cov_1_973456-cat_3	99.2	100	99.2	4013
>Cluster_240	NODE_446_length_18535_cov_3_825759_gene_1_gene_12-0-16448-cat_5	16448
>Cluster_241	NODE_190_length_16405_cov_2_212446-cat_2	16407
>Cluster_242	NODE_1139_length_16303_cov_7.764684	16305
>Cluster_243	NODE_352_length_27843_cov_39_610386_gene_7_gene_30-11871-27893-cat_6	15972
NODE_1612_length_12701_cov_15_990084-cat_3	100	93.0793	93.0793	12701
>Cluster_244	NODE_597_length_15889_cov_3_435608-cat_2	15889
>Cluster_245	NODE_531_length_15883_cov_5_151064-cat_3	15883
>Cluster_246	NODE_890_length_15855_cov_2.120939	15857
NODE_890_length_15855_cov_2_120939-cat_3	99.99	100	99.99	15855
>Cluster_247	NODE_181_length_15835_cov_6_331194-cat_2	15837
>Cluster_248	NODE_195_length_27528_cov_3_108482_gene_3_gene_23-2109-17928-cat_6	15819
>Cluster_249	NODE_196_length_15713_cov_10_685107-cat_3	15713
NODE_149_length_15693_cov_4_670919-cat_3	99.7062	100	99.7062	15693
NODE_348_length_15689_cov_8_331474-cat_3	99.0712	100	99.0712	15689
NODE_395_length_15611_cov_9_808649-cat_3	99.3481	100	99.3481	15611
NODE_186_length_15601_cov_8_509545-cat_3	99.2739	100	99.2739	15601
NODE_429_length_15591_cov_9_984964-cat_3	99.8012	100	99.8012	15591
NODE_394_length_15681_cov_3_819325-circular-cat_3	99.9901	100	99.9901	15586
NODE_501_length_15681_cov_7_161940-circular-cat_3	99.9934	100	99.9934	15586
NODE_528_length_15681_cov_8_655845-circular-cat_3	99.9936	100	99.9936	15586
NODE_899_length_15681_cov_6_994161-circular-cat_3	99.9946	100	99.9946	15586
NODE_1_length_15583_cov_0_991477-cat_3	99.7813	100	99.7813	15583
NODE_562_length_15581_cov_3_640643-cat_3	99.7115	100	99.7115	15581
NODE_1211_length_15575_cov_6_140827-cat_3	99.7315	100	99.7315	15575
NODE_368_length_12467_cov_5_229551-cat_3	99.688	100	99.688	12467
NODE_540_length_9266_cov_3_027696-cat_3	99.92	100	99.92	9266
NODE_1626_length_8779_cov_2_891064-cat_3	100	100	100	8779
NODE_2536_length_6845_cov_2_685778-cat_3	99.9668	100	99.9668	6845
NODE_3874_length_3343_cov_4_988608-cat_3	98.7315	100	98.7315	3343
NODE_4505_length_3051_cov_2_640392-cat_3	99.9	100	99.9	3051
>Cluster_250	NODE_897_length_15690_cov_3_366399-cat_3	15690
>Cluster_251	NODE_513_length_15578_cov_5.499903	15580
NODE_513_length_15578_cov_5_499903-cat_3	99.7703	100	99.7703	15578
NODE_961_length_15578_cov_8_316541-cat_3	99.7703	100	99.7703	15578
NODE_312_length_15379_cov_5_346969-cat_3	100	100	100	15379
>Cluster_252	NODE_913_length_15550_cov_4.854740	15552
NODE_913_length_15550_cov_4_854740-cat_3	99.99	100	99.99	15550
>Cluster_253	NODE_1220_length_15499_cov_5.514607	15501
>Cluster_254	NODE_921_length_15442_cov_5.181534	15444
>Cluster_255	NODE_523_length_15375_cov_2_327356-cat_2	15375
>Cluster_256	NODE_1254_length_15247_cov_4_843585-cat_2	15247
>Cluster_257	NODE_941_length_15232_cov_13.913259	15234
NODE_941_length_15232_cov_13_913259-cat_3	99.9651	100	99.9651	15232
>Cluster_258	NODE_1009_length_15180_cov_2_541863-cat_2	15180
>Cluster_259	NODE_950_length_15143_cov_34_308480-cat_2	15143
NODE_2571_length_8787_cov_69_317303-cat_3	99.8502	100	99.8502	8787
>Cluster_260	NODE_956_length_15109_cov_4_731717-cat_3	15109
NODE_2036_length_10871_cov_2.690794	99.96	92.7067	92.6696	10873
>Cluster_261	NODE_972_length_14962_cov_5_290307-cat_2	14962
>Cluster_262	NODE_1039_length_14949_cov_2.401710	14951
>Cluster_263	NODE_340_length_14833_cov_4_616162-cat_3	14833
NODE_1060_length_14829_cov_8_812067-circular-cat_3	99.9806	100	99.9806	14734
NODE_564_length_14829_cov_5_980250-circular-cat_3	99.9806	100	99.9806	14734
NODE_839_length_10281_cov_2_438936-cat_3	99.98	100	99.98	10281
NODE_500_length_9699_cov_2_053728-cat_3	99.9635	100	99.9635	9699
NODE_191_length_9206_cov_2_702338-cat_3	99.9602	100	99.9602	9206
NODE_591_length_5677_cov_2_455034-cat_3	99.98	100	99.98	5677
NODE_3480_length_4738_cov_2_256300-cat_3	99.96	100	99.96	4738
NODE_1178_length_4229_cov_2_934446-cat_3	99.65	100	99.65	4229
NODE_8186_length_2967_cov_2_383008-cat_3	99.97	100	99.97	2967
>Cluster_264	NODE_692_length_14778_cov_3_354900-cat_3	14778
>Cluster_265	NODE_1314_length_14761_cov_3_890495-cat_2	14761
>Cluster_266	NODE_635_length_14672_cov_3.102833	14674
>Cluster_267	NODE_1081_length_14670_cov_2.078216	14672
NODE_1081_length_14670_cov_2_078216-cat_3	99.99	100	99.99	14670
NODE_4651_length_4290_cov_1_616687-cat_3	99.26	100	99.26	4290
>Cluster_268	NODE_1328_length_14622_cov_4.225305	14624
NODE_1328_length_14622_cov_4_225305-cat_3	99.8965	100	99.8965	14622
NODE_7956_length_3450_cov_1_359463-cat_3	99.57	100	99.57	3450
>Cluster_269	NODE_1334_length_14552_cov_9.405271	14554
>Cluster_270	NODE_647_length_14541_cov_3_787138-cat_3	14541
NODE_1864_length_8161_cov_4_600669-cat_3	100	99.7059	99.7059	8161
NODE_2713_length_6576_cov_4_635704-cat_3	99.95	100	99.95	6576
>Cluster_271	NODE_517_length_14475_cov_3.119680	14475
>Cluster_272	NODE_723_length_14427_cov_2.398618	14429
>Cluster_273	NODE_736_length_14300_cov_3.544949	14302
NODE_736_length_14300_cov_3_544949-cat_3	99.99	100	99.99	14300
NODE_3709_length_6311_cov_2_144144-cat_3	100	100	100	6311
NODE_26226_length_2194_cov_1_812768-cat_3	100	100	100	2194
>Cluster_274	NODE_1373_length_14299_cov_3_357364-cat_3	14299
NODE_2860_length_6638_cov_3_296806-cat_3	99.58	96.5351	96.1297	6638
>Cluster_275	NODE_1038_length_14256_cov_2.742109	14258
>Cluster_276	NODE_1042_length_14223_cov_1_902109-cat_2	14223
>Cluster_277	NODE_1043_length_14213_cov_3.112126	14215
>Cluster_278	NODE_1392_length_14200_cov_4_189720-cat_3	14200
>Cluster_279	NODE_1045_length_14192_cov_4.569696	14194
>Cluster_280	NODE_755_length_14115_cov_3_306705-cat_3	14115
>Cluster_281	NODE_388_length_14040_cov_2_828326-cat_3	14040
>Cluster_282	NODE_1062_length_14036_cov_9_993114-cat_3	14036
>Cluster_283	NODE_609_length_14007_cov_2_518545-cat_2	14007
>Cluster_284	NODE_549_length_13997_cov_7_506690-cat_2	13997
>Cluster_285	NODE_1195_length_13898_cov_3.971166	13900
NODE_6237_length_3627_cov_2_398641-cat_3	99.97	100	99.97	3627
>Cluster_286	NODE_1434_length_13876_cov_15.165808	13878
>Cluster_287	NODE_397_length_13861_cov_1.958230	13863
>Cluster_288	NODE_1443_length_13829_cov_2.908548	13831
NODE_1443_length_13829_cov_2_908548-cat_3	99.99	100	99.99	13829
NODE_3327_length_5932_cov_3_294843-cat_3	100	100	100	5932
>Cluster_289	NODE_802_length_13793_cov_3_976639-cat_3	13793
>Cluster_290	NODE_306_length_13762_cov_2.673301	13764
>Cluster_291	NODE_1085_length_13744_cov_3_700344-cat_2	13744
>Cluster_292	NODE_726_length_13717_cov_2.503891	13719
>Cluster_293	NODE_1225_length_13702_cov_3_160432-cat_2	13702
>Cluster_294	NODE_674_length_13679_cov_5.094597	13681
>Cluster_295	NODE_737_length_13664_cov_3_073771-cat_3	13664
>Cluster_296	NODE_1485_length_13562_cov_7.683226	13564
>Cluster_297	NODE_416_length_13536_cov_2.991890	13538
>Cluster_298	NODE_1258_length_13490_cov_2.656812	13492
>Cluster_299	NODE_1114_length_13473_cov_2.796905	13475
>Cluster_300	NODE_640_length_13472_cov_3.742917	13474
NODE_2384_length_7095_cov_3_027714-cat_3	99.8	100	99.8	7095
>Cluster_301	NODE_1493_length_13470_cov_5.810467	13472
>Cluster_302	NODE_672_length_13470_cov_5.456449	13472
NODE_672_length_13470_cov_5_456449-cat_3	99.99	100	99.99	13470
NODE_1592_length_11739_cov_8_700790-cat_3	100	100	100	11739
NODE_3948_length_5267_cov_2_630897-cat_3	92.8479	88.2286	81.9184	5267
NODE_13364_length_2450_cov_11_992357-cat_3	100	95.9184	95.9184	2450
NODE_12955_length_2328_cov_2_119570-cat_3	94.87	100	94.87	2328
NODE_13239_length_2292_cov_2_064634-cat_3	94.7813	100	94.7813	2292
NODE_26690_length_1718_cov_10_558842-cat_3	100	100	100	1718
>Cluster_303	NODE_1503_length_13413_cov_10_228037-cat_2	13413
>Cluster_304	NODE_1124_length_13391_cov_2_578219-cat_3	13391
>Cluster_305	NODE_1510_length_13349_cov_5_394598-cat_3	13349
NODE_4734_length_4671_cov_1_652535-cat_3	99.72	100	99.72	4671
>Cluster_306	NODE_327_length_13329_cov_8_243388-cat_3	13329
NODE_651_length_13265_cov_5_648519-cat_3	99.3259	100	99.3259	13265
NODE_329_length_12396_cov_6_809040-cat_3	99.85	100	99.85	12396
>Cluster_307	NODE_684_length_13327_cov_5_653567-cat_3	13327
>Cluster_308	NODE_647_length_13325_cov_3_904762-cat_3	13325
>Cluster_309	NODE_839_length_13310_cov_4.435187	13312
>Cluster_310	NODE_1277_length_13309_cov_3_615559-cat_3	13309
NODE_2014_length_7241_cov_2_738175-cat_3	99.96	100	99.96	7241
NODE_1854_length_5907_cov_1_785960-cat_3	99.95	100	99.95	5907
NODE_2402_length_5654_cov_2_046771-cat_3	99.95	100	99.95	5654
>Cluster_311	NODE_1279_length_13305_cov_2.606510	13307
>Cluster_312	NODE_337_length_13289_cov_2.636426	13291
>Cluster_313	NODE_1141_length_13231_cov_32_361449-cat_3	13231
NODE_3404_length_6937_cov_52_751681-cat_3	99.74	100	99.74	6937
>Cluster_314	NODE_1543_length_13166_cov_11_213067-cat_2	13166
>Cluster_315	NODE_496_length_13139_cov_5_608632-cat_3	13139
NODE_5901_length_3882_cov_4_110642-cat_3	99.92	100	99.92	3882
NODE_3104_length_3646_cov_4_000845-cat_3	99.7	100	99.7	3646
>Cluster_316	NODE_743_length_13099_cov_4.078130	13101
>Cluster_317	NODE_681_length_13047_cov_2_263897-cat_2	13047
>Cluster_318	NODE_1160_length_13023_cov_20.717048	13025
>Cluster_319	NODE_207_length_13078_cov_4_338751-circular-cat_3	12983
>Cluster_320	NODE_816_length_12967_cov_2_259633-cat_2	12969
>Cluster_321	NODE_1165_length_12966_cov_4.078549	12968
NODE_1165_length_12966_cov_4_078549-cat_3	99.98	100	99.98	12966
>Cluster_322	NODE_645_length_12963_cov_1.744405	12965
>Cluster_323	NODE_761_length_12957_cov_2_287280-cat_3	12957
NODE_2443_length_3496_cov_2_533373-cat_3	98.46	100	98.46	3496
>Cluster_324	NODE_1350_length_12922_cov_2.118500	12924
>Cluster_325	NODE_420_length_15178_cov_5_957634_gene_4_gene_15-2265-15228-cat_5	12913
>Cluster_326	NODE_1175_length_12879_cov_2_727159-cat_1	12881
>Cluster_327	NODE_826_length_12877_cov_5_163902-cat_3	12877
>Cluster_328	NODE_1594_length_12826_cov_8_447805-cat_3	12826
>Cluster_329	NODE_1193_length_12773_cov_2.442026	12775
NODE_1193_length_12773_cov_2_442026-cat_3	99.98	100	99.98	12773
>Cluster_330	NODE_710_length_12772_cov_2.161710	12774
NODE_710_length_12772_cov_2_161710-cat_3	99.98	100	99.98	12772
>Cluster_331	NODE_142_length_42951_cov_5_782504_gene_26_gene_43-30185-42912-cat_5	12729
>Cluster_332	NODE_1202_length_12726_cov_6_296255-cat_2	12726
>Cluster_333	NODE_318_length_12678_cov_3_438131-cat_3	12678
>Cluster_334	NODE_848_length_12670_cov_3_159761-cat_3	12670
>Cluster_335	NODE_850_length_12667_cov_2_412822-cat_3	12667
>Cluster_336	NODE_906_length_12646_cov_6_497650-cat_2	12646
NODE_3848_length_5144_cov_2_519311-cat_3	99.96	95.1788	95.1408	5144
>Cluster_337	NODE_1216_length_12620_cov_33_783792-cat_3	12620
NODE_1630_length_12620_cov_83_294611-cat_3	99.65	100	99.65	12620
>Cluster_338	NODE_1427_length_12596_cov_2.739301	12598
>Cluster_339	NODE_80_length_12586_cov_2_739012-cat_3	12586
NODE_9703_length_3744_cov_1_850644-cat_3	100	100	100	3744
NODE_4743_length_3718_cov_1_585702-cat_3	99.97	100	99.97	3718
NODE_10271_length_2728_cov_1_196354-cat_3	100	100	100	2728
>Cluster_340	NODE_730_length_12580_cov_2.110292	12582
NODE_730_length_12580_cov_2_110292-cat_3	99.98	100	99.98	12580
>Cluster_341	NODE_1638_length_12576_cov_65.298534	12578
>Cluster_342	NODE_770_length_12562_cov_2_647951-cat_3	12562
>Cluster_343	NODE_554_length_12542_cov_2.417932	12544
NODE_554_length_12542_cov_2_417932-cat_3	99.98	100	99.98	12542
>Cluster_344	NODE_1234_length_12464_cov_36_844854-cat_2	12464
>Cluster_345	NODE_702_length_12450_cov_1.957021	12452
NODE_702_length_12450_cov_1_957021-cat_3	99.98	100	99.98	12450
>Cluster_346	NODE_304_length_20422_cov_4_608157_gene_9_gene_20-7981-20472-cat_6	12441
NODE_1768_length_11042_cov_5_508176-cat_3	99.47	100	99.47	11042
>Cluster_347	NODE_928_length_12438_cov_4_564774-cat_2	12438
>Cluster_348	NODE_1681_length_12405_cov_3.023071	12407
NODE_1681_length_12405_cov_3_023071-cat_3	99.98	100	99.98	12405
>Cluster_349	NODE_433_length_14930_cov_3_007415_gene_1_gene_11-218-12583-cat_6	12365
NODE_1776_length_8769_cov_4_118630-cat_3	99.99	97.514	97.5042	8769
>Cluster_350	NODE_744_length_12340_cov_3_480604-cat_3	12340
>Cluster_351	NODE_713_length_12339_cov_3_578079-cat_2	12339
>Cluster_352	NODE_838_length_12314_cov_3_913741-cat_2	12314
>Cluster_353	NODE_805_length_12264_cov_4.213247	12266
NODE_805_length_12264_cov_4_213247-cat_3	99.98	100	99.98	12264
>Cluster_354	NODE_759_length_12206_cov_24.352737	12208
NODE_759_length_12206_cov_24_352737-cat_3	99.98	100	99.98	12206
NODE_3832_length_6194_cov_2_744384-cat_3	99.27	100	99.27	6194
>Cluster_355	NODE_398_length_18255_cov_3_438656_gene_6_gene_15-6048-18250-cat_5	12204
>Cluster_356	NODE_377_length_12189_cov_10_587399-cat_3	12189
NODE_1731_length_7519_cov_6_961880-cat_3	100	98.5503	98.5503	7519
NODE_2142_length_7107_cov_3_762407-cat_3	99.77	100	99.77	7107
NODE_1628_length_7078_cov_3_990835-cat_3	99.87	100	99.87	7078
>Cluster_357	NODE_1287_length_12143_cov_2_803619-cat_3	12143
NODE_4745_length_5182_cov_2_240024-cat_3	99.98	100	99.98	5182
>Cluster_358	NODE_1740_length_12115_cov_13.627537	12117
>Cluster_359	NODE_1744_length_12103_cov_3_120919-cat_3	12103
>Cluster_360	NODE_1521_length_12099_cov_4_228674-cat_3	12099
>Cluster_361	NODE_92_length_12075_cov_4_586144-cat_2	12077
>Cluster_362	NODE_1301_length_12055_cov_4_813378-cat_3	12055
NODE_2105_length_10541_cov_10.380050	99.41	100	99.41	10543
NODE_2105_length_10541_cov_10_380050-cat_3	99.43	100	99.43	10541
>Cluster_363	NODE_830_length_12005_cov_2_399580-cat_2	12007
>Cluster_364	NODE_1544_length_12002_cov_2_250021-cat_3	12002
>Cluster_365	NODE_1772_length_11992_cov_3.977978	11994
>Cluster_366	NODE_1796_length_11890_cov_3.764392	11892
>Cluster_367	NODE_1808_length_11834_cov_71.447568	11836
>Cluster_368	NODE_263_length_29771_cov_2_977794_gene_8_gene_18-8321-20147-cat_6	11826
NODE_3189_length_5356_cov_2_168029-cat_3	99.96	100	99.96	5356
>Cluster_369	NODE_567_length_11805_cov_2_032707-cat_3	11805
>Cluster_370	NODE_99_length_11738_cov_2.526668	11740
>Cluster_371	NODE_776_length_11737_cov_2_855094-cat_2	11739
>Cluster_372	NODE_1018_length_11650_cov_1.894245	11652
>Cluster_373	NODE_1371_length_11648_cov_3.342595	11650
>Cluster_374	NODE_1382_length_11590_cov_3.010526	11592
NODE_1382_length_11590_cov_3_010526-cat_3	99.98	100	99.98	11590
NODE_9155_length_3008_cov_2_680055-cat_3	99.9	100	99.9	3008
>Cluster_375	NODE_791_length_11577_cov_3.764849	11579
>Cluster_376	NODE_414_length_11539_cov_7_216970-cat_3	11539
>Cluster_377	NODE_851_length_11509_cov_2.144034	11511
NODE_851_length_11509_cov_2_144034-cat_3	99.98	100	99.98	11509
NODE_6519_length_3937_cov_2_345653-cat_3	98.78	100	98.78	3937
>Cluster_378	NODE_1054_length_11511_cov_4_094429-cat_2	11511
>Cluster_379	NODE_1653_length_11498_cov_11_235727-cat_3	11498
NODE_903_length_11403_cov_7_605412-cat_3	100	100	100	11403
>Cluster_380	NODE_1674_length_11438_cov_2_010756-cat_2	11440
>Cluster_381	NODE_838_length_13312_cov_1_928350_gene_4_gene_14-1878-13360-cat_5	11436
>Cluster_382	NODE_1679_length_11416_cov_3.032859	11418
NODE_1679_length_11416_cov_3_032859-cat_3	99.98	100	99.98	11416
NODE_3053_length_5509_cov_1_973402-cat_3	99.98	100	99.98	5509
NODE_6373_length_3583_cov_1_480505-cat_3	100	100	100	3583
NODE_8796_length_3315_cov_1_824534-cat_3	99.97	100	99.97	3315
>Cluster_383	NODE_1909_length_11390_cov_3.177778	11392
>Cluster_384	NODE_1687_length_11384_cov_2_348215-cat_1	11386
>Cluster_385	NODE_338_length_21297_cov_4_192812_gene_1_gene_15-0-11357-cat_5	11357
>Cluster_386	NODE_1919_length_11349_cov_2_884663-cat_3	11349
>Cluster_387	NODE_628_length_11348_cov_4_933085-cat_3	11348
NODE_1517_length_9129_cov_5_395949-cat_3	99.9	98.7403	98.6415	9129
>Cluster_388	NODE_1694_length_11347_cov_3_921614-cat_3	11347
>Cluster_389	NODE_1079_length_11346_cov_3_588748-cat_3	11346
>Cluster_390	NODE_1080_length_11303_cov_2_084850-cat_2	11303
>Cluster_391	NODE_1095_length_11298_cov_4.245113	11300
>Cluster_392	NODE_886_length_11294_cov_2_575498-cat_3	11294
>Cluster_393	NODE_890_length_11264_cov_2.244068	11266
>Cluster_394	NODE_1436_length_11264_cov_11.495031	11266
>Cluster_395	NODE_1435_length_11265_cov_4_500537-cat_2	11265
>Cluster_396	NODE_825_length_11253_cov_2_074655-cat_3	11253
>Cluster_397	NODE_717_length_13573_cov_11_899317_gene_3_gene_17-754-11993-cat_6	11239
NODE_3433_length_4766_cov_3_036609-cat_3	99.3598	100	99.3598	4766
NODE_1971_length_4597_cov_2_840960-cat_3	99.05	100	99.05	4597
>Cluster_398	NODE_622_length_11221_cov_2_686410-cat_2	11223
>Cluster_399	NODE_1738_length_11200_cov_7.701306	11202
NODE_1738_length_11200_cov_7_701306-cat_3	99.98	100	99.98	11200
NODE_16312_length_1996_cov_2_386639-cat_3	99.75	100	99.75	1996
>Cluster_400	NODE_901_length_11194_cov_4_179476-cat_2	11194
>Cluster_401	NODE_1097_length_11186_cov_2_129835-cat_2	11186
>Cluster_402	NODE_1128_length_11146_cov_2_490453-cat_3	11146
>Cluster_403	NODE_1181_length_15850_cov_10_018343_gene_4_gene_15-2089-13218-cat_6	11129
>Cluster_404	NODE_1989_length_11070_cov_5.027608	11072
>Cluster_405	NODE_1766_length_11053_cov_3.433473	11055
>Cluster_406	NODE_355_length_10995_cov_3.001927	10997
NODE_355_length_10995_cov_3_001927-cat_3	99.98	100	99.98	10995
NODE_7844_length_2680_cov_1_752805-cat_3	99.96	100	99.96	2680
>Cluster_407	NODE_2003_length_10997_cov_3_308384-cat_3	10997
NODE_673_length_10996_cov_3_995322-cat_3	99.95	100	99.95	10996
NODE_973_length_10996_cov_8_545821-cat_3	99.96	100	99.96	10996
NODE_871_length_10918_cov_6_685577-cat_3	99.25	100	99.25	10918
NODE_3977_length_6658_cov_12_224440-cat_3	99.97	100	99.97	6658
>Cluster_408	NODE_1485_length_10989_cov_3.364880	10991
NODE_1485_length_10989_cov_3_364880-cat_3	99.98	100	99.98	10989
>Cluster_409	NODE_118_length_10955_cov_5_815378-cat_3	10955
NODE_1447_length_4405_cov_5_326682-cat_3	99.34	100	99.34	4405
NODE_4038_length_2795_cov_4_989630-cat_3	99.61	100	99.61	2795
>Cluster_410	NODE_877_length_10885_cov_3.285449	10887
>Cluster_411	NODE_953_length_10887_cov_3_464789-cat_2	10887
>Cluster_412	NODE_1499_length_10881_cov_2.995550	10883
NODE_9812_length_2852_cov_1_994922-cat_3	96.37	100	96.37	2852
>Cluster_413	NODE_1810_length_10880_cov_4_048122-cat_3	10880
>Cluster_414	NODE_1506_length_10850_cov_2_008275-cat_3	10850
>Cluster_415	NODE_1156_length_10846_cov_6.600130	10848
>Cluster_416	NODE_1830_length_10807_cov_1.889190	10809
NODE_1830_length_10807_cov_1_889190-cat_3	99.98	100	99.98	10807
NODE_10748_length_2656_cov_1_446701-cat_3	100	100	100	2656
NODE_11049_length_2616_cov_1_269338-cat_3	100	100	100	2616
>Cluster_417	NODE_963_length_10787_cov_2.858586	10789
>Cluster_418	NODE_1169_length_10782_cov_3_649106-cat_2	10782
>Cluster_419	NODE_1524_length_10764_cov_1_950979-cat_2	10764
>Cluster_420	NODE_1525_length_10751_cov_3.192098	10753
>Cluster_421	NODE_1535_length_10704_cov_7_864549-cat_3	10704
NODE_4204_length_5729_cov_3_484913-cat_3	99.91	100	99.91	5729
>Cluster_422	NODE_902_length_10691_cov_2_494904-cat_1	10693
>Cluster_423	NODE_130_length_10622_cov_2.646813	10624
NODE_130_length_10622_cov_2_646813-cat_3	99.98	100	99.98	10622
>Cluster_424	NODE_1885_length_10620_cov_4.850451	10622
>Cluster_425	NODE_2098_length_10584_cov_3_625417-cat_2	10586
>Cluster_426	NODE_912_length_10571_cov_2.107770	10573
NODE_912_length_10571_cov_2_107770-cat_3	99.98	100	99.98	10571
>Cluster_427	NODE_1562_length_10544_cov_3.499952	10546
NODE_1562_length_10544_cov_3_499952-cat_3	99.98	100	99.98	10544
NODE_16553_length_2333_cov_1_413315-cat_3	100	100	100	2333
NODE_29444_length_2060_cov_1_653944-cat_3	98.35	100	98.35	2060
>Cluster_428	NODE_1013_length_10535_cov_2_648467-cat_2	10535
>Cluster_429	NODE_1915_length_10535_cov_2_006609-cat_3	10535
>Cluster_430	NODE_1199_length_10523_cov_3_405639-cat_3	10523
NODE_12596_length_2636_cov_1_519874-cat_3	99.58	100	99.58	2636
>Cluster_431	NODE_1577_length_10462_cov_4.627182	10464
>Cluster_432	NODE_1934_length_10457_cov_6.066300	10459
NODE_1934_length_10457_cov_6_066300-cat_3	99.98	100	99.98	10457
>Cluster_433	NODE_886_length_10435_cov_2_721373-cat_2	10437
>Cluster_434	NODE_1058_length_10434_cov_4_825515-cat_3	10434
>Cluster_435	NODE_724_length_10427_cov_2_176345-cat_3	10427
>Cluster_436	NODE_137_length_10412_cov_2.592808	10414
NODE_137_length_10412_cov_2_592808-cat_3	99.98	100	99.98	10412
>Cluster_437	NODE_852_length_10391_cov_3_307304-cat_2	10391
>Cluster_438	NODE_1042_length_10390_cov_3_077416-cat_3	10390
>Cluster_439	NODE_1046_length_10374_cov_2_615430-cat_2	10376
>Cluster_440	NODE_941_length_10360_cov_4_750122-cat_3	10360
>Cluster_441	NODE_857_length_10354_cov_6_322741-cat_2	10356
>Cluster_442	NODE_1145_length_10321_cov_2_223352-cat_2	10323
>Cluster_443	NODE_742_length_10318_cov_2.501027	10318
>Cluster_444	NODE_2161_length_10315_cov_4.466634	10317
>Cluster_445	NODE_1613_length_10307_cov_22_260967-cat_2	10307
>Cluster_446	NODE_951_length_10298_cov_2.556699	10300
>Cluster_447	NODE_1261_length_10282_cov_3_053500-cat_2	10282
>Cluster_448	NODE_868_length_10275_cov_2_633890-cat_3	10275
NODE_4682_length_4699_cov_1_790182-cat_3	99.83	100	99.83	4699
>Cluster_449	NODE_388_length_15765_cov_5_057754_gene_3_gene_12-3638-13908-cat_5	10270
>Cluster_450	NODE_770_length_10246_cov_2_105901-cat_2	10248
NODE_17867_length_1858_cov_2_353375-cat_3	100	100	100	1858
>Cluster_451	NODE_275_length_34551_cov_3_673700_gene_10_gene_25-9560-19769-cat_6	10209
>Cluster_452	NODE_1636_length_10201_cov_2_680487-cat_2	10203
>Cluster_453	NODE_1368_length_10202_cov_4_145840-cat_3	10202
>Cluster_454	NODE_1274_length_10171_cov_5_947499-cat_3	10171
>Cluster_455	NODE_1281_length_10158_cov_2.762894	10160
>Cluster_456	NODE_1282_length_10151_cov_2_802307-cat_3	10151
>Cluster_457	NODE_972_length_10143_cov_1_790605-cat_3	10143
>Cluster_458	NODE_1288_length_10129_cov_2_946881-cat_2	10131
>Cluster_459	NODE_1399_length_10121_cov_2_529523-cat_3	10121
>Cluster_460	NODE_385_length_10109_cov_2.171160	10111
>Cluster_461	NODE_2211_length_10097_cov_3.846031	10099
NODE_2211_length_10097_cov_3_846031-cat_3	98.8552	100	98.8552	10097
NODE_4586_length_4767_cov_2_438784-cat_3	100	100	100	4767
>Cluster_462	NODE_1093_length_10081_cov_2.065091	10083
NODE_1093_length_10081_cov_2_065091-cat_3	99.98	100	99.98	10081
>Cluster_463	NODE_2056_length_10039_cov_1.807120	10041
>Cluster_464	NODE_2225_length_10025_cov_3_227291-cat_3	10025
>Cluster_465	NODE_906_length_10000_cov_3_266128-cat_3	10000
NODE_1780_length_9607_cov_3_037111-cat_3	98.958	94.5456	93.5605	9607
NODE_2123_length_6659_cov_3_766910-cat_3	99.2721	100	99.2721	6659
NODE_2186_length_6489_cov_3_861276-cat_3	99.3706	100	99.3706	6489
NODE_1852_length_6388_cov_2_923407-cat_3	99.2916	100	99.2916	6388
NODE_6581_length_4725_cov_3_446004-cat_3	99.5137	100	99.5137	4725
NODE_1222_length_4272_cov_3_210438-cat_3	99.5087	100	99.5087	4272
NODE_6947_length_2141_cov_4_314272-cat_3	99.91	100	99.91	2141
>Cluster_466	NODE_195_length_25936_cov_4_015015_gene_6_gene_21-11474-21468-cat_6	9994
NODE_1672_length_6981_cov_3_033837-cat_3	99.003	96.0321	95.0747	6981
NODE_350_length_26047_cov_5_392378_gene_1_gene_12-89-6317-cat_6	99.98	100	99.98	6228
>Cluster_467	NODE_1217_length_9977_cov_4_565877-cat_3	9977
NODE_1212_length_8769_cov_2_432442-cat_3	99.87	96.864	96.738	8769
NODE_548_length_7724_cov_4_894219-cat_3	99.8244	96.9964	96.826	7724
NODE_746_length_7684_cov_2_332323-cat_3	99.62	91.9443	91.5949	7684
NODE_1642_length_6384_cov_5_019876-cat_3	99.64	100	99.64	6384
NODE_1327_length_5034_cov_6_064588-cat_3	99.8	100	99.8	5034
>Cluster_468	NODE_2269_length_9830_cov_2_549050-cat_3	9830
>Cluster_469	NODE_2280_length_9772_cov_3_656712-cat_3	9772
NODE_1284_length_9184_cov_8_592915-cat_3	97.8852	95.8624	93.8351	9184
>Cluster_470	NODE_1361_length_9761_cov_2_346679-cat_3	9761
>Cluster_471	NODE_1176_length_9737_cov_2_069903-cat_3	9737
>Cluster_472	NODE_402_length_9737_cov_5_673615-cat_3	9737
NODE_252_length_8249_cov_2_821315-cat_3	99.87	100	99.87	8249
>Cluster_473	NODE_2308_length_9673_cov_2_973168-cat_3	9673
>Cluster_474	NODE_977_length_9663_cov_3_162416-cat_3	9663
NODE_2594_length_7282_cov_5_235564-cat_3	99.73	100	99.73	7282
NODE_3331_length_6665_cov_4_273364-cat_3	99.56	100	99.56	6665
NODE_1926_length_4640_cov_2_171837-cat_3	99.35	100	99.35	4640
>Cluster_475	NODE_1194_length_9649_cov_5_835148-cat_3	9649
>Cluster_476	NODE_868_length_9593_cov_3_654138-cat_3	9593
>Cluster_477	NODE_1200_length_9626_cov_5_032525-circular-cat_3	9572
NODE_4087_length_5807_cov_2_420168-cat_3	100	100	100	5807
NODE_1010_length_4584_cov_2_409223-cat_3	99.87	100	99.87	4584
>Cluster_478	NODE_881_length_9542_cov_3_988991-cat_3	9542
>Cluster_479	NODE_192_length_37809_cov_3_904677_gene_23_gene_37-28275-37858-cat_6	9534
NODE_662_length_22557_cov_2_957439_gene_13_gene_28-14004-22570-cat_6	99.88	96.4574	96.3416	8553
>Cluster_480	NODE_1318_length_9515_cov_3_892144-cat_3	9515
>Cluster_481	NODE_1055_length_9498_cov_4_424652-cat_3	9498
NODE_1041_length_9365_cov_4_611758-cat_3	99.66	100	99.66	9365
NODE_4258_length_6357_cov_5_065634-cat_3	95.6	100	95.6	6357
NODE_5603_length_5147_cov_4_800277-cat_3	99.65	100	99.65	5147
>Cluster_482	NODE_2238_length_9494_cov_3_321843-cat_3	9494
>Cluster_483	NODE_1431_length_9459_cov_2_510038-cat_3	9459
>Cluster_484	NODE_1097_length_9442_cov_2_680111-cat_3	9442
>Cluster_485	NODE_2276_length_9417_cov_3_346063-cat_3	9417
NODE_2383_length_6378_cov_2_292058-cat_3	99.95	100	99.95	6378
NODE_3398_length_4546_cov_1_900921-cat_3	99.91	100	99.91	4546
NODE_6951_length_3734_cov_1_807365-cat_3	99.94	88.8324	88.7791	3734
>Cluster_486	NODE_1531_length_9382_cov_6_783461-cat_3	9382
>Cluster_487	NODE_1662_length_9358_cov_6_821980-cat_3	9358
>Cluster_488	NODE_456_length_9327_cov_3_103228-cat_3	9327
NODE_2085_length_7247_cov_4_734899-cat_3	99.79	98.0682	97.8622	7247
NODE_10668_length_2986_cov_1_798340-cat_3	99.0042	100	99.0042	2986
NODE_20809_length_1944_cov_2_424554-cat_3	99.9	100	99.9	1944
>Cluster_489	NODE_2326_length_9300_cov_3_101467-cat_3	9300
>Cluster_490	NODE_1060_length_9246_cov_2_365315-cat_3	9246
>Cluster_491	NODE_932_length_9246_cov_2_248279-cat_3	9246
>Cluster_492	NODE_1132_length_9239_cov_2_236877-cat_3	9239
>Cluster_493	NODE_1487_length_9234_cov_1_611117-cat_3	9234
>Cluster_494	NODE_1300_length_9213_cov_1_713424-cat_3	9213
>Cluster_495	NODE_1894_length_9187_cov_3_184338-cat_3	9187
>Cluster_496	NODE_1397_length_9181_cov_4_586397-cat_3	9181
>Cluster_497	NODE_1622_length_9122_cov_5_682065-cat_3	9122
>Cluster_498	NODE_1298_length_9119_cov_4_654809-cat_3	9119
NODE_3564_length_6637_cov_2_170590-cat_3	99.77	100	99.77	6637
>Cluster_499	NODE_295_length_30418_cov_3_391287_gene_3_gene_15-3071-12182-cat_6	9111
>Cluster_500	NODE_2448_length_9047_cov_2_324062-cat_3	9047
NODE_4739_length_4237_cov_1_451956-cat_3	99.2471	100	99.2471	4237
NODE_4223_length_3987_cov_2_229445-cat_3	98.5149	100	98.5149	3987
>Cluster_501	NODE_1433_length_12547_cov_2_703582_gene_1_gene_20-0-9005-cat_6	9005
NODE_3456_length_5111_cov_1_780702-cat_3	100	89.7085	89.7085	5111
>Cluster_502	NODE_2479_length_8986_cov_2_420875-cat_3	8986
>Cluster_503	NODE_1360_length_8969_cov_6_155398-cat_3	8969
NODE_1214_length_8762_cov_4_362986-cat_3	99.27	100	99.27	8762
>Cluster_504	NODE_1191_length_8939_cov_3_886816-cat_3	8939
>Cluster_505	NODE_1139_length_8855_cov_2_984018-cat_3	8855
>Cluster_506	NODE_2539_length_8824_cov_2_063581-cat_3	8824
NODE_7996_length_3144_cov_1_509019-cat_3	100	91.7621	91.7621	3144
>Cluster_507	NODE_2555_length_8805_cov_3_285534-cat_3	8805
NODE_2201_length_6676_cov_2_305273-cat_3	100	100	100	6676
NODE_1943_length_6420_cov_2_279209-cat_3	99.98	100	99.98	6420
NODE_17325_length_2024_cov_2_110420-cat_3	100	100	100	2024
>Cluster_508	NODE_2006_length_8798_cov_3_161553-cat_3	8798
>Cluster_509	NODE_2568_length_8796_cov_2_365245-cat_3	8796
>Cluster_510	NODE_455_length_8771_cov_5_569041-cat_3	8771
>Cluster_511	NODE_1899_length_8760_cov_2_084247-cat_3	8760
>Cluster_512	NODE_2020_length_8731_cov_6_775359-cat_3	8731
NODE_3047_length_7605_cov_4_501198-cat_3	100	100	100	7605
>Cluster_513	NODE_2028_length_8707_cov_2_582559-cat_3	8707
>Cluster_514	NODE_2630_length_8656_cov_4_185609-cat_3	8656
>Cluster_515	NODE_2656_length_8615_cov_4_025235-cat_3	8615
>Cluster_516	NODE_673_length_13121_cov_3_885844_gene_2_gene_12-1738-10342-cat_6	8604
>Cluster_517	NODE_1573_length_8539_cov_3_811108-cat_3	8539
>Cluster_518	NODE_225_length_8522_cov_3_378308-cat_3	8522
>Cluster_519	NODE_230_length_8518_cov_4_665321-cat_3	8518
>Cluster_520	NODE_1722_length_8505_cov_3_085493-cat_3	8505
>Cluster_521	NODE_2040_length_8486_cov_4_233584-cat_3	8486
>Cluster_522	NODE_2092_length_8477_cov_2_738964-cat_3	8477
>Cluster_523	NODE_2047_length_8469_cov_3_134703-cat_3	8469
>Cluster_524	NODE_194_length_34200_cov_7_494913_gene_1_gene_12-0-8443-cat_6	8443
NODE_109_length_34589_cov_5_227112_gene_15_gene_25-23818-31924-cat_6	99.88	100	99.88	8106
NODE_55_length_38839_cov_5_396913_gene_4_gene_14-4986-13091-cat_6	99.75	100	99.75	8105
>Cluster_525	NODE_2700_length_8435_cov_121_595803-cat_3	8435
>Cluster_526	NODE_2715_length_8401_cov_4_332892-cat_3	8401
>Cluster_527	NODE_1942_length_8388_cov_2_280960-cat_3	8388
NODE_5460_length_5214_cov_1_691151-cat_3	97.9475	100	97.9475	5214
>Cluster_528	NODE_686_length_14813_cov_4_804933_gene_6_gene_17-6463-14863-cat_6	8350
NODE_553_length_13960_cov_4_926073_gene_6_gene_16-4779-13024-cat_6	99.77	100	99.77	8245
NODE_799_length_17299_cov_7_430772_gene_4_gene_14-3344-11589-cat_6	99.7	100	99.7	8245
>Cluster_529	NODE_2808_length_8309_cov_4_154371-cat_3	8309
>Cluster_530	NODE_430_length_8303_cov_3_403631-cat_3	8303
NODE_2772_length_6813_cov_3_360226-cat_3	98.6225	100	98.6225	6813
NODE_1865_length_6378_cov_3_103931-cat_3	97.8236	100	97.8236	6378
NODE_1673_length_6297_cov_3_757820-cat_3	98.2036	96.7127	94.9754	6297
NODE_2300_length_5910_cov_3_206019-cat_3	98.1375	100	98.1375	5910
NODE_559_length_5844_cov_3_030092-cat_3	97.1909	100	97.1909	5844
NODE_2579_length_5372_cov_2_576653-cat_3	98.7261	96.2956	95.0689	5372
>Cluster_531	NODE_1077_length_8293_cov_4_142718-cat_3	8293
>Cluster_532	NODE_2155_length_8293_cov_2_928519-cat_3	8293
>Cluster_533	NODE_2823_length_8281_cov_2_317493-cat_3	8281
>Cluster_534	NODE_1183_length_8248_cov_4_257819-cat_3	8248
NODE_1740_length_7378_cov_3_240423-cat_3	99.2	93.196	92.4504	7378
>Cluster_535	NODE_1831_length_8231_cov_3_846853-cat_3	8231
NODE_3651_length_6355_cov_4_753035-cat_3	97.6378	91.7388	89.5717	6355
NODE_4991_length_5707_cov_2_537776-cat_3	94.4194	97.8798	92.4175	5707
>Cluster_536	NODE_2062_length_8158_cov_2_650130-cat_3	8158
>Cluster_537	NODE_5_length_8150_cov_0_942520-cat_3	8150
>Cluster_538	NODE_2223_length_8139_cov_4_266783-cat_3	8139
>Cluster_539	NODE_1717_length_8121_cov_3_464615-cat_3	8121
>Cluster_540	NODE_2904_length_8110_cov_3_982283-cat_3	8110
>Cluster_541	NODE_2212_length_8073_cov_5_891201-cat_3	8073
NODE_3204_length_7329_cov_7_013271-cat_3	99.44	100	99.44	7329
>Cluster_542	NODE_2259_length_8071_cov_3_581244-cat_3	8071
>Cluster_543	NODE_2944_length_8027_cov_3_067700-cat_3	8027
NODE_2501_length_6204_cov_2_219676-cat_3	99.98	100	99.98	6204
>Cluster_544	NODE_272_length_8012_cov_3_166098-cat_3	8012
>Cluster_545	NODE_2976_length_7983_cov_7_439275-cat_3	7983
>Cluster_546	NODE_2324_length_7976_cov_5_111661-cat_3	7976
>Cluster_547	NODE_1937_length_7974_cov_3_464907-cat_3	7974
>Cluster_548	NODE_2908_length_7919_cov_2_330010-cat_3	7919
>Cluster_549	NODE_1429_length_7913_cov_3_277053-cat_3	7913
NODE_4196_length_5731_cov_3_431689-cat_3	99.98	100	99.98	5731
>Cluster_550	NODE_1194_length_7905_cov_2_169270-cat_3	7905
>Cluster_551	NODE_2920_length_7893_cov_7_450757-cat_3	7893
NODE_4466_length_4850_cov_9_955626-cat_3	100	100	100	4850
>Cluster_552	NODE_1352_length_7868_cov_2_710665-cat_3	7868
>Cluster_553	NODE_2937_length_7864_cov_3_681297-cat_3	7864
>Cluster_554	NODE_2417_length_7831_cov_4_603283-cat_3	7831
>Cluster_555	NODE_2961_length_7828_cov_2_730247-cat_3	7828
>Cluster_556	NODE_1341_length_7795_cov_4_087792-cat_3	7795
>Cluster_557	NODE_2309_length_7774_cov_3_012371-cat_3	7774
NODE_7061_length_3690_cov_2_519054-cat_3	99.92	100	99.92	3690
>Cluster_558	NODE_1841_length_7759_cov_3_844598-cat_3	7759
>Cluster_559	NODE_3175_length_7671_cov_3_775871-cat_3	7671
NODE_3454_length_5111_cov_2_368421-cat_3	99.93	87.1258	87.0648	5111
>Cluster_560	NODE_2351_length_7662_cov_21_185410-cat_3	7662
>Cluster_561	NODE_299_length_7655_cov_4_751058-cat_3	7655
NODE_1283_length_5124_cov_4_263870-cat_3	99.67	100	99.67	5124
NODE_4159_length_4704_cov_3_092645-cat_3	99.09	96.131	95.2562	4704
NODE_12712_length_2706_cov_3_737265-cat_3	99.82	100	99.82	2706
>Cluster_562	NODE_1760_length_12045_cov_3_728870_gene_5_gene_15-2388-10042-cat_6	7654
>Cluster_563	NODE_3025_length_7652_cov_16_206696-cat_3	7652
>Cluster_564	NODE_1748_length_7644_cov_2_320175-cat_3	7644
>Cluster_565	NODE_2370_length_7613_cov_5_097100-cat_3	7613
>Cluster_566	NODE_2104_length_7608_cov_2_115134-cat_3	7608
>Cluster_567	NODE_3052_length_7601_cov_7_363176-cat_3	7601
NODE_5390_length_4202_cov_1_963234-cat_3	100	100	100	4202
>Cluster_568	NODE_3230_length_7597_cov_1_427219-cat_3	7597
>Cluster_569	NODE_1571_length_7567_cov_4_904443-cat_3	7567
>Cluster_570	NODE_3270_length_7540_cov_4_393015-cat_3	7540
>Cluster_571	NODE_2611_length_7539_cov_2_108812-cat_3	7539
>Cluster_572	NODE_1470_length_7525_cov_6_218708-cat_3	7525
NODE_1761_length_7316_cov_4_113142-cat_3	99.17	96.0634	95.2661	7316
NODE_2668_length_6234_cov_3_981593-cat_3	99.5	100	99.5	6234
NODE_2934_length_5310_cov_2_497220-cat_3	99.1747	100	99.1747	5310
NODE_1527_length_5188_cov_2_878853-cat_3	98.9	100	98.9	5188
NODE_5894_length_5017_cov_3_145469-cat_3	99.2736	100	99.2736	5017
NODE_5650_length_4910_cov_3_298235-cat_3	99.4536	100	99.4536	4910
NODE_2632_length_3991_cov_2_105236-cat_3	98.92	100	98.92	3991
NODE_9279_length_2921_cov_1_621727-cat_3	99.25	100	99.25	2921
NODE_13579_length_2615_cov_3_051984-cat_3	99.54	100	99.54	2615
>Cluster_573	NODE_3282_length_7520_cov_2_461953-cat_3	7520
>Cluster_574	NODE_2439_length_7519_cov_2_363955-cat_3	7519
>Cluster_575	NODE_2155_length_7512_cov_3_134151-cat_3	7512
>Cluster_576	NODE_2644_length_7488_cov_2_862437-cat_3	7488
>Cluster_577	NODE_1813_length_7486_cov_2_964551-cat_3	7486
NODE_1797_length_7095_cov_4_455143-cat_3	99.82	85.4123	85.2585	7095
NODE_2532_length_6298_cov_3_439626-cat_3	99.68	100	99.68	6298
NODE_3260_length_6023_cov_2_658738-cat_3	99.83	100	99.83	6023
NODE_1768_length_4862_cov_3_898888-cat_3	99.77	100	99.77	4862
NODE_3457_length_4752_cov_4_180588-cat_3	99.75	90.9301	90.7028	4752
>Cluster_578	NODE_795_length_7481_cov_7_316951-cat_3	7481
NODE_2644_length_7230_cov_13_679888-cat_3	94.9757	97.8838	92.9658	7230
>Cluster_579	NODE_1749_length_7476_cov_4_227747-cat_3	7476
>Cluster_580	NODE_1901_length_7472_cov_5_078758-cat_3	7472
>Cluster_581	NODE_2178_length_7465_cov_3_332836-cat_3	7465
NODE_5197_length_3790_cov_2_649256-cat_3	99.68	100	99.68	3790
>Cluster_582	NODE_798_length_7463_cov_2_338491-cat_3	7463
NODE_3207_length_6788_cov_3_276856-cat_3	100	97.4514	97.4514	6788
NODE_2599_length_6229_cov_1_956798-cat_3	99.75	97.5277	97.2839	6229
NODE_6542_length_4537_cov_2_239757-cat_3	99.78	100	99.78	4537
>Cluster_583	NODE_2442_length_7452_cov_2_691722-cat_3	7452
>Cluster_584	NODE_2006_length_7432_cov_3_246695-cat_3	7432
>Cluster_585	NODE_2204_length_7421_cov_2_110019-cat_3	7421
>Cluster_586	NODE_2524_length_7396_cov_2_381181-cat_3	7396
NODE_7461_length_3310_cov_1_731882-cat_3	99.58	100	99.58	3310
>Cluster_587	NODE_3405_length_7352_cov_5_902715-cat_3	7352
NODE_1899_length_7264_cov_3_939601-cat_3	99.94	100	99.94	7264
>Cluster_588	NODE_1672_length_7341_cov_3_883798-cat_3	7341
NODE_5478_length_4177_cov_2_891965-cat_3	97.22	93.8712	91.2616	4177
NODE_8978_length_3931_cov_3_793535-cat_3	99.85	100	99.85	3931
>Cluster_589	NODE_2516_length_7300_cov_1_769743-cat_3	7300
>Cluster_590	NODE_1015_length_9527_cov_3_979114_gene_4_gene_13-2228-9577-cat_6	7299
>Cluster_591	NODE_3472_length_7266_cov_2_787198-cat_3	7266
>Cluster_592	NODE_2546_length_7234_cov_3_145539-cat_3	7234
>Cluster_593	NODE_1882_length_7203_cov_2_924451-cat_3	7203
>Cluster_594	NODE_2315_length_7203_cov_1_769555-cat_3	7203
>Cluster_595	NODE_2346_length_7167_cov_2_287472-cat_3	7167
>Cluster_596	NODE_2347_length_7160_cov_2_838075-cat_3	7160
>Cluster_597	NODE_2586_length_7156_cov_2_557145-cat_3	7156
>Cluster_598	NODE_2352_length_7144_cov_2_506597-cat_3	7144
>Cluster_599	NODE_2699_length_7142_cov_3_783880-cat_3	7142
>Cluster_600	NODE_1664_length_7141_cov_2_124610-cat_3	7141
>Cluster_601	NODE_7_length_7141_cov_0_981266-cat_3	7141
>Cluster_602	NODE_633_length_7115_cov_2_014530-cat_3	7115
>Cluster_603	NODE_464_length_22770_cov_9_346329_gene_12_gene_22-15677-22818-cat_6	7093
>Cluster_604	NODE_1815_length_7066_cov_3_557452-cat_3	7066
>Cluster_605	NODE_1817_length_7060_cov_8_793396-cat_3	7060
NODE_2180_length_5932_cov_7_733425-cat_3	99.6	100	99.6	5932
>Cluster_606	NODE_1383_length_7054_cov_4_569335-cat_3	7054
>Cluster_607	NODE_1828_length_7043_cov_2_238342-cat_3	7043
>Cluster_608	NODE_2668_length_7005_cov_4_892909-cat_3	7005
>Cluster_609	NODE_3023_length_7005_cov_1_933864-cat_3	7005
>Cluster_610	NODE_382_length_6990_cov_5_377230-cat_3	6990
>Cluster_611	NODE_2831_length_6984_cov_7_903324-cat_3	6984
>Cluster_612	NODE_1691_length_6946_cov_2_526638-cat_3	6946
>Cluster_613	NODE_3086_length_6928_cov_3_378604-cat_3	6928
>Cluster_614	NODE_3762_length_6925_cov_2_549488-cat_3	6925
>Cluster_615	NODE_2213_length_6912_cov_2_246003-cat_3	6912
>Cluster_616	NODE_2242_length_6910_cov_3_398973-cat_3	6910
>Cluster_617	NODE_2252_length_6894_cov_2_125313-cat_3	6894
>Cluster_618	NODE_2507_length_6893_cov_1_969256-cat_3	6893
>Cluster_619	NODE_3177_length_6824_cov_4_335562-cat_3	6824
>Cluster_620	NODE_3191_length_6802_cov_2_044431-cat_3	6802
>Cluster_621	NODE_1787_length_6800_cov_2_031171-cat_3	6800
>Cluster_622	NODE_2802_length_6748_cov_3_877799-cat_3	6748
>Cluster_623	NODE_3508_length_6728_cov_2_194331-cat_3	6728
>Cluster_624	NODE_2070_length_6723_cov_4_214695-cat_3	6723
>Cluster_625	NODE_2341_length_6709_cov_3_868914-cat_3	6709
>Cluster_626	NODE_2634_length_6697_cov_2_797183-cat_3	6697
NODE_7704_length_4359_cov_1_847795-cat_3	98.22	94.2418	92.5643	4359
>Cluster_627	NODE_1828_length_6694_cov_1_948629-cat_3	6694
>Cluster_628	NODE_3972_length_6661_cov_2_364758-cat_3	6661
>Cluster_629	NODE_2858_length_6641_cov_9_049954-cat_3	6641
>Cluster_630	NODE_3373_length_6636_cov_1_477756-cat_3	6636
>Cluster_631	NODE_1876_length_6616_cov_1_808925-cat_3	6616
>Cluster_632	NODE_3602_length_6573_cov_3_083668-cat_3	6573
>Cluster_633	NODE_4122_length_6493_cov_2_720225-cat_3	6493
>Cluster_634	NODE_2941_length_6490_cov_2_318374-cat_3	6490
>Cluster_635	NODE_2955_length_6471_cov_2_790778-cat_3	6471
>Cluster_636	NODE_1946_length_6468_cov_2_284168-cat_3	6468
>Cluster_637	NODE_2250_length_6464_cov_14_593029-cat_3	6464
>Cluster_638	NODE_3342_length_6440_cov_2_762017-cat_3	6440
>Cluster_639	NODE_2548_length_6431_cov_1_781092-cat_3	6431
NODE_1678_length_4103_cov_1_503493-cat_3	99.98	100	99.98	4103
>Cluster_640	NODE_3676_length_6427_cov_1_919931-cat_3	6427
>Cluster_641	NODE_2562_length_6414_cov_1_912486-cat_3	6414
>Cluster_642	NODE_877_length_6393_cov_4_289616-cat_3	6393
>Cluster_643	NODE_3431_length_6367_cov_2_647162-cat_3	6367
>Cluster_644	NODE_3032_length_6356_cov_6_249641-cat_3	6356
NODE_5989_length_3085_cov_1_505351-cat_3	99.94	100	99.94	3085
>Cluster_645	NODE_2602_length_6353_cov_2_542506-cat_3	6353
>Cluster_646	NODE_3054_length_6336_cov_2_271591-cat_3	6336
>Cluster_647	NODE_2319_length_6322_cov_2_932873-cat_3	6322
NODE_5664_length_4415_cov_17_277546-cat_3	95.4374	91.3703	87.2015	4415
>Cluster_648	NODE_2643_length_6295_cov_2_747742-cat_3	6295
>Cluster_649	NODE_2921_length_6292_cov_1_732613-cat_3	6292
>Cluster_650	NODE_3094_length_6255_cov_1_829221-cat_3	6255
>Cluster_651	NODE_2037_length_6245_cov_9_178049-cat_3	6245
NODE_3052_length_6122_cov_12_824954-cat_3	99.93	100	99.93	6122
>Cluster_652	NODE_3810_length_6221_cov_7_396507-cat_3	6221
NODE_9683_length_3118_cov_1_390672-cat_3	99.86	91.501	91.3729	3118
>Cluster_653	NODE_2485_length_6220_cov_2_644408-cat_3	6220
>Cluster_654	NODE_2749_length_6169_cov_2_614257-cat_3	6169
>Cluster_655	NODE_2771_length_6144_cov_2_998843-cat_3	6144
>Cluster_656	NODE_2751_length_6134_cov_2_481537-cat_3	6134
>Cluster_657	NODE_3984_length_6110_cov_9_137490-cat_3	6110
>Cluster_658	NODE_2709_length_6107_cov_2_975715-cat_3	6107
>Cluster_659	NODE_2492_length_6100_cov_1_992173-cat_3	6100
>Cluster_660	NODE_3215_length_6090_cov_4_379650-cat_3	6090
>Cluster_661	NODE_2816_length_6084_cov_2_132743-cat_3	6084
>Cluster_662	NODE_2166_length_6037_cov_2_865533-cat_3	6037
>Cluster_663	NODE_2648_length_6003_cov_4_343602-cat_3	6003
>Cluster_664	NODE_2597_length_6002_cov_3_074657-cat_3	6002
>Cluster_665	NODE_3323_length_5938_cov_2_388328-cat_3	5938
>Cluster_666	NODE_548_length_5893_cov_2_594860-cat_3	5893
>Cluster_667	NODE_2261_length_5871_cov_2_183172-cat_3	5871
>Cluster_668	NODE_4084_length_5864_cov_2_212342-cat_3	5864
>Cluster_669	NODE_1879_length_5863_cov_1_828363-cat_3	5863
>Cluster_670	NODE_528_length_16859_cov_2_541398_gene_1_gene_10-0-5856-cat_6	5856
>Cluster_671	NODE_4090_length_5855_cov_2_936111-cat_3	5855
>Cluster_672	NODE_3000_length_5853_cov_3_150399-cat_3	5853
>Cluster_673	NODE_4357_length_5851_cov_2_518763-cat_3	5851
>Cluster_674	NODE_602_length_5827_cov_2_692428-cat_3	5827
>Cluster_675	NODE_3039_length_5818_cov_1_515639-cat_3	5818
>Cluster_676	NODE_2286_length_5801_cov_12_638275-cat_3	5801
>Cluster_677	NODE_4880_length_5785_cov_1_889982-cat_3	5785
NODE_3668_length_4938_cov_1_463349-cat_3	100	100	100	4938
NODE_5220_length_4741_cov_2_491175-cat_3	100	100	100	4741
>Cluster_678	NODE_3474_length_5768_cov_2_829191-cat_3	5768
>Cluster_679	NODE_4906_length_5767_cov_2_082687-cat_3	5767
>Cluster_680	NODE_3490_length_5752_cov_2_738377-cat_3	5752
>Cluster_681	NODE_3510_length_5724_cov_1_771185-cat_3	5724
NODE_6053_length_4177_cov_2_799363-cat_3	98.49	100	98.49	4177
>Cluster_682	NODE_4247_length_5694_cov_2_351313-cat_3	5694
>Cluster_683	NODE_3170_length_5685_cov_3_429875-cat_3	5685
NODE_12875_length_2188_cov_1_639752-cat_3	99.31	100	99.31	2188
>Cluster_684	NODE_3575_length_5651_cov_2_990821-cat_3	5651
>Cluster_685	NODE_4283_length_5644_cov_5_027212-cat_3	5644
>Cluster_686	NODE_666_length_5628_cov_6_849629-cat_3	5628
NODE_4709_length_4557_cov_4_538772-cat_3	99.9375	100	99.9375	4557
>Cluster_687	NODE_959_length_12011_cov_3_959047_gene_6_gene_15-6386-12061-cat_6	5625
>Cluster_688	NODE_5113_length_5618_cov_3_504617-cat_3	5618
>Cluster_689	NODE_4312_length_5616_cov_3_286180-cat_3	5616
>Cluster_690	NODE_3626_length_5598_cov_3_197529-cat_3	5598
>Cluster_691	NODE_3276_length_5580_cov_1_472926-cat_3	5580
>Cluster_692	NODE_680_length_5568_cov_2_579755-cat_3	5568
>Cluster_693	NODE_5217_length_5557_cov_3_147748-cat_3	5557
>Cluster_694	NODE_2478_length_5536_cov_2_575813-cat_3	5536
>Cluster_695	NODE_2624_length_5521_cov_3_080907-cat_3	5521
>Cluster_696	NODE_3047_length_5520_cov_4_821935-cat_3	5520
NODE_4459_length_4856_cov_2_123293-cat_3	99.96	100	99.96	4856
NODE_4113_length_4806_cov_3_230949-cat_3	99.22	100	99.22	4806
NODE_1470_length_4699_cov_4_041703-cat_3	99.93	86.4652	86.4047	4699
>Cluster_697	NODE_3372_length_5493_cov_2_614487-cat_3	5493
>Cluster_698	NODE_4989_length_5456_cov_1_708263-cat_3	5456
>Cluster_699	NODE_5048_length_5420_cov_2_080000-cat_3	5420
>Cluster_700	NODE_3776_length_5411_cov_1_992852-cat_3	5411
>Cluster_701	NODE_5437_length_5410_cov_5_278833-cat_3	5410
>Cluster_702	NODE_3799_length_5394_cov_1_981883-cat_3	5394
>Cluster_703	NODE_2844_length_5390_cov_1_616242-cat_3	5390
>Cluster_704	NODE_3822_length_5370_cov_2_512038-cat_3	5370
>Cluster_705	NODE_3548_length_5345_cov_2_791048-cat_3	5345
>Cluster_706	NODE_1202_length_8897_cov_6_088048_gene_1_gene_11-304-5647-cat_6	5343
>Cluster_707	NODE_698_length_5329_cov_2_070310-cat_3	5329
>Cluster_708	NODE_3227_length_5323_cov_2_546098-cat_3	5323
>Cluster_709	NODE_3600_length_5310_cov_1_568169-cat_3	5310
>Cluster_710	NODE_770_length_5297_cov_2_622837-cat_3	5297
>Cluster_711	NODE_3910_length_5296_cov_1_655066-cat_3	5296
>Cluster_712	NODE_3602_length_5288_cov_2_499519-cat_3	5288
>Cluster_713	NODE_5635_length_5285_cov_4_033141-cat_3	5285
>Cluster_714	NODE_5642_length_5282_cov_3_896086-cat_3	5282
NODE_3692_length_4910_cov_2_441745-cat_3	98.49	100	98.49	4910
NODE_11593_length_2306_cov_2_211669-cat_3	98.43	92.9748	91.5151	2306
>Cluster_715	NODE_2976_length_5273_cov_2_471611-cat_3	5273
>Cluster_716	NODE_4644_length_5269_cov_16_328759-cat_3	5269
>Cluster_717	NODE_5698_length_5252_cov_2_716696-cat_3	5252
>Cluster_718	NODE_3963_length_5227_cov_7_696025-cat_3	5227
>Cluster_719	NODE_1037_length_5222_cov_4_447435-cat_3	5222
>Cluster_720	NODE_3716_length_5204_cov_2_020552-cat_3	5204
>Cluster_721	NODE_3768_length_5196_cov_2_523623-cat_3	5196
>Cluster_722	NODE_3776_length_5190_cov_5_246124-cat_3	5190
>Cluster_723	NODE_4037_length_5175_cov_1_995276-cat_3	5175
>Cluster_724	NODE_4761_length_5169_cov_2_742018-cat_3	5169
>Cluster_725	NODE_4067_length_5144_cov_5_108536-cat_3	5144
NODE_6003_length_5091_cov_3_389512-cat_3	98.87	100	98.87	5091
NODE_6063_length_3687_cov_2_271158-cat_3	98.63	100	98.63	3687
>Cluster_726	NODE_3901_length_5101_cov_3_018977-cat_3	5101
>Cluster_727	NODE_5742_length_5090_cov_1_754354-cat_3	5090
>Cluster_728	NODE_2794_length_5081_cov_1_823907-cat_3	5081
>Cluster_729	NODE_3248_length_5050_cov_1_335822-cat_3	5050
>Cluster_730	NODE_4226_length_5014_cov_50_638951-cat_3	5014
NODE_4980_length_4960_cov_95_579856-cat_3	98.8	100	98.8	4960
>Cluster_731	NODE_4939_length_5007_cov_6_562907-cat_3	5007
NODE_5041_length_4477_cov_8_903469-cat_3	100	100	100	4477
>Cluster_732	NODE_6165_length_5003_cov_8_863896-cat_3	5003
>Cluster_733	NODE_5999_length_4965_cov_1_619507-cat_3	4965
>Cluster_734	NODE_5006_length_4940_cov_25_188648-cat_3	4940
NODE_7095_length_3607_cov_24_911446-cat_3	99.97	100	99.97	3607
>Cluster_735	NODE_3218_length_4929_cov_1_684113-cat_3	4929
>Cluster_736	NODE_5024_length_4927_cov_2_822020-cat_3	4927
>Cluster_737	NODE_5040_length_4912_cov_2_770812-cat_3	4912
>Cluster_738	NODE_6373_length_4899_cov_2_219400-cat_3	4899
NODE_26993_length_1577_cov_1_988529-cat_3	99.94	100	99.94	1577
>Cluster_739	NODE_6401_length_4886_cov_1_888332-cat_3	4886
>Cluster_740	NODE_3994_length_4879_cov_2_865803-cat_3	4879
NODE_5973_length_4132_cov_2_367847-cat_3	98.6968	100	98.6968	4132
>Cluster_741	NODE_4478_length_4869_cov_2_271052-cat_3	4869
>Cluster_742	NODE_3318_length_4853_cov_1_288987-cat_3	4853
>Cluster_743	NODE_3904_length_4850_cov_4_728917-cat_3	4850
NODE_8045_length_4063_cov_2_571573-cat_3	99.93	100	99.93	4063
NODE_3327_length_3526_cov_2_627222-cat_3	99.1	100	99.1	3526
>Cluster_744	NODE_3331_length_4846_cov_3_353399-cat_3	4846
NODE_5443_length_4177_cov_3_115385-cat_3	99.14	97.2947	96.458	4177
>Cluster_745	NODE_3058_length_4832_cov_2_141440-cat_3	4832
>Cluster_746	NODE_5834_length_4826_cov_2_479603-cat_3	4826
>Cluster_747	NODE_1808_length_4821_cov_3_146001-cat_3	4821
>Cluster_748	NODE_5130_length_4821_cov_3_164410-cat_3	4821
>Cluster_749	NODE_3823_length_4810_cov_2_383881-cat_3	4810
>Cluster_750	NODE_6433_length_4786_cov_3_358559-cat_3	4786
NODE_6209_length_4038_cov_4_933046-cat_3	98.01	100	98.01	4038
>Cluster_751	NODE_1733_length_6924_cov_5_167228_gene_4_gene_14-2148-6974-cat_6	4776
NODE_5801_length_4196_cov_5_225799-cat_3	97.23	100	97.23	4196
>Cluster_752	NODE_4575_length_4776_cov_2_744713-cat_3	4776
>Cluster_753	NODE_4635_length_4775_cov_3_697009-cat_3	4775
>Cluster_754	NODE_6468_length_4774_cov_4_224193-cat_3	4774
NODE_1482_length_4685_cov_5_853377-cat_3	97.489	100	97.489	4685
NODE_1428_length_4429_cov_4_529072-cat_3	98.4428	100	98.4428	4429
>Cluster_755	NODE_4650_length_4768_cov_1_447036-cat_3	4768
>Cluster_756	NODE_6520_length_4755_cov_4_099571-cat_3	4755
>Cluster_757	NODE_3660_length_4754_cov_1_321099-cat_3	4754
>Cluster_758	NODE_4733_length_4718_cov_1_411637-cat_3	4718
>Cluster_759	NODE_6785_length_4703_cov_10_485026-cat_3	4703
>Cluster_760	NODE_5281_length_4685_cov_9_310458-cat_3	4685
>Cluster_761	NODE_1095_length_4682_cov_2_299324-cat_3	4682
>Cluster_762	NODE_5291_length_4673_cov_3_236566-cat_3	4673
NODE_20892_length_2326_cov_2_055132-cat_3	99.96	100	99.96	2326
>Cluster_763	NODE_4812_length_4671_cov_8_702797-cat_3	4671
>Cluster_764	NODE_4215_length_4668_cov_2_575990-cat_3	4668
NODE_25379_length_2233_cov_3_570627-cat_3	97.23	93.3721	90.7857	2233
>Cluster_765	NODE_4541_length_4668_cov_1_743932-cat_3	4668
>Cluster_766	NODE_4569_length_4656_cov_1_600965-cat_3	4656
>Cluster_767	NODE_4855_length_4651_cov_1_884328-cat_3	4651
>Cluster_768	NODE_1295_length_4648_cov_2_485834-cat_3	4648
>Cluster_769	NODE_4585_length_4646_cov_2_144803-cat_3	4646
>Cluster_770	NODE_4110_length_4624_cov_3_543608-cat_3	4624
>Cluster_771	NODE_4802_length_4621_cov_2_231330-cat_3	4621
>Cluster_772	NODE_4951_length_4600_cov_2_147614-cat_3	4600
>Cluster_773	NODE_5381_length_4600_cov_6_342064-cat_3	4600
NODE_5359_length_4300_cov_4_605232-cat_3	98.5119	100	98.5119	4300
>Cluster_774	NODE_7008_length_4579_cov_14_036128-cat_3	4579
>Cluster_775	NODE_1030_length_4574_cov_2_243804-cat_3	4574
>Cluster_776	NODE_7093_length_4557_cov_3_335948-cat_3	4557
>Cluster_777	NODE_7089_length_4553_cov_1_861148-cat_3	4553
>Cluster_778	NODE_3415_length_4535_cov_1_755180-cat_3	4535
>Cluster_779	NODE_3779_length_4518_cov_1_297310-cat_3	4518
>Cluster_780	NODE_4851_length_4504_cov_1_387163-cat_3	4504
>Cluster_781	NODE_7245_length_4497_cov_1_743753-cat_3	4497
>Cluster_782	NODE_5544_length_4494_cov_2_040009-cat_3	4494
>Cluster_783	NODE_7275_length_4487_cov_3_800319-cat_3	4487
>Cluster_784	NODE_5140_length_4483_cov_2_530766-cat_3	4483
>Cluster_785	NODE_5049_length_4475_cov_2_458904-cat_3	4475
>Cluster_786	NODE_4335_length_4467_cov_2_119625-cat_3	4467
>Cluster_787	NODE_5168_length_4467_cov_2_448079-cat_3	4467
>Cluster_788	NODE_5067_length_4460_cov_3_005727-cat_3	4460
>Cluster_789	NODE_5011_length_4459_cov_1_681256-cat_3	4459
>Cluster_790	NODE_4946_length_4454_cov_2_337233-cat_3	4454
>Cluster_791	NODE_4811_length_4450_cov_2_064064-cat_3	4450
>Cluster_792	NODE_7396_length_4450_cov_4_387141-cat_3	4450
>Cluster_793	NODE_3549_length_4432_cov_3_589578-cat_3	4432
>Cluster_794	NODE_2161_length_4428_cov_2_432033-cat_3	4428
>Cluster_795	NODE_5078_length_4427_cov_2_851570-cat_3	4427
NODE_15490_length_2965_cov_2_665505-cat_3	99.46	100	99.46	2965
NODE_15119_length_2363_cov_2_137125-cat_3	95.1131	100	95.1131	2363
NODE_6793_length_2169_cov_2_646095-cat_3	97.3975	100	97.3975	2169
NODE_19842_length_2030_cov_2_313178-cat_3	99.4366	100	99.4366	2030
NODE_21545_length_2019_cov_1_802495-cat_3	99.9	100	99.9	2019
>Cluster_796	NODE_7480_length_4411_cov_1_683272-cat_3	4411
>Cluster_797	NODE_5676_length_4408_cov_2_511013-cat_3	4408
>Cluster_798	NODE_7538_length_4394_cov_3_128169-cat_3	4394
NODE_13500_length_2335_cov_2_110268-cat_3	99.96	100	99.96	2335
>Cluster_799	NODE_5721_length_4374_cov_2_008179-cat_3	4374
>Cluster_800	NODE_7660_length_4372_cov_2_339958-cat_3	4372
>Cluster_801	NODE_5051_length_4368_cov_4_318512-cat_3	4368
>Cluster_802	NODE_5746_length_4361_cov_2_767464-cat_3	4361
>Cluster_803	NODE_5757_length_4353_cov_1_889385-cat_3	4353
>Cluster_804	NODE_5460_length_4343_cov_2_718927-cat_3	4343
>Cluster_805	NODE_5299_length_4334_cov_1_812220-cat_3	4334
>Cluster_806	NODE_5489_length_4330_cov_4_908383-cat_3	4330
>Cluster_807	NODE_1196_length_4320_cov_1_970178-cat_3	4320
>Cluster_808	NODE_5242_length_4315_cov_2_168483-cat_3	4315
>Cluster_809	NODE_7261_length_4296_cov_2_933349-cat_3	4296
>Cluster_810	NODE_5377_length_4291_cov_5_372736-cat_3	4291
>Cluster_811	NODE_5575_length_4287_cov_2_032920-cat_3	4287
>Cluster_812	NODE_5869_length_4284_cov_3_637145-cat_3	4284
>Cluster_813	NODE_5443_length_4256_cov_2_426340-cat_3	4256
NODE_23146_length_1599_cov_1_361702-cat_3	99.6	92.808	92.4368	1599
>Cluster_814	NODE_5914_length_4252_cov_2_211210-cat_3	4252
>Cluster_815	NODE_8200_length_4210_cov_1_888943-cat_3	4210
>Cluster_816	NODE_5663_length_4198_cov_1_501097-cat_3	4198
>Cluster_817	NODE_8105_length_4188_cov_1_597361-cat_3	4188
>Cluster_818	NODE_3899_length_4174_cov_1_579063-cat_3	4174
>Cluster_819	NODE_7682_length_4165_cov_3_714251-cat_3	4165
>Cluster_820	NODE_5523_length_4161_cov_1_638219-cat_3	4161
>Cluster_821	NODE_4888_length_4154_cov_2_918453-cat_3	4154
>Cluster_822	NODE_5632_length_4150_cov_3_529470-cat_3	4150
>Cluster_823	NODE_5529_length_4146_cov_6_257220-cat_3	4146
>Cluster_824	NODE_5659_length_4138_cov_1_469701-cat_3	4138
>Cluster_825	NODE_8253_length_4138_cov_2_244373-cat_3	4138
NODE_6315_length_3602_cov_1_348446-cat_3	98.33	100	98.33	3602
>Cluster_826	NODE_8311_length_4121_cov_1_985345-cat_3	4121
NODE_6019_length_4110_cov_3_090909-cat_3	99.7851	100	99.7851	4110
NODE_6005_length_4014_cov_2_900995-cat_3	99.8831	100	99.8831	4014
NODE_5936_length_4011_cov_2_178498-cat_3	99.8274	100	99.8274	4011
NODE_5329_length_4103_cov_3_270459-circular-cat_3	99.8802	100	99.8802	4008
NODE_9104_length_3983_cov_2_588735-cat_3	99.8763	100	99.8763	3983
NODE_2076_length_3927_cov_3_853340-cat_3	99.6796	100	99.6796	3927
NODE_1618_length_3853_cov_2_657265-cat_3	99.9504	100	99.9504	3853
>Cluster_827	NODE_8365_length_4108_cov_1_774732-cat_3	4108
>Cluster_828	NODE_7884_length_4106_cov_3_087011-cat_3	4106
>Cluster_829	NODE_1684_length_4100_cov_2_058177-cat_3	4100
>Cluster_830	NODE_5956_length_4095_cov_6_925000-cat_3	4095
>Cluster_831	NODE_3541_length_4092_cov_2_431574-cat_3	4092
>Cluster_832	NODE_8481_length_4072_cov_1_414634-cat_3	4072
>Cluster_833	NODE_5827_length_4058_cov_2_522079-cat_3	4058
>Cluster_834	NODE_5774_length_4056_cov_2_042918-cat_3	4056
>Cluster_835	NODE_8547_length_4052_cov_1_539550-cat_3	4052
>Cluster_836	NODE_8836_length_4041_cov_2_914597-cat_3	4041
>Cluster_837	NODE_1301_length_4015_cov_1_358673-cat_3	4015
>Cluster_838	NODE_5094_length_4013_cov_1_958908-cat_3	4013
>Cluster_839	NODE_5098_length_4010_cov_4_867688-cat_3	4010
>Cluster_840	NODE_9000_length_4006_cov_9_502429-cat_3	4006
>Cluster_841	NODE_4203_length_4000_cov_1_678873-cat_3	4000
>Cluster_842	NODE_5986_length_3996_cov_1_900282-cat_3	3996
>Cluster_843	NODE_6425_length_3985_cov_2_261697-cat_3	3985
>Cluster_844	NODE_6123_length_3971_cov_2_906347-cat_3	3971
>Cluster_845	NODE_6056_length_3964_cov_1_429051-cat_3	3964
>Cluster_846	NODE_9206_length_3960_cov_2_179819-cat_3	3960
>Cluster_847	NODE_8864_length_3959_cov_4_622671-cat_3	3959
>Cluster_848	NODE_6439_length_3953_cov_1_960861-cat_3	3953
>Cluster_849	NODE_6406_length_3950_cov_3_403891-cat_3	3950
>Cluster_850	NODE_8560_length_3939_cov_2_220604-cat_3	3939
>Cluster_851	NODE_6089_length_3937_cov_0_990630-cat_3	3937
>Cluster_852	NODE_2664_length_3933_cov_3_138353-cat_3	3933
>Cluster_853	NODE_8650_length_3920_cov_1_951895-cat_3	3920
>Cluster_854	NODE_6171_length_3914_cov_2_009688-cat_3	3914
>Cluster_855	NODE_8675_length_3914_cov_2_291176-cat_3	3914
>Cluster_856	NODE_6174_length_3913_cov_1_480880-cat_3	3913
>Cluster_857	NODE_2740_length_3906_cov_1_651797-cat_3	3906
>Cluster_858	NODE_5849_length_3902_cov_1_824271-cat_3	3902
NODE_9923_length_3789_cov_2_154034-cat_3	100	94.6952	94.6952	3789
NODE_6786_length_3728_cov_1_792183-cat_3	100	95.8959	95.8959	3728
>Cluster_859	NODE_6614_length_3891_cov_1_652792-cat_3	3891
>Cluster_860	NODE_6256_length_3889_cov_2_653927-cat_3	3889
>Cluster_861	NODE_6239_length_3883_cov_5_557286-cat_3	3883
NODE_6755_length_3845_cov_4_594133-cat_3	98.97	100	98.97	3845
NODE_2933_length_3746_cov_3_387017-cat_3	96.39	100	96.39	3746
NODE_5999_length_3628_cov_5_504953-cat_3	97.18	100	97.18	3628
>Cluster_862	NODE_6391_length_3883_cov_1_638068-cat_3	3883
NODE_3315_length_2978_cov_1_812695-cat_3	96.67	100	96.67	2978
>Cluster_863	NODE_6690_length_3863_cov_1_702229-cat_3	3863
>Cluster_864	NODE_8931_length_3856_cov_12_067269-cat_3	3856
>Cluster_865	NODE_5525_length_3849_cov_3_030634-cat_3	3849
NODE_5604_length_3636_cov_3_996894-cat_3	99.8	95.5996	95.4084	3636
>Cluster_866	NODE_6746_length_3848_cov_3_149214-cat_3	3848
>Cluster_867	NODE_3981_length_3840_cov_1_636849-cat_3	3840
>Cluster_868	NODE_5559_length_3840_cov_2_004005-cat_3	3840
>Cluster_869	NODE_9062_length_3827_cov_2_248928-cat_3	3827
>Cluster_870	NODE_6832_length_3822_cov_2_632680-cat_3	3822
>Cluster_871	NODE_6442_length_3820_cov_4_464161-cat_3	3820
>Cluster_872	NODE_9377_length_3819_cov_2_382385-cat_3	3819
NODE_7477_length_3262_cov_1_881591-cat_3	98.58	100	98.58	3262
>Cluster_873	NODE_6524_length_3812_cov_3_823245-cat_3	3812
>Cluster_874	NODE_6799_length_3797_cov_12_522420-cat_3	3797
>Cluster_875	NODE_5699_length_3793_cov_2_032991-cat_3	3793
>Cluster_876	NODE_9908_length_3792_cov_4_759535-cat_3	3792
>Cluster_877	NODE_6535_length_3788_cov_1_893041-cat_3	3788
>Cluster_878	NODE_9604_length_3767_cov_2_723856-cat_3	3767
NODE_30250_length_1829_cov_2_224337-cat_3	98.91	100	98.91	1829
>Cluster_879	NODE_6607_length_3755_cov_2_106011-cat_3	3755
NODE_11209_length_3412_cov_2_761833-cat_3	98.55	86.6061	85.3503	3412
>Cluster_880	NODE_4191_length_3748_cov_1_840131-cat_3	3748
>Cluster_881	NODE_4704_length_3733_cov_1_487081-cat_3	3733
>Cluster_882	NODE_6955_length_3733_cov_1_989280-cat_3	3733
>Cluster_883	NODE_10216_length_3728_cov_1_542802-cat_3	3728
>Cluster_884	NODE_7176_length_3708_cov_2_370883-cat_3	3708
>Cluster_885	NODE_2089_length_3695_cov_3_429444-cat_3	3695
>Cluster_886	NODE_9978_length_3679_cov_3_295759-cat_3	3679
NODE_9037_length_2927_cov_2_060734-cat_3	99.97	100	99.97	2927
>Cluster_887	NODE_7088_length_3678_cov_2_250349-cat_3	3678
>Cluster_888	NODE_6946_length_3654_cov_2_279854-cat_3	3654
>Cluster_889	NODE_7180_length_3642_cov_5_517621-cat_3	3642
>Cluster_890	NODE_4938_length_3641_cov_2_148900-cat_3	3641
>Cluster_891	NODE_7170_length_3630_cov_3_991513-cat_3	3630
>Cluster_892	NODE_10184_length_3629_cov_5_305320-cat_3	3629
>Cluster_893	NODE_7028_length_3629_cov_1_112903-cat_3	3629
>Cluster_894	NODE_7474_length_3629_cov_3_117148-cat_3	3629
>Cluster_895	NODE_7312_length_3624_cov_1_585152-cat_3	3624
>Cluster_896	NODE_7044_length_3619_cov_3_064983-cat_3	3619
>Cluster_897	NODE_4460_length_3618_cov_1_617088-cat_3	3618
>Cluster_898	NODE_10246_length_3614_cov_1_196647-cat_3	3614
>Cluster_899	NODE_5016_length_3612_cov_2_196474-cat_3	3612
>Cluster_900	NODE_7079_length_3612_cov_1_911572-cat_3	3612
>Cluster_901	NODE_10852_length_3606_cov_2_260325-cat_3	3606
>Cluster_902	NODE_2265_length_3603_cov_5_021095-cat_3	3603
>Cluster_903	NODE_10968_length_3586_cov_1_983099-cat_3	3586
>Cluster_904	NODE_7499_length_3578_cov_4_115992-cat_3	3578
>Cluster_905	NODE_6411_length_3573_cov_1_307936-cat_3	3573
>Cluster_906	NODE_10442_length_3572_cov_3_516825-cat_3	3572
>Cluster_907	NODE_10469_length_3566_cov_3_822530-cat_3	3566
>Cluster_908	NODE_2533_length_3566_cov_4_538173-cat_3	3566
>Cluster_909	NODE_7260_length_3565_cov_1_516427-cat_3	3565
>Cluster_910	NODE_7566_length_3562_cov_1_847995-cat_3	3562
NODE_16576_length_2721_cov_1_567022-cat_3	99.71	100	99.71	2721
>Cluster_911	NODE_7395_length_3552_cov_2_720567-cat_3	3552
>Cluster_912	NODE_7342_length_3544_cov_1_361844-cat_3	3544
>Cluster_913	NODE_7357_length_3539_cov_7_256678-cat_3	3539
>Cluster_914	NODE_4666_length_3526_cov_2_516759-cat_3	3526
>Cluster_915	NODE_6581_length_3525_cov_2_153061-cat_3	3525
>Cluster_916	NODE_6546_length_3523_cov_4_074971-cat_3	3523
>Cluster_917	NODE_7398_length_3523_cov_3_686698-cat_3	3523
>Cluster_918	NODE_2518_length_3580_cov_6_221234-circular-cat_3	3521
NODE_28605_length_1882_cov_2_776161-cat_3	92.4397	100	92.4397	1882
NODE_18944_length_1804_cov_2_894675-cat_3	90.4043	100	90.4043	1804
NODE_13638_length_1747_cov_8_944310-cat_3	93.1146	100	93.1146	1747
>Cluster_919	NODE_7457_length_3510_cov_2_147291-cat_3	3510
>Cluster_920	NODE_7524_length_3486_cov_1_978767-cat_3	3486
>Cluster_921	NODE_7602_length_3473_cov_1_660746-cat_3	3473
>Cluster_922	NODE_6803_length_3466_cov_1_604865-cat_3	3466
NODE_7188_length_3336_cov_2_834310-cat_3	99.97	88.6091	88.5825	3336
>Cluster_923	NODE_7652_length_3464_cov_6_332146-cat_3	3464
>Cluster_924	NODE_10981_length_3456_cov_1_755132-cat_3	3456
>Cluster_925	NODE_11135_length_3429_cov_2_844331-cat_3	3429
>Cluster_926	NODE_7763_length_3422_cov_2_134656-cat_3	3422
>Cluster_927	NODE_2466_length_3417_cov_2_283263-cat_3	3417
>Cluster_928	NODE_7833_length_3404_cov_1_750378-cat_3	3404
>Cluster_929	NODE_5621_length_3386_cov_1_701610-cat_3	3386
>Cluster_930	NODE_7166_length_3381_cov_1_838710-cat_3	3381
>Cluster_931	NODE_7176_length_3378_cov_1_759671-cat_3	3378
>Cluster_932	NODE_8921_length_3362_cov_1_153658-cat_3	3362
>Cluster_933	NODE_8112_length_3352_cov_2_160270-cat_3	3352
>Cluster_934	NODE_12410_length_3351_cov_2_375921-cat_3	3351
>Cluster_935	NODE_7956_length_3348_cov_2_140486-cat_3	3348
>Cluster_936	NODE_8110_length_3339_cov_1_202836-cat_3	3339
>Cluster_937	NODE_8507_length_3336_cov_4_386918-cat_3	3336
>Cluster_938	NODE_8144_length_3331_cov_1_595797-cat_3	3331
>Cluster_939	NODE_8028_length_3326_cov_2_232745-cat_3	3326
>Cluster_940	NODE_11721_length_3317_cov_1_805090-cat_3	3317
>Cluster_941	NODE_3803_length_3309_cov_1_706596-cat_3	3309
>Cluster_942	NODE_8107_length_3306_cov_1_881345-cat_3	3306
>Cluster_943	NODE_2001_length_3305_cov_4_388474-cat_3	3305
>Cluster_944	NODE_8638_length_3304_cov_1_389529-cat_3	3304
>Cluster_945	NODE_5912_length_3294_cov_1_703032-cat_3	3294
>Cluster_946	NODE_11955_length_3278_cov_1_311342-cat_3	3278
>Cluster_947	NODE_7619_length_3269_cov_4_078450-cat_3	3269
>Cluster_948	NODE_8429_length_3268_cov_2_569177-cat_3	3268
>Cluster_949	NODE_9057_length_3268_cov_1_520328-cat_3	3268
>Cluster_950	NODE_9478_length_3266_cov_1_605487-cat_3	3266
>Cluster_951	NODE_12093_length_3254_cov_2_099082-cat_3	3254
>Cluster_952	NODE_2751_length_3243_cov_1_314485-cat_3	3243
>Cluster_953	NODE_5486_length_3230_cov_1_665391-cat_3	3230
>Cluster_954	NODE_12259_length_3229_cov_5_099872-cat_3	3229
>Cluster_955	NODE_9049_length_3228_cov_3_937440-cat_3	3228
>Cluster_956	NODE_8406_length_3204_cov_1_983274-cat_3	3204
>Cluster_957	NODE_9917_length_3192_cov_1_379722-cat_3	3192
>Cluster_958	NODE_8461_length_3189_cov_2_079509-cat_3	3189
>Cluster_959	NODE_7822_length_3185_cov_2_492557-cat_3	3185
>Cluster_960	NODE_9243_length_3183_cov_2_500648-cat_3	3183
>Cluster_961	NODE_2671_length_3174_cov_2_807405-cat_3	3174
NODE_14686_length_2424_cov_4_288965-cat_3	100	100	100	2424
>Cluster_962	NODE_9417_length_3165_cov_1_534528-cat_3	3165
>Cluster_963	NODE_10144_length_3155_cov_1_610784-cat_3	3155
>Cluster_964	NODE_3158_length_3151_cov_2_130236-cat_3	3151
>Cluster_965	NODE_12772_length_3148_cov_2_600066-cat_3	3148
>Cluster_966	NODE_6396_length_3146_cov_6_067519-cat_3	3146
>Cluster_967	NODE_8661_length_3131_cov_1_678195-cat_3	3131
>Cluster_968	NODE_8666_length_3130_cov_1_655354-cat_3	3130
>Cluster_969	NODE_9103_length_3122_cov_0_930955-cat_3	3122
>Cluster_970	NODE_13025_length_3119_cov_1_890212-cat_3	3119
>Cluster_971	NODE_8740_length_3106_cov_2_251079-cat_3	3106
>Cluster_972	NODE_9298_length_3103_cov_1_483378-cat_3	3103
>Cluster_973	NODE_8978_length_3100_cov_1_117471-cat_3	3100
>Cluster_974	NODE_8215_length_3096_cov_1_308564-cat_3	3096
>Cluster_975	NODE_6624_length_3088_cov_2_931507-cat_3	3088
NODE_4531_length_2581_cov_2_939260-cat_3	99.54	100	99.54	2581
>Cluster_976	NODE_6639_length_3085_cov_1_382943-cat_3	3085
>Cluster_977	NODE_10086_length_3079_cov_1_883713-cat_3	3079
>Cluster_978	NODE_13263_length_3075_cov_1_795302-cat_3	3075
>Cluster_979	NODE_8903_length_3063_cov_2_187332-cat_3	3063
>Cluster_980	NODE_14626_length_3061_cov_3_004383-cat_3	3061
>Cluster_981	NODE_9448_length_3054_cov_2_200406-cat_3	3054
NODE_22786_length_1861_cov_2_296716-cat_3	100	100	100	1861
>Cluster_982	NODE_9594_length_3053_cov_1_420554-cat_3	3053
>Cluster_983	NODE_10271_length_3047_cov_3_900407-cat_3	3047
>Cluster_984	NODE_8523_length_3047_cov_0_976965-cat_3	3047
>Cluster_985	NODE_6808_length_3041_cov_3_865580-cat_3	3041
>Cluster_986	NODE_13528_length_3040_cov_1_651273-cat_3	3040
>Cluster_987	NODE_10386_length_3027_cov_1_628922-cat_3	3027
>Cluster_988	NODE_9603_length_3024_cov_1_704677-cat_3	3024
>Cluster_989	NODE_9126_length_3015_cov_1_647260-cat_3	3015
>Cluster_990	NODE_10503_length_3011_cov_1_934156-cat_3	3011
>Cluster_991	NODE_10663_length_2987_cov_1_334025-cat_3	2987
>Cluster_992	NODE_10736_length_2975_cov_2_848611-cat_3	2975
>Cluster_993	NODE_9979_length_2959_cov_2_120112-cat_3	2959
>Cluster_994	NODE_14404_length_2949_cov_2_193763-cat_3	2949
>Cluster_995	NODE_7268_length_2947_cov_1_813114-cat_3	2947
>Cluster_996	NODE_14232_length_2946_cov_1_575237-cat_3	2946
>Cluster_997	NODE_9394_length_2930_cov_2_367196-cat_3	2930
>Cluster_998	NODE_10216_length_2921_cov_2_359519-cat_3	2921
>Cluster_999	NODE_14456_length_2917_cov_1_291991-cat_3	2917
>Cluster_1000	NODE_10287_length_2911_cov_2_568182-cat_3	2911
NODE_11949_length_2471_cov_2_598906-cat_3	99.96	93.6868	93.6493	2471
>Cluster_1001	NODE_16050_length_2906_cov_3_939879-cat_3	2906
>Cluster_1002	NODE_9594_length_2898_cov_1_535141-cat_3	2898
>Cluster_1003	NODE_16365_length_2876_cov_1_750809-cat_3	2876
>Cluster_1004	NODE_8663_length_2876_cov_4_600144-cat_3	2876
>Cluster_1005	NODE_14859_length_2867_cov_1_632395-cat_3	2867
>Cluster_1006	NODE_15024_length_2847_cov_3_826308-cat_3	2847
NODE_9501_length_2847_cov_2_770712-cat_3	100	100	100	2847
NODE_15885_length_2245_cov_2_262791-cat_3	99.95	89.3541	89.3094	2245
>Cluster_1007	NODE_7892_length_2821_cov_2_241012-cat_3	2821
>Cluster_1008	NODE_15347_length_2810_cov_2_329650-cat_3	2810
>Cluster_1009	NODE_15494_length_2796_cov_1_456127-cat_3	2796
>Cluster_1010	NODE_15937_length_2784_cov_2_546672-cat_3	2784
>Cluster_1011	NODE_12181_length_2775_cov_2_092910-cat_3	2775
>Cluster_1012	NODE_17431_length_2772_cov_5_587598-cat_3	2772
>Cluster_1013	NODE_4516_length_2742_cov_2_190782-cat_3	2742
>Cluster_1014	NODE_18104_length_2715_cov_2_541985-cat_3	2715
>Cluster_1015	NODE_10513_length_2708_cov_4_346345-cat_3	2708
>Cluster_1016	NODE_4010_length_2696_cov_1_741253-cat_3	2696
>Cluster_1017	NODE_10522_length_2692_cov_1_649596-cat_3	2692
>Cluster_1018	NODE_11788_length_2689_cov_2_672706-cat_3	2689
>Cluster_1019	NODE_11199_length_2680_cov_1_890135-cat_3	2680
>Cluster_1020	NODE_12980_length_2676_cov_1_059667-cat_3	2676
>Cluster_1021	NODE_16693_length_2673_cov_2_166796-cat_3	2673
>Cluster_1022	NODE_11989_length_2665_cov_2_972374-cat_3	2665
>Cluster_1023	NODE_12699_length_2655_cov_1_314062-cat_3	2655
>Cluster_1024	NODE_12496_length_2647_cov_2_971395-cat_3	2647
NODE_12133_length_2404_cov_2_066262-cat_3	97.46	100	97.46	2404
>Cluster_1025	NODE_14840_length_2605_cov_3_397211-cat_3	2605
NODE_49914_length_1536_cov_1_340736-cat_3	99.15	100	99.15	1536
>Cluster_1026	NODE_17830_length_2604_cov_3_863292-cat_3	2604
>Cluster_1027	NODE_19552_length_2599_cov_1_346645-cat_3	2599
>Cluster_1028	NODE_11269_length_2577_cov_2_149073-cat_3	2577
>Cluster_1029	NODE_11347_length_2577_cov_1_762691-cat_3	2577
>Cluster_1030	NODE_12839_length_2574_cov_1_614361-cat_3	2574
>Cluster_1031	NODE_13065_length_2549_cov_1_861043-cat_3	2549
>Cluster_1032	NODE_18249_length_2529_cov_1_540263-cat_3	2529
>Cluster_1033	NODE_11607_length_2523_cov_1_474053-cat_3	2523
>Cluster_1034	NODE_13804_length_2509_cov_1_873654-cat_3	2509
>Cluster_1035	NODE_5696_length_2500_cov_1_904366-cat_3	2500
>Cluster_1036	NODE_12991_length_2487_cov_2_328595-cat_3	2487
>Cluster_1037	NODE_18818_length_2483_cov_3_670854-cat_3	2483
>Cluster_1038	NODE_13035_length_2482_cov_1_845413-cat_3	2482
>Cluster_1039	NODE_21149_length_2482_cov_2_388354-cat_3	2482
>Cluster_1040	NODE_13874_length_2462_cov_1_144909-cat_3	2462
>Cluster_1041	NODE_14525_length_2462_cov_13_811153-cat_3	2462
>Cluster_1042	NODE_10287_length_2458_cov_1_848074-cat_3	2458
>Cluster_1043	NODE_16798_length_2449_cov_1_296092-cat_3	2449
>Cluster_1044	NODE_15317_length_2438_cov_1_155356-cat_3	2438
>Cluster_1045	NODE_19574_length_2425_cov_2_169528-cat_3	2425
>Cluster_1046	NODE_14322_length_2416_cov_1_948298-cat_3	2416
>Cluster_1047	NODE_15633_length_2410_cov_1_136069-cat_3	2410
>Cluster_1048	NODE_14470_length_2402_cov_1_464673-cat_3	2402
>Cluster_1049	NODE_9843_length_2394_cov_1_193127-cat_3	2394
>Cluster_1050	NODE_14039_length_2390_cov_1_230065-cat_3	2390
>Cluster_1051	NODE_16369_length_2381_cov_1_391514-cat_3	2381
>Cluster_1052	NODE_16049_length_2375_cov_1_330263-cat_3	2375
>Cluster_1053	NODE_14231_length_2374_cov_2_043440-cat_3	2374
>Cluster_1054	NODE_13170_length_2367_cov_2_209507-cat_3	2367
>Cluster_1055	NODE_16166_length_2365_cov_1_122026-cat_3	2365
>Cluster_1056	NODE_16226_length_2359_cov_1_464664-cat_3	2359
>Cluster_1057	NODE_16267_length_2356_cov_1_788589-cat_3	2356
>Cluster_1058	NODE_15565_length_2354_cov_1_009296-cat_3	2354
>Cluster_1059	NODE_10192_length_2350_cov_1_571175-cat_3	2350
>Cluster_1060	NODE_18231_length_2348_cov_3_475366-cat_3	2348
>Cluster_1061	NODE_15673_length_2345_cov_1_638667-cat_3	2345
>Cluster_1062	NODE_15212_length_2341_cov_1_518255-cat_3	2341
>Cluster_1063	NODE_21318_length_2341_cov_1_488424-cat_3	2341
>Cluster_1064	NODE_15719_length_2340_cov_2_366592-cat_3	2340
>Cluster_1065	NODE_14473_length_2333_cov_2_418231-cat_3	2333
NODE_6675_length_2185_cov_1_888517-cat_3	98.15	100	98.15	2185
>Cluster_1066	NODE_11553_length_2311_cov_1_444043-cat_3	2311
>Cluster_1067	NODE_16472_length_2301_cov_1_377607-cat_3	2301
>Cluster_1068	NODE_16598_length_2272_cov_1_261828-cat_3	2272
>Cluster_1069	NODE_16294_length_2261_cov_1_816251-cat_3	2261
>Cluster_1070	NODE_15722_length_2256_cov_2_213327-cat_3	2256
NODE_24500_length_1940_cov_1_368022-cat_3	99.11	93.0928	92.2643	1940
>Cluster_1071	NODE_13567_length_2255_cov_3_008333-cat_3	2255
>Cluster_1072	NODE_16014_length_2237_cov_1_421569-cat_3	2237
>Cluster_1073	NODE_16778_length_2226_cov_1_748475-cat_3	2226
>Cluster_1074	NODE_18306_length_2208_cov_1_362518-cat_3	2208
>Cluster_1075	NODE_17894_length_2206_cov_2_767883-cat_3	2206
>Cluster_1076	NODE_26141_length_2198_cov_1_570613-cat_3	2198
>Cluster_1077	NODE_12948_length_2183_cov_1_274904-cat_3	2183
>Cluster_1078	NODE_23129_length_2183_cov_1_190613-cat_3	2183
>Cluster_1079	NODE_26544_length_2180_cov_1_955875-cat_3	2180
>Cluster_1080	NODE_19023_length_2162_cov_2_315433-cat_3	2162
>Cluster_1081	NODE_19064_length_2159_cov_6_951550-cat_3	2159
>Cluster_1082	NODE_14744_length_2138_cov_2_321586-cat_3	2138
>Cluster_1083	NODE_13546_length_2132_cov_1_850761-cat_3	2132
>Cluster_1084	NODE_24125_length_2129_cov_2_002458-cat_3	2129
>Cluster_1085	NODE_18282_length_2125_cov_2_397044-cat_3	2125
>Cluster_1086	NODE_14972_length_2114_cov_1_881129-cat_3	2114
>Cluster_1087	NODE_18549_length_2108_cov_2_432688-cat_3	2108
>Cluster_1088	NODE_14071_length_2094_cov_1_116558-cat_3	2094
>Cluster_1089	NODE_19750_length_2092_cov_1_234852-cat_3	2092
>Cluster_1090	NODE_15359_length_2077_cov_2_646317-cat_3	2077
>Cluster_1091	NODE_15395_length_2075_cov_1_351010-cat_3	2075
>Cluster_1092	NODE_29149_length_2072_cov_1_249874-cat_3	2072
>Cluster_1093	NODE_18604_length_2068_cov_1_921439-cat_3	2068
>Cluster_1094	NODE_15846_length_2036_cov_2_447707-cat_3	2036
>Cluster_1095	NODE_21464_length_2024_cov_1_313116-cat_3	2024
>Cluster_1096	NODE_27601_length_2003_cov_1_224319-cat_3	2003
>Cluster_1097	NODE_15466_length_1998_cov_1_296900-cat_3	1998
>Cluster_1098	NODE_14371_length_1984_cov_2_579142-cat_3	1984
>Cluster_1099	NODE_26128_length_1966_cov_0_904329-cat_3	1966
>Cluster_1100	NODE_14653_length_1964_cov_1_158373-cat_3	1964
>Cluster_1101	NODE_20726_length_1957_cov_1_848013-cat_3	1957
NODE_11832_length_1944_cov_1_929692-cat_3	94.54	100	94.54	1944
>Cluster_1102	NODE_22837_length_1957_cov_1_854458-cat_3	1957
>Cluster_1103	NODE_22119_length_1956_cov_1_556690-cat_3	1956
>Cluster_1104	NODE_22928_length_1953_cov_1_787406-cat_3	1953
>Cluster_1105	NODE_22017_length_1948_cov_1_350243-cat_3	1948
>Cluster_1106	NODE_18610_length_1924_cov_1_259705-cat_3	1924
>Cluster_1107	NODE_23645_length_1920_cov_1_386301-cat_3	1920
>Cluster_1108	NODE_17500_length_1906_cov_2_463832-cat_3	1906
>Cluster_1109	NODE_17515_length_1877_cov_2_864198-cat_3	1877
>Cluster_1110	NODE_18003_length_1874_cov_2_847105-cat_3	1874
>Cluster_1111	NODE_24210_length_1868_cov_3_364354-cat_3	1868
>Cluster_1112	NODE_10367_length_1807_cov_5_230724-cat_3	1807
>Cluster_1113	NODE_24987_length_1800_cov_1_515543-cat_3	1800
>Cluster_1114	NODE_27839_length_1757_cov_1_355596-cat_3	1757
>Cluster_1115	NODE_20695_length_1727_cov_2_174632-cat_3	1727
>Cluster_1116	NODE_28765_length_1669_cov_2_243964-cat_3	1669
>Cluster_1117	NODE_22465_length_1658_cov_1_486884-cat_3	1658
>Cluster_1118	NODE_43780_length_1651_cov_1_407455-cat_3	1651
>Cluster_1119	NODE_30982_length_1638_cov_2_194426-cat_3	1638
>Cluster_1120	NODE_26018_length_1610_cov_3_137294-cat_3	1610
>Cluster_1121	NODE_31966_length_1569_cov_1_196065-cat_3	1569
>Cluster_1122	NODE_50012_length_1534_cov_1_275886-cat_3	1534
>Cluster_1123	NODE_50185_length_1531_cov_1_194290-cat_3	1531
>Cluster_1124	NODE_36526_length_1524_cov_1_489853-cat_3	1524
>Cluster_1125	NODE_58680_length_1403_cov_0_922018-cat_3	1403
