# Supplementary material for: Active virus-host interactions at sub-freezing temperatures in Arctic peat soil
Source: Microbiome. 2021 Oct 18;9:208. doi: 10.1186/s40168-021-01154-2 (PMC8522061; doi:10.1186/s40168-021-01154-2)
Supplement: Supplementary file 4 — Additional file 3: Supplementary Table S1. Sample information. Supplementary Table 2: Contigs consumed in vOTUs. Supplementary Table 3: List of all vOTUs derived from this study and their statistics. Supplementary Table S4. vOTU taxonomy with RefSeq (v85). Supplementary Table S5. Multiphate annotations. Supplementary Table S6. Putative AMGs and viral genes of interest. Supplementary Table S7. Temperate viruses. Supplementary Table S8. MAG information. Supplementary Table S9. MAG genes. Supplementary Table S10. vOTU-MAG CRISPR spacer matches. Supplementary Table S11. vOTU-MAG BLASTn matches. Supplementary Table 12. vOTU taxonomy with RefSeq (v85) and Genbank. [file 40168_2021_1154_MOESM4_ESM.zip › Table S4_vOTU_taxonomy.xlsx]

## Sheet: Sheet1
Table S4. vOTU taxonomy with RefSeq (v85)
Viral cluster	Members					Virus Taxonomy				Host Taxonomy			MAGs Taxonomy
						Order	Family	Population	RefSeq ID	Domain	Phylum	Genus	CRISPR	Nucleotide Similarity
1	Aeromonas~phage~vB_AsaM-56	96	332	Edwardsiella~phage~GF-2		Caudovirales	Myoviridae	Aeromonas virus 56 / Edwardsiella virus GF2	Aeromonas phage vB_AsaM-56 / Edwardsiella phage GF-2 DNA	Bacteria	Proteobacteria	Aeromonas / Edwardsiella
2	Arthrobacter~phage~Mudcat	146	168	Rhodococcus~phage~ReqiPepy6	Rhodococcus~phage~ReqiPoco6	Caudovirales	Siphoviridae	Rhodococcus virus Pepy6 / Rhodococcus virus Poco6 / Arthrobacter virus Mudcat	Rhodococcus phage ReqiPepy6 / Rhodococcus phage ReqiPoco6 / Arthrobacter phage Mudcat	Bacteria	Actinobacteria	Rhodococcus / Arthrobacter		d__Bacteria;p__Firmicutes;c__Bacilli;o__RF39;f__UBA660;g__;s__
3	Bacillus~phage~phBC6A51	93				Caudovirales	Siphoviridae	unclassified Siphoviridae	Bacillus prophage phBC6A51	Bacteria	Firmicutes	Bacillus
4	Bacteroides~phage~B124-14	Bacteroides~phage~B40-8	200	Croceibacter~phage~P2559S		Caudovirales	Siphoviridae	unclassified Siphoviridae	Bacteroides phage B124-14 / Bacteroides phage B40-8 / Croceibacter phage P2559S	Bacteria	Bacteroidetes	Bacteroides / Croceibacter
5	3	4
6	5	75												d__Bacteria;p__Patescibacteria;c__Saccharimonadia;o__Saccharimonadales;f__Saccharimonadaceae;g__UBA1547;s__
7	7	45	51	81										d__Bacteria;p__Firmicutes_C;c__Negativicutes;o__Propionisporales;f__Pelosinaceae;g__;s__
8	8	Vibrio~phage~X29				Caudovirales	Myoviridae	unclassified Myoviridae	Vibrio phage X29	Bacteria	Proteobacteria	Vibrio
9	14	222
10	18	86												d__Bacteria;p__Firmicutes_C;c__Negativicutes;o__Selenomonadales;f__Selenomonadaceae;g__UBA1792;s__
11	20	59	66	89										d__Bacteria;p__Firmicutes_C;c__Negativicutes;o__Selenomonadales;f__Selenomonadaceae;g__Propionispira;s__
12	23	24												d__Bacteria;p__Bacteroidota;c__Bacteroidia;o__Bacteroidales;f__Bacteroidaceae;g__UBA1794;s__
13	27	115												d__Bacteria;p__Bacteroidota;c__Bacteroidia;o__Bacteroidales;f__Paludibacteraceae;g__Paludibacter. d__Bacteria;p__Caldisericota;c__Caldisericia;o__UBA4822;f__UBA4822;g__UBA4822
14	29	64												d__Bacteria;p__Firmicutes_A;c__Clostridia;o__Oscillospirales;f__Ethanoligenenaceae;g__Ruminiclostridium_D;s__
15	33	56	Riemerella~phage~RAP44			Caudovirales	Siphoviridae	unclassified Siphoviridae	Riemerella phage RAP44	Bacteria	Bacteroidetes	Riemerella		d__Bacteria;p__Bacteroidota;c__Bacteroidia;o__Bacteroidales;f__Bacteroidaceae;g__UBA1794;s__
16	34	127												d__Bacteria;p__Firmicutes_C;c__Negativicutes;o__Selenomonadales;f__Selenomonadaceae;g__UBA1792;s__
17	36	122											d__Bacteria;p__Bacteroidota;c__Bacteroidia;o__Bacteroidales;f__Paludibacteraceae;g__Paludibacter;s__	d__Bacteria;p__Bacteroidota;c__Bacteroidia;o__Bacteroidales;f__Paludibacteraceae;g__Paludibacter;s__
18	46	288
19	50	90												d__Bacteria;p__Firmicutes_C;c__Negativicutes;o__Selenomonadales;f__Selenomonadaceae;g__Propionispira;s__
20	54	85	99											d__Bacteria;p__Firmicutes_C;c__Negativicutes;o__Selenomonadales;f__Selenomonadaceae;g__Propionispira;s__
21	55	63	97										d__Bacteria;p__Firmicutes_C;c__Negativicutes;o__Selenomonadales;f__Selenomonadaceae;g__Propionispira;s__	d__Bacteria;p__Firmicutes_C;c__Negativicutes;o__Selenomonadales;f__Selenomonadaceae;g__Propionispira;s__
22	61	67	79											d__Bacteria;p__Acidobacteriota;c__Acidobacteriae;o__Acidobacteriales;f__Acidobacteriaceae;g__Terracidiphilus;s__
23	65	118
24	68	69	72	110										d__Bacteria;p__Chloroflexota_A;c__Ellin6529;o__CSP1-4;f__CSP1-4;g__Fen-1039;s__
25	70	276												d__Bacteria;p__Actinobacteriota;c__Actinobacteria;o__Actinomycetales;f__Cellulomonadaceae;g__Cellulomonas. d__Bacteria;p__Actinobacteriota;c__Actinobacteria;o__Propionibacteriales;f__Propionibacteriaceae;g__Fen-668
26	76	179	306
27	77	Rhodobacter~phage~RcRhea				Caudovirales	Siphoviridae	Rhodobacter virus RcCronus	Rhodobacter phage RcRhea	Bacteria	Proteobacteria	Rhodobacter
28	88	92	102
29	91	126
30	106	112												d__Bacteria;p__Actinobacteriota;c__Thermoleophilia;o__UBA2241;f__UBA2241;g__Bog-752. d__Bacteria;p__Chloroflexota_A;c__Ellin6529;o__CSP1-4;f__CSP1-4;g__Fen-1039
31	109	183	162											d__Bacteria;p__Chloroflexota_A;c__Ellin6529;o__CSP1-4;f__CSP1-4;g__Fen-1039. d__Bacteria;p__Acidobacteriota;c__Acidobacteriae;o__Acidobacteriales;f__Acidobacteriaceae;g__Terracidiphilus d__Bacteria;p__Proteobacteria;c__Alphaproteobacteria;o__Rhizobiales;f__Xanthobacteraceae;g__Bradyrhizobium d__Bacteria;p__Acidobacteriota;c__Acidobacteriae;o__Bryobacterales;f__Bryobacteraceae;g__Fen-330;s__Fen-33…
32	111	192												d__Bacteria;p__Bacteroidota;c__Bacteroidia;o__Bacteroidales;f__Bacteroidaceae;g__UBA1794;s__
33	114	Pelagibacter~phage~HTVC010P				Caudovirales	Podoviridae	unclassified Podoviridae	Pelagibacter phage HTVC010P	Bacteria	Proteobacteria	Pelagibacter
34	117	289
35	120	123											d__Bacteria;p__Firmicutes_C;c__Negativicutes;o__Selenomonadales;f__Selenomonadaceae;g__Propionispira;s__	d__Bacteria;p__Firmicutes_C;c__Negativicutes;o__Selenomonadales;f__Selenomonadaceae;g__Propionispira;s__
36	131	322
37	132	311
38	133	203
39	139	295
40	140	82												d__Bacteria;p__Firmicutes_A;c__Clostridia;o__Oscillospirales;f__Ethanoligenenaceae;g__Ruminiclostridium_D;s__
41	145	198
42	147	298												d__Bacteria;p__Actinobacteriota;c__Actinobacteria;o__Propionibacteriales;f__Propionibacteriaceae;g__Fen-668;s__
43	148	204
44	149	321												d__Bacteria;p__Actinobacteriota;c__Actinobacteria;o__Propionibacteriales;f__Propionibacteriaceae;g__Fen-668;s__
45	153	270												d__Bacteria;p__Bacteroidota;c__Bacteroidia;o__Bacteroidales;f__Paludibacteraceae;g__Paludibacter. d__Bacteria;p__Firmicutes_C;c__Negativicutes;o__Propionisporales;f__Pelosinaceae
46	158	316												d__Bacteria;p__Actinobacteriota;c__Actinobacteria;o__Propionibacteriales;f__Propionibacteriaceae;g__Fen-668;s__
47	159	163	292	313										d__Bacteria;p__Actinobacteriota;c__Actinobacteria;o__Actinomycetales;f__Cellulomonadaceae;g__Cellulomonas. d__Bacteria;p__Actinobacteriota;c__Actinobacteria;o__Propionibacteriales;f__Propionibacteriaceae;g__Fen-668
48	166	300	314											d__Bacteria;p__Actinobacteriota;c__Actinobacteria;o__Actinomycetales;f__Cellulomonadaceae;g__Cellulomonas. d__Bacteria;p__Firmicutes;c__Bacilli;o__RF39;f__UBA660
49	167	305												d__Bacteria;p__Actinobacteriota;c__Actinobacteria;o__Actinomycetales;f__Cellulomonadaceae;g__Cellulomonas. d__Bacteria;p__Actinobacteriota;c__Actinobacteria;o__Propionibacteriales;f__Propionibacteriaceae;g__Fen-668
50	169	236
51	170	181	241
52	177	242	Clostridium~phage~phiCTP1	Streptococcus~phage~Dp-1		Caudovirales	Siphoviridae	unclassified Siphoviridae	Clostridium phage phiCTP1 / Streptococcus phage Dp-1	Bacteria	Firmicutes	Clostridium / Streptococcus
53	182	290												d__Bacteria;p__Firmicutes_A;c__Clostridia;o__Clostridiales;f__Clostridiaceae. d__Bacteria;p__Firmicutes;c__Bacilli;o__RF39;f__UBA660
54	185	217												d__Bacteria;p__Bacteroidota;c__Bacteroidia;o__Bacteroidales;f__Bacteroidaceae;g__UBA1794;s__
55	188	251												d__Bacteria;p__Firmicutes_A;c__Clostridia;o__Clostridiales;f__Clostridiaceae;g__Clostridium_I
56	197	235
57	208	221
58	210	239
59	220	329
60	228	Cellulophaga~phage~phi14:2				Caudovirales	Podoviridae	crAss-like viruses	Cellulophaga phage phi14:2	Bacteria	Bacteroidetes	Cellulophaga
61	237	Clostridium~phage~vB_CpeS-CP51				Caudovirales	Siphoviridae	unclassified Siphoviridae	Clostridium phage vB_CpeS-CP51	Bacteria	Firmicutes	Clostridium		d__Bacteria;p__Firmicutes_A;c__Clostridia;o__Clostridiales;f__Clostridiaceae;g__Clostridium_I;s__
62	261	299
63	263	Brevibacillus~phage~Jenst				Caudovirales	Siphoviridae	Brevibacillus virus Jenst	Brevibacillus phage Jenst	Bacteria	Firmicutes	Brevibacillus
64	274	277
65	275	328
66	280	303												d__Bacteria;p__Patescibacteria;c__Paceibacteria;o__UBA9983_A;f__UBA11359;g__C7867-002;s__
