# Supplementary material for: Active virus-host interactions at sub-freezing temperatures in Arctic peat soil
Source: Microbiome. 2021 Oct 18;9:208. doi: 10.1186/s40168-021-01154-2 (PMC8522061; doi:10.1186/s40168-021-01154-2)
Supplement: Supplementary file 4 — Additional file 3: Supplementary Table S1. Sample information. Supplementary Table 2: Contigs consumed in vOTUs. Supplementary Table 3: List of all vOTUs derived from this study and their statistics. Supplementary Table S4. vOTU taxonomy with RefSeq (v85). Supplementary Table S5. Multiphate annotations. Supplementary Table S6. Putative AMGs and viral genes of interest. Supplementary Table S7. Temperate viruses. Supplementary Table S8. MAG information. Supplementary Table S9. MAG genes. Supplementary Table S10. vOTU-MAG CRISPR spacer matches. Supplementary Table S11. vOTU-MAG BLASTn matches. Supplementary Table 12. vOTU taxonomy with RefSeq (v85) and Genbank. [file 40168_2021_1154_MOESM4_ESM.zip › Table S5_Multiphate_annotations.xlsx]

## Sheet: ICE_SIP_pVOG_annotations
Table S5. Multiphate annotations
vOTU	Gene	Prokaryotic Virus Orthologous Group	Function
1	174	NA	NA
1	458	NA	NA
1	690	NA	NA
1	1522	NA	NA
1	2055	NA	NA
1	2074	VOG9315	terminase large subunit [n=4]
1	2381	NA	NA
1	2548	NA	NA
1	2708	NA	NA
1	3043	VOG1227	hypothetical protein [n=72]
1	3231	NA	NA
1	3581	NA	NA
1	3703	NA	NA
1	3978	NA	NA
1	5389	VOG4548	helicase [n=252]
1	5526	NA	NA
1	6086	VOG8866	thymidylate kinase [n=3]
1	6419	VOG5986	MazG [n=5]
1	7237	NA	NA
1	10471	VOG0026	DNA polymerase [n=254]
1	10622	NA	NA
2	717	NA	NA
2	1008	NA	NA
2	1791	NA	NA
2	3174	NA	NA
2	6895	NA	NA
2	8072	VOG0092	thymidylate synthase [n=129]
2	8380	NA	NA
2	8709	NA	NA
2	8739	NA	NA
2	8931	NA	NA
2	9656	VOG0327	hypothetical protein [n=129]
2	10051	NA	NA
3	2	NA	NA
3	115	NA	NA
3	201	NA	NA
3	322	NA	NA
3	560	VOG9170	hypothetical protein [n=3]
3	733	NA	NA
3	972	NA	NA
3	1161	NA	NA
3	1232	NA	NA
3	2217	NA	NA
3	3031	NA	NA
3	3409	NA	NA
3	4535	VOG5489	hypothetical protein [n=10]
3	5577	NA	NA
3	6827	VOG1005	tail tube protein [n=98]
3	7716	NA	NA
3	8097	VOG0159	hypothetical protein [n=42]
3	8321	NA	NA
3	8692	NA	NA
3	10782	VOG0254	portal protein [n=19]
3	11102	NA	NA
3	11361	VOG10979	DNA polymerase subunit III [n=1]
3	12253	NA	NA
3	12583	VOG10458	hypothetical protein [n=3]
3	13878	VOG4319	putative major capsid protein [n=7]
3	14315	NA	NA
3	14959	NA	NA
3	15174	NA	NA
3	16717	VOG4642	hypothetical protein [n=28]
3	17376	NA	NA
3	18371	VOG8022	hypothetical protein [n=5]
3	19139	VOG5727	hypothetical protein [n=10]
3	19617	NA	NA
4	657	NA	NA
4	2766	VOG8236	hypothetical protein [n=4]
4	3147	VOG3937	hypothetical protein [n=9]
4	3341	NA	NA
4	3718	NA	NA
4	5805	VOG0254	portal protein [n=19]
4	6128	NA	NA
4	6396	VOG8356	hypothetical protein [n=2]
4	7027	VOG9315	terminase large subunit [n=4]
4	7274	NA	NA
4	7604	VOG10458	hypothetical protein [n=3]
4	8898	VOG4319	putative major capsid protein [n=7]
4	9333	NA	NA
4	9962	NA	NA
4	10171	NA	NA
4	11675	NA	NA
5	607	VOG1690	hypothetical protein [n=3]
5	1650	VOG8707	hypothetical protein [n=4]
5	3736	VOG4050	hypothetical protein [n=46]
5	4340	VOG1690	hypothetical protein [n=3]
5	4968	VOG1690	hypothetical protein [n=3]
5	5614	VOG1690	hypothetical protein [n=3]
5	5684	NA	NA
5	8564	VOG8507	hypothetical protein [n=4]
5	8567	VOG5353	hypothetical protein [n=13]
5	8971	NA	NA
5	9408	VOG2496	hypothetical protein [n=4]
5	9871	NA	NA
5	9994	NA	NA
5	10128	VOG7442	putative ABC transporter ATP-binding protein [n=2]
5	10197	NA	NA
5	10656	NA	NA
5	12152	NA	NA
5	12547	NA	NA
5	12877	NA	NA
5	13680	NA	NA
5	13696	VOG8021	hypothetical protein [n=3]
5	16116	NA	NA
5	18529	NA	NA
5	18981	NA	NA
5	19002	NA	NA
5	19102	NA	NA
5	19720	VOG0221	integrase [n=57]
5	21593	NA	NA
5	22226	NA	NA
5	22851	VOG7698	hypothetical protein [n=5]
5	23155	NA	NA
5	23357	NA	NA
5	24269	NA	NA
5	24896	NA	NA
5	24914	NA	NA
5	25103	VOG5623	hypothetical protein [n=11]
5	26029	NA	NA
5	26859	NA	NA
5	27536	NA	NA
5	27875	NA	NA
5	28511	VOG2496	hypothetical protein [n=4]
5	29505	NA	NA
5	30316	VOG7442	putative ABC transporter ATP-binding protein [n=2]
5	31308	VOG0221	integrase [n=57]
5	33126	VOG0632	hypothetical protein [n=5]
5	34433	VOG1690	hypothetical protein [n=3]
5	34579	NA	NA
5	34590	VOG3237	hypothetical protein [n=5]
5	35645	NA	NA
5	35809	VOG0100	hypothetical protein [n=11]
5	38012	VOG4788	hypothetical protein [n=11]
5	38317	NA	NA
5	38604	VOG2123	methyltransferase [n=4]
5	39302	NA	NA
5	39401	NA	NA
5	39655	NA	NA
5	40142	NA	NA
5	41185	NA	NA
6	223	NA	NA
6	318	NA	NA
6	1819	NA	NA
6	3178	NA	NA
6	3350	VOG7118	hypothetical protein [n=4]
6	4842	NA	NA
6	4961	NA	NA
6	5081	NA	NA
6	5306	NA	NA
6	5707	NA	NA
6	5815	NA	NA
6	5942	NA	NA
6	6103	NA	NA
6	6260	NA	NA
6	6770	VOG4581	hypothetical protein [n=91]
6	7301	NA	NA
6	7531	NA	NA
6	7842	NA	NA
6	8133	NA	NA
6	8477	NA	NA
6	8709	VOG7141	hypothetical protein [n=6]
6	8972	NA	NA
6	9142	NA	NA
6	9421	NA	NA
6	9753	NA	NA
6	10011	NA	NA
6	10014	NA	NA
6	10296	NA	NA
6	10581	NA	NA
6	10890	NA	NA
6	11131	NA	NA
6	11499	VOG6340	hypothetical protein [n=8]
6	11937	NA	NA
6	12162	NA	NA
6	12321	NA	NA
6	13054	NA	NA
6	13240	NA	NA
6	13696	NA	NA
6	14089	VOG0377	DNA helicase [n=102]
6	14711	VOG0377	DNA helicase [n=102]
6	14818	VOG0685	hypothetical protein [n=28]
6	15384	NA	NA
6	15740	NA	NA
6	15948	VOG4708	RecE [n=18]
6	15959	NA	NA
6	16196	VOG1711	hypothetical protein [n=3]
6	16623	VOG9888	hypothetical protein [n=3]
6	16630	NA	NA
6	16812	NA	NA
6	17136	NA	NA
6	17363	NA	NA
6	17380	VOG3534	hypothetical protein [n=5]
7	189	VOG8888	RecA-like recombinase [n=1]
7	192	NA	NA
7	3166	VOG5695	hypothetical protein [n=6]
7	3693	VOG0327	hypothetical protein [n=129]
7	4096	VOG6515	hypothetical protein [n=7]
7	4272	VOG1587	tail assembly chaperone [n=104]
7	4331	NA	NA
7	4520	VOG9305	EaD protein [n=2]
7	4966	NA	NA
7	6328	VOG11000	ORF10 [n=1]
7	6774	VOG5562	hypothetical protein [n=8]
7	7387	VOG5998	hypothetical protein [n=6]
7	7683	NA	NA
7	8204	VOG1565	hypothetical protein [n=21]
7	8456	VOG4643	hypothetical protein [n=16]
7	8883	VOG4548	helicase [n=252]
7	10331	VOG0226	hypothetical protein [n=142]
7	10850	VOG1936	AAA ATPase [n=6]
7	11923	VOG0535	hypothetical protein [n=12]
7	12492	VOG3967	D2 protein [n=12]
7	13553	NA	NA
7	13787	NA	NA
7	13908	NA	NA
7	14396	NA	NA
7	14397	NA	NA
7	14609	VOG0364	hypothetical protein [n=4]
7	14970	VOG9004	hypothetical protein [n=4]
8	1	NA	NA
8	330	NA	NA
8	728	NA	NA
8	1217	VOG10264	putative tail fiber protein [n=1]
8	2159	NA	NA
8	2798	VOG1887	major capsid protein [n=27]
8	3841	VOG3434	hypothetical protein [n=40]
8	4227	VOG4573	hypothetical protein [n=31]
8	5335	VOG0833	portal protein [n=34]
8	6978	VOG4361	hypothetical protein [n=11]
8	7252	VOG0051	terminase large subunit [n=78]
8	8337	VOG0156	serine/threonine protein phosphatase [n=22]
8	9767	NA	NA
8	9840	NA	NA
8	9977	NA	NA
8	10447	NA	NA
9	3	NA	NA
9	150	VOG0573	hypothetical protein [n=73]
9	722	VOG1348	hypothetical protein [n=126]
9	2704	VOG1433	hypothetical protein [n=116]
9	3040	VOG1956	hypothetical protein [n=96]
9	3567	NA	NA
9	5491	NA	NA
9	5652	VOG1350	hypothetical protein [n=65]
9	6115	VOG4699	hypothetical protein [n=94]
9	6581	VOG1352	hypothetical protein [n=81]
9	7254	VOG9791	virion structural protein [n=2]
9	8654	VOG1428	hypothetical protein [n=55]
9	9004	VOG1353	hypothetical protein [n=129]
9	9648	VOG4778	hypothetical protein [n=14]
9	10178	NA	NA
9	10517	VOG1942	hypothetical protein [n=28]
9	11543	VOG6932	hypothetical protein [n=5]
9	12078	VOG1915	hypothetical protein [n=50]
9	13373	NA	NA
9	13697	NA	NA
9	13778	NA	NA
10	22	VOG1924	hypothetical protein [n=39]
10	721	VOG4691	hypothetical protein [n=103]
10	1924	VOG4550	hypothetical protein [n=273]
10	2292	VOG0573	hypothetical protein [n=73]
10	3000	VOG1348	hypothetical protein [n=126]
10	4010	VOG1433	hypothetical protein [n=116]
10	4361	VOG1956	hypothetical protein [n=96]
10	5061	NA	NA
10	7450	NA	NA
10	7623	VOG1350	hypothetical protein [n=65]
10	8090	VOG4699	hypothetical protein [n=94]
10	8284	VOG1026	transposase [n=31]
10	8554	VOG1352	hypothetical protein [n=81]
11	276	NA	NA
11	551	NA	NA
11	639	NA	NA
11	5818	VOG1690	hypothetical protein [n=3]
11	6724	NA	NA
11	7649	VOG4910	putative peptidase M23 [n=3]
11	7956	NA	NA
11	10666	NA	NA
11	10698	NA	NA
11	10894	VOG6209	hypothetical protein [n=8]
11	11419	NA	NA
12	1	VOG3617	hypothetical protein [n=21]
12	567	NA	NA
12	811	NA	NA
12	909	VOG4995	gp35 [n=3]
12	1190	VOG7236	hypothetical protein [n=2]
12	1690	VOG7724	hypothetical protein [n=2]
12	1948	NA	NA
12	2320	NA	NA
12	2988	VOG0707	conserved phage protein [n=4]
12	3292	VOG1552	hypothetical protein [n=15]
12	3673	NA	NA
12	3950	VOG9411	hypothetical protein [n=3]
12	4108	NA	NA
12	6443	VOG4606	DNA primase [n=17]
12	6778	NA	NA
12	6813	VOG3173	hypothetical protein [n=3]
12	7535	NA	NA
12	7872	VOG6661	hypothetical protein [n=7]
12	8323	VOG4841	hypothetical protein [n=2]
12	8922	VOG4581	hypothetical protein [n=91]
12	10866	NA	NA
12	11301	VOG4556	portal protein [n=269]
13	107	VOG0267	hypothetical protein [n=37]
13	169	NA	NA
13	417	NA	NA
13	523	NA	NA
13	655	NA	NA
13	1783	NA	NA
13	3056	VOG4551	DNA primase [n=259]
13	4154	VOG0025	putative DNA helicase [n=124]
13	4398	NA	NA
13	5125	NA	NA
13	5273	NA	NA
13	6217	VOG3682	hypothetical protein [n=11]
13	6690	VOG3679	hypothetical protein [n=14]
13	7713	NA	NA
13	7837	NA	NA
13	7976	NA	NA
13	8059	VOG8381	hypothetical protein [n=4]
13	8105	NA	NA
13	9000	NA	NA
13	9046	VOG0221	integrase [n=57]
13	9458	NA	NA
13	9562	NA	NA
13	12563	VOG9592	hypothetical protein [n=1]
13	12749	NA	NA
13	12965	NA	NA
13	13744	VOG0275	integrase [n=365]
14	2	NA	NA
14	453	VOG11073	hypothetical protein [n=2]
14	1161	NA	NA
14	3029	VOG4862	hypothetical protein [n=22]
14	3576	VOG4691	hypothetical protein [n=103]
14	4620	VOG4550	hypothetical protein [n=273]
14	5096	VOG3894	hypothetical protein [n=17]
14	5358	VOG6669	cell wall hydrolase [n=2]
14	6320	VOG4865	LysM domain-containing protein [n=4]
14	6797	VOG9762	hypothetical protein [n=3]
14	8907	VOG7808	conserved hypothetical protein (XkdN-like) [n=2]
14	9311	VOG3891	hypothetical protein [n=6]
14	9753	VOG4475	hypothetical protein [n=3]
14	10631	VOG1886	putative terminase large subunit [n=5]
14	10846	NA	NA
15	86	NA	NA
15	445	NA	NA
15	690	NA	NA
15	829	NA	NA
15	1092	NA	NA
15	1377	NA	NA
15	1968	NA	NA
15	1997	NA	NA
15	2096	VOG6163	putative tape measure protein [n=4]
15	2778	NA	NA
15	3154	NA	NA
15	3675	NA	NA
15	3944	VOG7276	hypothetical protein [n=6]
15	4091	NA	NA
15	4521	NA	NA
15	4524	VOG0425	hypothetical protein [n=52]
15	4639	VOG5172	hypothetical protein [n=32]
15	4916	NA	NA
15	5333	NA	NA
15	5811	VOG0677	hypothetical protein [n=42]
15	5987	VOG10500	hypothetical protein [n=3]
15	6387	VOG8264	hypothetical protein [n=5]
15	6536	NA	NA
15	6711	NA	NA
15	7171	NA	NA
15	7455	NA	NA
15	7655	VOG5403	hypothetical protein [n=13]
15	7946	VOG0044	hypothetical protein [n=98]
15	8193	VOG6339	hypothetical protein [n=7]
15	8384	VOG3838	hypothetical protein [n=8]
15	9018	VOG1844	hypothetical protein [n=12]
15	9542	VOG0443	nudix hydrolase [n=37]
15	10942	VOG0350	nicotinamide phosphoribosyltransferase [n=40]
15	11895	VOG2575	metallophosphoesterase [n=6]
15	12056	VOG7975	hypothetical protein [n=5]
15	12221	NA	NA
15	12478	NA	NA
15	12629	NA	NA
15	12744	NA	NA
15	12932	NA	NA
15	13677	NA	NA
15	14000	NA	NA
15	14049	NA	NA
15	14433	NA	NA
15	14918	NA	NA
15	15389	VOG5141	hypothetical protein [n=29]
15	16323	NA	NA
15	16585	NA	NA
15	16872	NA	NA
15	16913	NA	NA
15	17472	VOG0197	hypothetical protein [n=3]
15	17578	NA	NA
15	17962	VOG7223	hypothetical protein [n=5]
15	18380	NA	NA
15	18553	NA	NA
15	18812	NA	NA
15	18957	NA	NA
15	19287	NA	NA
15	19753	NA	NA
15	20186	VOG4585	hypothetical protein [n=141]
15	20415	VOG9446	gp20 [n=2]
15	20859	VOG8284	hypothetical protein [n=3]
15	21064	NA	NA
15	21134	NA	NA
15	21444	VOG9952	hypothetical protein [n=3]
15	21568	NA	NA
15	21768	NA	NA
15	22004	NA	NA
15	22218	NA	NA
15	22657	NA	NA
15	22664	VOG9322	HNH endonuclease [n=2]
15	22759	NA	NA
15	22911	NA	NA
15	23275	VOG10204	hypothetical protein [n=3]
15	23822	NA	NA
15	23838	NA	NA
15	24021	NA	NA
15	24359	NA	NA
15	24477	NA	NA
15	24607	NA	NA
15	24733	NA	NA
15	25085	NA	NA
15	25360	VOG10829	hypothetical protein [n=2]
15	25613	NA	NA
15	25907	VOG3798	hypothetical protein [n=12]
15	26245	NA	NA
15	26561	NA	NA
15	26703	NA	NA
15	26899	NA	NA
15	26913	NA	NA
15	27173	NA	NA
15	27268	NA	NA
15	28160	VOG5819	hypothetical protein [n=8]
15	28599	NA	NA
15	28632	NA	NA
15	28717	VOG2125	hypothetical protein [n=12]
15	28986	NA	NA
15	29316	NA	NA
15	29562	NA	NA
15	29659	NA	NA
15	29884	NA	NA
15	30161	VOG7106	hypothetical protein [n=5]
15	30800	VOG6154	hypothetical protein [n=4]
15	31042	VOG3662	hypothetical protein [n=4]
15	31237	NA	NA
15	31759	VOG6177	hypothetical protein [n=7]
15	31835	NA	NA
15	32046	NA	NA
15	32146	NA	NA
15	33775	VOG0157	hypothetical protein [n=31]
15	34330	VOG8680	hypothetical protein [n=4]
15	34713	NA	NA
15	36626	VOG0382	DNA topoisomerase II large subunit [n=35]
15	39004	VOG0384	DNA topisomerase II medium subunit [n=28]
15	39253	VOG1962	hypothetical protein [n=72]
15	39457	NA	NA
15	40551	VOG0018	DNA ligase [n=230]
15	40704	NA	NA
15	41012	NA	NA
15	41078	NA	NA
15	41491	VOG8249	No annotation provided [n=2]
15	42474	VOG9441	hypothetical protein [n=2]
15	43070	VOG5819	hypothetical protein [n=8]
15	43875	NA	NA
15	44266	VOG3490	hypothetical protein [n=6]
15	45301	VOG6211	hypothetical protein [n=6]
15	46360	VOG0322	hypothetical protein [n=129]
15	46969	VOG7476	hypothetical protein [n=5]
15	48501	VOG0025	putative DNA helicase [n=124]
15	49603	VOG4551	DNA primase [n=259]
15	51373	VOG0918	hypothetical protein [n=2]
15	51550	NA	NA
15	51672	VOG7910	hypothetical protein [n=2]
15	51889	NA	NA
15	52328	VOG7154	MutT/NUDIX hydrolase family protein [n=2]
15	53503	VOG0377	DNA helicase [n=102]
15	53772	NA	NA
15	53984	VOG10644	hypothetical protein [n=3]
15	54216	NA	NA
15	54412	NA	NA
15	54779	NA	NA
15	54957	VOG9257	hypothetical protein [n=4]
15	58812	VOG1198	DNA polymerase III alpha subunit [n=36]
15	59242	VOG0154	hypothetical protein [n=46]
15	59812	VOG2352	guanylate kinase [n=9]
15	60078	VOG4549	glutaredoxin [n=198]
15	62008	VOG0420	anaerobic NTP reductase large subunit [n=23]
15	62703	VOG5068	hypothetical protein [n=3]
15	63158	VOG0419	anaerobic NTP reductase small subunit [n=31]
15	63587	VOG4698	RNA ligase [n=41]
15	63854	VOG8328	hypothetical protein [n=3]
15	64110	NA	NA
15	64771	VOG0085	deoxyuridine 5'-triphosphate nucleotidohydrolase [n=40]
15	65440	VOG1093	hypothetical protein [n=86]
15	65478	VOG1125	hypothetical protein [n=43]
15	66651	VOG6921	hypothetical protein [n=5]
15	68715	NA	NA
15	73041	NA	NA
15	76110	VOG7888	hypothetical protein [n=4]
15	76591	NA	NA
15	76712	VOG5118	gp50 [n=2]
15	77424	NA	NA
15	77640	VOG2644	holin [n=26]
15	78066	NA	NA
15	78163	VOG7864	hypothetical protein [n=4]
15	78612	NA	NA
15	78998	NA	NA
15	79358	VOG4867	hypothetical protein [n=29]
15	80915	VOG10223	hypothetical protein [n=3]
15	81388	VOG4127	hypothetical protein [n=29]
15	81900	NA	NA
15	82051	NA	NA
15	84011	NA	NA
15	92276	NA	NA
15	92848	VOG4564	hypothetical protein [n=79]
15	94367	NA	NA
15	94455	VOG5534	hypothetical protein [n=8]
15	95370	VOG6940	hypothetical protein [n=6]
15	96113	VOG7628	hypothetical protein [n=2]
15	96729	NA	NA
15	97628	VOG6472	hypothetical protein [n=7]
15	97939	VOG6036	hypothetical protein [n=5]
15	98426	VOG6941	hypothetical protein [n=5]
15	99060	VOG6246	putative structural protein [n=3]
15	100112	NA	NA
15	100635	VOG6031	hypothetical protein [n=5]
15	102061	VOG5721	hypothetical protein [n=4]
15	103652	VOG5068	hypothetical protein [n=3]
15	104101	NA	NA
15	105855	VOG5722	hypothetical protein [n=9]
15	107062	VOG7848	hypothetical protein [n=3]
15	108323	NA	NA
15	108489	NA	NA
15	108661	NA	NA
15	108982	NA	NA
15	109240	NA	NA
15	109404	NA	NA
15	109454	NA	NA
15	109686	NA	NA
15	109989	NA	NA
15	110288	NA	NA
15	110451	NA	NA
15	110555	NA	NA
15	110681	NA	NA
15	110970	NA	NA
15	111071	NA	NA
15	111262	NA	NA
15	111617	NA	NA
15	111761	NA	NA
15	112080	NA	NA
15	112226	NA	NA
15	112229	NA	NA
15	112809	NA	NA
15	112984	NA	NA
15	113366	NA	NA
15	113686	NA	NA
15	114424	VOG0243	hypothetical protein [n=71]
15	115167	VOG0982	hypothetical protein [n=70]
15	115812	NA	NA
15	116215	VOG8211	hypothetical protein [n=3]
15	116383	NA	NA
15	116767	NA	NA
15	117539	VOG0982	hypothetical protein [n=70]
15	117692	NA	NA
15	118135	VOG6959	hypothetical protein [n=6]
15	118325	NA	NA
15	118328	NA	NA
15	118523	NA	NA
15	118729	NA	NA
15	119218	NA	NA
15	119485	NA	NA
15	119833	VOG4498	hypothetical protein [n=6]
15	119993	NA	NA
15	120528	NA	NA
15	120896	NA	NA
15	121033	NA	NA
15	121103	NA	NA
15	121239	NA	NA
15	121809	VOG6808	hypothetical protein [n=7]
15	121990	NA	NA
15	122220	NA	NA
16	2	VOG0979	retron-type RNA-directed DNA polymerase [n=2]
16	1240	NA	NA
16	1489	NA	NA
16	1746	NA	NA
16	3231	VOG3179	hypothetical protein [n=15]
16	3255	NA	NA
16	3494	VOG4555	scaffolding protein [n=107]
16	4045	VOG0275	integrase [n=365]
16	6558	VOG0275	integrase [n=365]
16	7850	NA	NA
16	9037	VOG0945	mobile element protein [n=2]
16	9420	NA	NA
16	12314	VOG1051	UDP-galactopyranose mutase [n=3]
17	1	NA	NA
17	1706	NA	NA
17	1737	VOG3274	hypothetical protein [n=10]
17	2473	VOG5779	hypothetical protein [n=4]
17	4662	NA	NA
17	6516	VOG9718	gp37 [n=2]
17	6992	NA	NA
17	7280	NA	NA
17	7321	NA	NA
17	8728	NA	NA
17	9155	VOG6732	hypothetical protein [n=7]
18	1	VOG4772	N-acetylmuramoyl-L-alanine amidase [n=3]
18	231	VOG0352	hypothetical protein [n=27]
18	580	NA	NA
18	893	NA	NA
18	1027	VOG4330	ORF173 [n=1]
18	1292	VOG0321	hypothetical protein [n=52]
18	1628	VOG6330	hypothetical protein [n=8]
18	1906	VOG5954	hypothetical protein [n=4]
18	2366	VOG6579	hypothetical protein [n=7]
18	3591	VOG4862	hypothetical protein [n=22]
18	4207	VOG4691	hypothetical protein [n=103]
18	5300	VOG4550	hypothetical protein [n=273]
18	5736	VOG3894	hypothetical protein [n=17]
18	6143	VOG4885	late control D protein [n=4]
18	7155	VOG4865	LysM domain-containing protein [n=4]
18	8168	NA	NA
18	8207	VOG8543	hypothetical protein [n=3]
18	8503	VOG3636	hypothetical protein [n=4]
18	10713	VOG6406	hypothetical protein [n=4]
18	11409	NA	NA
18	11582	VOG3892	hypothetical protein [n=9]
18	12036	VOG3891	hypothetical protein [n=6]
18	19932	VOG6350	terminase large subunit [n=2]
19	1039	NA	NA
19	1060	VOG1837	hypothetical protein [n=68]
19	1508	VOG10387	hypothetical protein [n=3]
19	1788	VOG4025	hypothetical protein [n=143]
19	3028	NA	NA
19	3035	VOG5532	hypothetical protein [n=3]
19	3309	NA	NA
19	4310	NA	NA
19	4476	NA	NA
19	4838	NA	NA
19	5004	NA	NA
19	5306	NA	NA
19	5465	VOG4585	hypothetical protein [n=141]
19	5824	NA	NA
19	5969	VOG7859	hypothetical protein [n=4]
19	6226	NA	NA
19	6606	NA	NA
19	6941	VOG6332	hypothetical protein [n=7]
19	8788	VOG6522	hypothetical protein [n=6]
19	9078	VOG5735	hypothetical protein [n=10]
19	9284	NA	NA
19	11682	VOG0822	hypothetical protein [n=53]
19	12433	NA	NA
19	14333	VOG1362	hypothetical protein [n=25]
19	14586	VOG7932	hypothetical protein [n=5]
19	14819	NA	NA
19	15582	NA	NA
19	15913	VOG9295	hypothetical protein [n=4]
19	16005	NA	NA
19	16302	NA	NA
19	16591	NA	NA
19	16778	VOG8100	hypothetical protein [n=5]
19	17028	NA	NA
19	17395	NA	NA
19	17843	NA	NA
19	18016	VOG0209	putative tail component protein [n=4]
19	18300	NA	NA
19	18616	NA	NA
19	19022	NA	NA
19	19685	NA	NA
19	20859	NA	NA
19	21581	VOG7002	hypothetical protein [n=4]
19	21852	NA	NA
19	22184	NA	NA
19	23456	VOG6644	hypothetical protein [n=5]
19	23489	NA	NA
19	24111	NA	NA
19	24837	NA	NA
19	25201	NA	NA
19	25442	NA	NA
19	27284	NA	NA
19	27865	VOG1030	thymidine kinase [n=87]
19	29563	VOG0051	terminase large subunit [n=78]
19	29712	NA	NA
19	30780	NA	NA
19	31640	NA	NA
19	32184	NA	NA
19	33715	VOG0320	Gp45 protein [n=2]
19	33976	NA	NA
19	34228	NA	NA
19	35738	VOG9894	hypothetical protein [n=3]
19	35847	NA	NA
19	36089	NA	NA
19	38111	VOG1190	portal protein [n=10]
19	38302	NA	NA
19	44824	VOG0368	hypothetical protein [n=5]
19	45228	NA	NA
19	45748	VOG1902	hypothetical protein [n=9]
19	45881	NA	NA
20	50	NA	NA
20	549	NA	NA
20	1336	NA	NA
20	1599	VOG6879	lytic protein Rz [n=4]
20	2040	NA	NA
20	2362	NA	NA
20	2490	NA	NA
20	3161	NA	NA
20	3345	VOG0615	holin [n=36]
20	3540	VOG4052	hypothetical protein [n=143]
20	3821	VOG8088	hypothetical protein [n=5]
20	3957	NA	NA
20	4338	VOG9798	virion structural protein [n=2]
20	6029	VOG4862	hypothetical protein [n=22]
20	6564	VOG4691	hypothetical protein [n=103]
20	7670	VOG5257	hypothetical protein [n=20]
20	8088	VOG3894	hypothetical protein [n=17]
20	8502	VOG4885	late control D protein [n=4]
20	9445	VOG4865	LysM domain-containing protein [n=4]
20	10257	VOG9775	No annotation provided [n=3]
20	12633	VOG7737	No annotation provided [n=3]
20	12806	VOG3892	hypothetical protein [n=9]
20	13258	VOG3891	hypothetical protein [n=6]
20	13755	VOG3890	putative tail sheath protein [n=7]
20	14892	VOG4870	hypothetical protein [n=25]
20	15352	VOG1900	hypothetical protein [n=9]
20	15771	VOG4589	hypothetical protein [n=48]
20	16106	VOG0204	hypothetical protein [n=40]
20	16452	VOG4553	major capsid protein [n=201]
20	17624	NA	NA
20	17743	VOG4568	hypothetical protein [n=55]
20	18308	VOG4556	portal protein [n=269]
20	19582	VOG4544	terminase large subunit [n=695]
20	21257	VOG0519	hypothetical protein [n=13]
20	21728	VOG0618	hypothetical protein [n=30]
20	22202	NA	NA
20	22520	NA	NA
20	23232	NA	NA
20	23365	NA	NA
20	23528	NA	NA
20	23635	VOG4567	DNA methylase [n=78]
20	24360	NA	NA
20	24560	VOG1931	hypothetical protein [n=13]
20	25569	VOG0985	ParA [n=13]
20	26349	VOG2233	replication protein VP4 [n=16]
20	27192	NA	NA
20	27353	NA	NA
20	27957	NA	NA
20	28228	NA	NA
20	28442	NA	NA
20	28505	NA	NA
20	29329	NA	NA
20	29367	NA	NA
20	29663	VOG6627	hypothetical protein [n=3]
20	30386	VOG2215	CI [n=3]
20	30456	NA	NA
20	30916	NA	NA
20	31042	NA	NA
20	32052	VOG6422	abortive infection bacteriophage resistance protein [n=2]
20	33154	VOG0275	integrase [n=365]
20	43975	VOG9667	XRE family transcriptional regulator [n=2]
21	555	NA	NA
21	2274	NA	NA
21	2413	VOG7550	hypothetical protein [n=5]
21	3282	VOG6988	putative glucose-1-phosphate thymidylyltransferase [n=2]
21	4883	VOG1031	nucleotide-sugar epimerase [n=4]
21	5757	VOG3140	hypothetical protein [n=14]
21	5842	NA	NA
21	7092	NA	NA
21	7351	VOG9554	hypothetical protein [n=3]
21	7994	NA	NA
21	8179	NA	NA
21	8727	VOG6282	putative IS transposase (OrfA) [n=3]
21	9601	NA	NA
21	10091	VOG6043	hypothetical protein [n=7]
21	10127	NA	NA
21	10240	VOG0221	integrase [n=57]
21	11861	VOG0376	hypothetical protein [n=24]
21	12300	VOG2545	hypothetical protein [n=30]
21	12603	NA	NA
22	404	NA	NA
22	805	VOG1254	hypothetical protein [n=192]
22	873	VOG0275	integrase [n=365]
22	2161	NA	NA
22	2442	NA	NA
22	2646	NA	NA
22	3210	NA	NA
22	3833	VOG3659	hypothetical protein [n=3]
22	4186	NA	NA
22	4515	NA	NA
22	5288	VOG3617	hypothetical protein [n=21]
22	6342	VOG1026	transposase [n=31]
22	6457	VOG5235	DNA polymerase III beta subunit [n=8]
22	6885	VOG5080	hypothetical protein [n=3]
22	7845	VOG4566	hypothetical protein [n=72]
22	8041	NA	NA
22	8520	NA	NA
22	9183	VOG6910	hypothetical protein [n=5]
22	9494	NA	NA
22	9676	NA	NA
22	9776	NA	NA
22	10189	VOG5137	hypothetical protein [n=39]
22	11336	VOG0275	integrase [n=365]
22	11438	NA	NA
22	11645	NA	NA
22	12958	VOG5418	No annotation provided [n=8]
22	13701	VOG0051	terminase large subunit [n=78]
23	751	NA	NA
23	935	NA	NA
23	2237	VOG0275	integrase [n=365]
23	2460	NA	NA
23	2486	NA	NA
23	3533	VOG5827	hypothetical protein [n=9]
23	3863	VOG8992	putative dTDP-4-dehydrorhamnose 3,5-epimerase [n=2]
23	5079	VOG10547	hypothetical protein [n=3]
23	5615	VOG4565	lysozyme [n=68]
23	6021	NA	NA
23	6532	NA	NA
23	6903	VOG1103	hypothetical protein [n=54]
23	9750	NA	NA
24	165	NA	NA
24	223	NA	NA
24	1270	NA	NA
24	1682	NA	NA
24	1801	NA	NA
24	1907	NA	NA
24	2116	NA	NA
24	2207	NA	NA
24	2425	NA	NA
24	2533	VOG0275	integrase [n=365]
24	2831	VOG1681	translation repressor [n=31]
24	4084	NA	NA
24	4194	VOG2215	CI [n=3]
24	4663	NA	NA
24	4947	NA	NA
24	5206	NA	NA
24	5324	NA	NA
24	5790	VOG5532	hypothetical protein [n=3]
24	6086	NA	NA
24	6270	NA	NA
24	6430	NA	NA
24	6573	VOG3412	hypothetical protein [n=6]
24	6962	VOG10110	hypothetical protein [n=3]
24	7317	VOG5080	hypothetical protein [n=3]
24	11249	VOG4551	DNA primase [n=259]
24	11512	VOG5630	hypothetical protein [n=11]
24	11576	NA	NA
24	12932	NA	NA
24	13432	NA	NA
24	13437	NA	NA
24	13722	NA	NA
24	15342	NA	NA
24	15889	VOG9454	lytic conversion lipoprotein precursor [n=2]
24	16096	NA	NA
24	16458	NA	NA
24	16778	VOG10696	hypothetical protein [n=3]
24	17057	NA	NA
24	17074	NA	NA
24	17161	VOG8566	hypothetical protein [n=2]
24	17456	NA	NA
24	17666	NA	NA
24	18230	VOG4399	hypothetical protein [n=51]
24	18459	NA	NA
24	18709	NA	NA
24	19667	VOG4573	hypothetical protein [n=31]
24	21761	NA	NA
24	22857	NA	NA
24	22930	NA	NA
24	23527	VOG7260	Tail fiber protein [n=3]
24	24006	NA	NA
24	24322	NA	NA
24	24972	NA	NA
24	26722	NA	NA
24	26968	NA	NA
24	27287	NA	NA
24	28743	NA	NA
24	29585	NA	NA
24	30562	VOG6136	hypothetical protein [n=9]
24	31092	NA	NA
24	31475	VOG10059	antirepressor [n=2]
24	35478	NA	NA
24	37541	NA	NA
24	42108	VOG1103	hypothetical protein [n=54]
24	42478	NA	NA
24	42760	VOG4853	hypothetical protein [n=4]
24	43380	NA	NA
24	43769	NA	NA
24	44299	VOG10547	hypothetical protein [n=3]
24	45257	VOG4694	hypothetical protein [n=55]
24	46669	VOG8885	hypothetical protein [n=4]
24	47945	NA	NA
24	48004	NA	NA
24	48109	VOG0275	integrase [n=365]
25	338	NA	NA
25	430	VOG0996	clamp loader subunit [n=70]
25	2773	VOG6030	hypothetical protein [n=4]
25	2909	VOG4617	hypothetical protein [n=53]
25	4193	NA	NA
25	4200	VOG8647	hypothetical protein [n=3]
25	4423	NA	NA
25	4596	NA	NA
25	5297	VOG4677	putative poly A polymerase [n=4]
25	5436	NA	NA
25	6240	VOG7442	putative ABC transporter ATP-binding protein [n=2]
25	8796	NA	NA
25	9646	NA	NA
25	9857	NA	NA
25	10894	NA	NA
25	11975	VOG6361	hypothetical protein [n=8]
25	12491	NA	NA
25	12562	VOG8917	hypothetical protein [n=3]
25	13642	NA	NA
25	13670	NA	NA
25	14090	NA	NA
25	14679	VOG4549	glutaredoxin [n=198]
25	15062	NA	NA
26	1	NA	NA
26	3529	VOG1690	hypothetical protein [n=3]
26	5756	VOG6085	putative DHH phosphoesterase protein [n=6]
26	8905	NA	NA
26	9237	NA	NA
26	10087	NA	NA
27	3	VOG1854	hypothetical protein [n=3]
27	1699	NA	NA
27	2385	NA	NA
27	2600	NA	NA
27	3364	VOG8555	hypothetical protein [n=3]
27	3621	NA	NA
27	3709	NA	NA
27	3947	NA	NA
27	4068	NA	NA
27	4312	NA	NA
27	4396	VOG1519	putative tail protein [n=10]
27	5440	VOG7200	hypothetical protein [n=6]
27	6539	VOG4138	phosphate transporter subunit [n=9]
27	6780	NA	NA
27	7859	VOG4138	phosphate transporter subunit [n=9]
27	8755	NA	NA
27	9660	NA	NA
28	133	NA	NA
28	1655	NA	NA
28	1859	NA	NA
28	2073	NA	NA
28	3261	NA	NA
28	3917	VOG5818	gp65 [n=3]
28	4072	NA	NA
28	4531	VOG4720	hypothetical protein [n=39]
28	5066	NA	NA
28	5126	VOG8643	putative ribosomal-protein-alanine N-acetyltransferase [n=1]
28	5714	NA	NA
28	5919	NA	NA
28	7869	NA	NA
28	8342	NA	NA
28	9052	NA	NA
28	10193	NA	NA
28	10752	NA	NA
28	11476	VOG3953	hypothetical protein [n=8]
28	12411	VOG8607	ribonucleotide diphosphate reductas alpha subunit [n=1]
28	13235	VOG7515	tRNA (cmo5U34)-methyltransferase [n=2]
28	13522	NA	NA
28	13715	NA	NA
28	14181	NA	NA
28	15109	VOG1026	transposase [n=31]
28	15283	NA	NA
28	16474	NA	NA
28	16503	NA	NA
28	17315	NA	NA
28	18118	VOG7442	putative ABC transporter ATP-binding protein [n=2]
28	19090	NA	NA
28	19228	NA	NA
28	19374	NA	NA
28	19709	NA	NA
28	20863	VOG3532	hypothetical protein [n=9]
28	20978	VOG3349	hypothetical protein [n=35]
28	22041	NA	NA
28	22435	NA	NA
28	22624	NA	NA
28	22842	VOG1888	hypothetical protein [n=5]
28	24503	NA	NA
28	25011	NA	NA
28	28732	NA	NA
28	29960	VOG3532	hypothetical protein [n=9]
28	31066	VOG0274	GtrB [n=4]
28	32054	NA	NA
28	33393	NA	NA
28	34154	VOG7442	putative ABC transporter ATP-binding protein [n=2]
28	35353	VOG4395	hypothetical protein [n=9]
28	36789	NA	NA
28	36797	VOG7378	hypothetical protein [n=4]
28	37476	VOG2935	hypothetical protein [n=5]
28	37893	NA	NA
28	40114	VOG0402	head vertex assembly chaperone [n=29]
28	40124	NA	NA
28	43145	VOG5044	hypothetical protein [n=3]
28	43155	NA	NA
28	44106	VOG3671	hypothetical protein [n=18]
28	45980	VOG7442	putative ABC transporter ATP-binding protein [n=2]
28	47818	VOG7442	putative ABC transporter ATP-binding protein [n=2]
28	48770	VOG2842	LipC [n=3]
28	49293	VOG7726	hypothetical protein [n=5]
28	49346	VOG1363	putative Sir2-like protein [n=16]
28	50200	NA	NA
28	50895	NA	NA
28	52173	NA	NA
28	52261	NA	NA
28	52358	VOG1637	hypothetical protein [n=5]
28	52978	VOG7442	putative ABC transporter ATP-binding protein [n=2]
28	53656	NA	NA
28	55104	NA	NA
28	56098	VOG8554	hypothetical protein [n=4]
28	56807	NA	NA
28	57198	VOG2852	hypothetical protein [n=8]
28	58896	VOG9293	hypothetical protein [n=4]
28	60130	VOG7442	putative ABC transporter ATP-binding protein [n=2]
28	61146	NA	NA
28	62299	NA	NA
28	62302	NA	NA
28	63749	VOG6085	putative DHH phosphoesterase protein [n=6]
28	64844	VOG0450	hypothetical protein [n=99]
28	65555	NA	NA
28	65680	VOG1690	hypothetical protein [n=3]
28	66644	VOG1690	hypothetical protein [n=3]
28	67650	VOG1690	hypothetical protein [n=3]
28	68672	VOG1690	hypothetical protein [n=3]
28	69705	NA	NA
28	70329	VOG3513	hypothetical protein [n=8]
28	70661	NA	NA
28	72109	VOG0025	putative DNA helicase [n=124]
28	73464	VOG0996	clamp loader subunit [n=70]
28	75029	NA	NA
28	75656	NA	NA
28	75761	VOG10592	hypothetical protein [n=3]
28	76199	NA	NA
28	76858	NA	NA
28	77020	NA	NA
28	78076	NA	NA
28	78162	NA	NA
28	78650	VOG0496	dihydrofolate reductase [n=134]
28	79639	NA	NA
28	80219	VOG4155	putative nucleotidyltransferase [n=4]
28	80744	VOG2496	hypothetical protein [n=4]
28	81702	VOG0050	dCMP deaminase [n=82]
28	82509	VOG3532	hypothetical protein [n=9]
28	82519	VOG0092	thymidylate synthase [n=129]
28	83653	NA	NA
28	83865	VOG0002	major coat protein [n=4]
28	84974	NA	NA
28	85351	VOG10843	hypothetical protein [n=3]
28	85701	NA	NA
28	86197	NA	NA
28	86645	NA	NA
28	86800	NA	NA
28	87366	NA	NA
28	87811	NA	NA
28	89017	VOG0274	GtrB [n=4]
28	89049	NA	NA
28	90719	VOG1965	hypothetical protein [n=51]
28	91427	VOG1362	hypothetical protein [n=25]
28	92223	NA	NA
28	92537	NA	NA
28	93079	VOG4044	heat shock protein [n=31]
28	93120	NA	NA
28	93457	NA	NA
28	94417	NA	NA
28	94648	NA	NA
28	94801	NA	NA
28	95136	NA	NA
28	96215	NA	NA
28	96906	VOG8303	putative S-adenosylmethionine synthetase [n=2]
28	97828	NA	NA
28	98070	NA	NA
28	99107	NA	NA
28	99656	NA	NA
28	100777	NA	NA
28	100942	NA	NA
28	101635	VOG3391	hypothetical protein [n=4]
28	101641	VOG1690	hypothetical protein [n=3]
28	102585	VOG6540	putative adsorption protein [n=2]
28	103440	VOG1690	hypothetical protein [n=3]
28	105853	NA	NA
28	105890	NA	NA
28	106919	NA	NA
28	107456	NA	NA
28	108985	NA	NA
29	2	VOG5992	hypothetical protein [n=9]
29	543	VOG1335	hypothetical protein [n=17]
29	917	VOG4545	tape measure protein [n=253]
29	3378	NA	NA
29	3707	VOG5716	hypothetical protein [n=9]
29	4041	VOG10916	gp14 [n=1]
29	4733	VOG0704	hypothetical protein [n=122]
29	5107	VOG5660	hypothetical protein [n=11]
29	5541	VOG1266	hypothetical protein [n=6]
29	5870	VOG0204	hypothetical protein [n=40]
29	6288	NA	NA
29	6781	NA	NA
29	6897	VOG4553	major capsid protein [n=201]
29	8028	NA	NA
29	8056	VOG4568	hypothetical protein [n=55]
29	8624	VOG4556	portal protein [n=269]
29	11584	VOG4581	hypothetical protein [n=91]
29	12183	VOG4571	DNA methylase [n=102]
29	14678	NA	NA
29	32691	VOG0217	unknown [n=3]
30	2	VOG4556	portal protein [n=269]
30	1415	NA	NA
30	4348	VOG2548	hypothetical protein [n=13]
30	5005	VOG2177	hypothetical protein [n=9]
30	5453	NA	NA
30	6013	NA	NA
30	6441	NA	NA
30	6965	NA	NA
30	7315	NA	NA
30	7974	NA	NA
30	8431	NA	NA
30	9312	VOG0985	ParA [n=13]
30	10025	VOG9539	putative amidotransferase [n=1]
30	10291	NA	NA
30	10310	NA	NA
30	11910	NA	NA
30	12312	NA	NA
30	12622	NA	NA
30	12832	VOG5037	hypothetical protein [n=3]
30	13085	NA	NA
30	13450	NA	NA
30	13948	NA	NA
30	14513	VOG9902	ORF089 [n=1]
30	18093	NA	NA
30	18230	NA	NA
30	18478	NA	NA
30	18799	NA	NA
30	19465	VOG4714	ribonuclease H [n=20]
30	19729	NA	NA
30	20254	NA	NA
30	20498	VOG6342	hypothetical protein [n=3]
30	20616	NA	NA
30	20729	NA	NA
31	2	VOG10835	hypothetical protein [n=3]
31	421	NA	NA
31	1089	NA	NA
31	5914	VOG3262	putative helicase [n=4]
31	6210	VOG7761	hypothetical protein [n=4]
31	6519	NA	NA
31	6564	NA	NA
31	6902	NA	NA
31	7161	VOG4548	helicase [n=252]
31	8842	NA	NA
31	9373	NA	NA
31	9663	NA	NA
31	10439	NA	NA
31	11002	VOG4846	No annotation provided [n=4]
31	13748	NA	NA
31	13933	NA	NA
31	14142	NA	NA
31	14642	NA	NA
31	14659	NA	NA
31	17409	NA	NA
31	18144	VOG3722	thymidylate kinase [n=7]
31	18842	NA	NA
31	19828	VOG6727	hypothetical protein [n=6]
31	19985	NA	NA
31	20292	NA	NA
31	21382	NA	NA
31	22374	NA	NA
31	23012	VOG0085	deoxyuridine 5'-triphosphate nucleotidohydrolase [n=40]
31	23700	NA	NA
31	23999	VOG10036	hypothetical protein [n=2]
31	25719	VOG3720	hypothetical protein [n=10]
31	26393	NA	NA
31	26921	VOG5321	hypothetical protein [n=17]
31	27827	NA	NA
31	28056	NA	NA
31	28346	NA	NA
31	28388	NA	NA
31	29351	NA	NA
31	29669	VOG8213	hypothetical protein [n=4]
31	31180	NA	NA
31	33169	VOG3503	hypothetical protein [n=5]
31	33700	VOG2142	transposase A [n=9]
32	1	NA	NA
32	107	NA	NA
32	360	NA	NA
32	510	NA	NA
32	1274	VOG0275	integrase [n=365]
32	1347	NA	NA
32	4423	VOG6633	putative tail protein [n=6]
32	7714	VOG6331	cell wall peptidase [n=3]
32	8153	VOG1418	hypothetical protein [n=27]
32	9095	VOG5552	hypothetical protein [n=5]
32	9772	NA	NA
32	13122	NA	NA
32	13592	NA	NA
32	13601	NA	NA
32	14001	NA	NA
32	14677	NA	NA
32	14905	NA	NA
32	15344	NA	NA
32	15943	VOG9857	gp11 [n=1]
32	16706	NA	NA
32	18370	VOG7675	hypothetical protein [n=3]
32	19255	VOG4568	hypothetical protein [n=55]
32	21264	NA	NA
32	21712	VOG4564	hypothetical protein [n=79]
32	23448	VOG4556	portal protein [n=269]
32	25113	NA	NA
32	25206	NA	NA
32	25513	NA	NA
32	25591	VOG5774	hypothetical protein [n=10]
32	26087	VOG10131	hypothetical protein [n=3]
32	26386	NA	NA
32	26867	NA	NA
32	26992	VOG4544	terminase large subunit [n=695]
32	29669	NA	NA
32	30338	NA	NA
32	30349	NA	NA
32	30458	NA	NA
32	30687	NA	NA
32	30956	NA	NA
32	31120	NA	NA
32	31255	NA	NA
32	31495	NA	NA
32	31844	NA	NA
32	32008	NA	NA
32	32325	VOG4200	hypothetical protein [n=47]
32	32785	NA	NA
32	32966	NA	NA
32	33248	NA	NA
32	33861	NA	NA
32	34057	NA	NA
32	34167	NA	NA
32	34757	VOG1307	hypothetical protein [n=3]
32	35007	NA	NA
32	35373	NA	NA
32	35574	NA	NA
32	36019	NA	NA
32	36264	VOG5028	No annotation provided [n=2]
32	36526	NA	NA
32	37315	NA	NA
32	37871	NA	NA
32	38536	NA	NA
32	38717	NA	NA
32	38917	NA	NA
32	39731	VOG1710	hypothetical protein [n=3]
32	39910	VOG0944	transposase [n=9]
32	40221	NA	NA
32	40505	VOG2080	Cor protein [n=15]
32	40675	NA	NA
32	41001	NA	NA
33	186	VOG10611	hypothetical protein [n=3]
33	693	VOG2215	CI [n=3]
33	1340	VOG1884	hypothetical protein [n=4]
33	1474	NA	NA
33	1765	NA	NA
33	2404	VOG0040	type II holin [n=16]
33	2543	VOG4552	hypothetical protein [n=136]
33	2764	VOG4972	hypothetical protein [n=4]
33	2786	NA	NA
33	3067	NA	NA
33	3438	NA	NA
33	5544	VOG0083	recombination endonuclease subunit [n=74]
33	6259	VOG1309	RecT [n=14]
33	6984	VOG1292	hypothetical protein [n=10]
33	7376	VOG4131	hypothetical protein [n=3]
33	7671	NA	NA
33	8287	NA	NA
33	8704	VOG0296	NinG protein [n=21]
33	9609	NA	NA
33	10174	NA	NA
33	10398	NA	NA
33	10562	NA	NA
33	10969	VOG5251	hypothetical protein [n=20]
33	12252	VOG5096	gp23 [n=1]
33	12563	NA	NA
33	13200	VOG0839	minor tail protein [n=5]
33	13349	VOG10550	hypothetical protein [n=2]
33	13552	NA	NA
33	13906	VOG10099	hypothetical protein [n=3]
33	14086	NA	NA
33	14246	NA	NA
33	14860	VOG0244	hypothetical protein [n=14]
33	15080	NA	NA
33	15387	VOG10548	hypothetical protein [n=3]
33	15821	NA	NA
33	16099	VOG5324	hypothetical protein [n=17]
33	16359	VOG9349	hypothetical protein [n=3]
33	16691	VOG8523	hypothetical protein [n=2]
33	16735	NA	NA
33	16883	NA	NA
33	17143	NA	NA
33	17444	VOG9071	hypothetical protein [n=4]
33	17661	NA	NA
33	18375	VOG4972	hypothetical protein [n=4]
33	20561	VOG9475	head-tail connector [n=1]
33	21951	VOG0833	portal protein [n=34]
33	23989	VOG4672	head maturation protease [n=2]
33	24490	VOG4364	hypothetical protein [n=7]
33	24843	NA	NA
33	25312	VOG9857	gp11 [n=1]
33	26473	VOG0356	tail sheath protein [n=101]
33	26996	VOG0577	major tail tube protein [n=20]
33	27281	VOG1410	hypothetical protein [n=45]
33	27424	NA	NA
33	29024	NA	NA
33	29854	VOG4736	tail protein [n=7]
33	30060	VOG0569	tail synthesis protein X [n=8]
33	31187	VOG0582	tail protein [n=12]
33	31648	VOG5755	hypothetical protein [n=10]
33	31880	VOG5004	No annotation provided [n=2]
33	32281	VOG4550	hypothetical protein [n=273]
33	33416	VOG4691	hypothetical protein [n=103]
33	34014	VOG0574	tail formation protein I [n=8]
33	34611	VOG5862	putative short tail fiber [n=5]
33	35080	VOG7445	hypothetical protein [n=3]
33	37878	VOG1125	hypothetical protein [n=43]
33	38189	NA	NA
33	38517	NA	NA
33	38830	NA	NA
33	39085	VOG4904	hypothetical protein [n=12]
33	39525	VOG4565	lysozyme [n=68]
33	39779	VOG4366	hypothetical protein [n=13]
33	40291	VOG10547	hypothetical protein [n=3]
33	40429	NA	NA
33	40858	NA	NA
33	41013	NA	NA
33	41309	VOG9226	hypothetical protein [n=2]
33	41606	VOG0275	integrase [n=365]
33	42897	NA	NA
34	652	NA	NA
34	883	NA	NA
34	1035	NA	NA
34	1264	NA	NA
34	1353	VOG0796	terminase small subunit [n=87]
34	1434	NA	NA
34	1441	NA	NA
34	1612	NA	NA
34	3543	VOG1891	hypothetical protein [n=2]
34	3904	VOG5616	hypothetical protein [n=11]
34	3986	NA	NA
34	4848	VOG4552	hypothetical protein [n=136]
34	5215	NA	NA
34	5745	NA	NA
34	6078	VOG0052	RNA polymerase sigma factor [n=33]
34	6277	NA	NA
34	6688	NA	NA
34	7005	VOG10195	putative DNA binding excisionase protein [n=2]
34	7877	VOG4571	DNA methylase [n=102]
34	8065	NA	NA
34	8264	NA	NA
34	8455	NA	NA
34	9159	VOG0519	hypothetical protein [n=13]
34	11064	NA	NA
34	11365	VOG8543	hypothetical protein [n=3]
34	12677	VOG4556	portal protein [n=269]
35	4	NA	NA
35	422	VOG4618	gp1 [n=19]
35	1021	VOG4618	gp1 [n=19]
35	1753	VOG9702	gp69 [n=1]
35	2186	NA	NA
35	2505	NA	NA
35	2883	VOG0226	hypothetical protein [n=142]
35	3310	NA	NA
35	3624	VOG7313	hypothetical protein [n=5]
35	3992	VOG6154	hypothetical protein [n=4]
35	4429	VOG8584	hypothetical protein [n=4]
35	5094	VOG4962	hypothetical protein [n=7]
35	5327	VOG0982	hypothetical protein [n=70]
35	5977	NA	NA
35	6747	VOG4317	hypothetical protein [n=18]
35	6941	VOG10049	hypothetical protein [n=3]
35	7397	NA	NA
35	7540	NA	NA
35	7646	NA	NA
35	9505	VOG2775	hypothetical protein [n=10]
35	9695	NA	NA
35	9970	VOG1093	hypothetical protein [n=86]
35	10487	NA	NA
35	10888	VOG10047	hypothetical protein [n=3]
35	11677	VOG4555	scaffolding protein [n=107]
36	640	NA	NA
36	950	VOG10857	hypothetical protein [n=3]
36	1518	NA	NA
36	2683	NA	NA
36	3042	NA	NA
36	3281	NA	NA
36	3822	VOG0572	hypothetical protein [n=16]
36	4434	VOG1356	hypothetical protein [n=96]
36	6518	VOG5697	hypothetical protein [n=10]
36	6977	VOG7734	No annotation provided [n=3]
36	8612	NA	NA
36	8987	NA	NA
36	9172	VOG5532	hypothetical protein [n=3]
36	9864	NA	NA
36	11047	VOG4573	hypothetical protein [n=31]
36	12072	NA	NA
36	12528	VOG10412	hypothetical protein [n=3]
36	13772	NA	NA
36	14209	NA	NA
36	14289	NA	NA
36	14848	NA	NA
36	15037	NA	NA
36	16867	VOG3636	hypothetical protein [n=4]
36	17547	NA	NA
36	18494	VOG1348	hypothetical protein [n=126]
36	19098	NA	NA
36	19475	NA	NA
36	19575	VOG4561	thymidylate synthase [n=118]
36	20184	NA	NA
36	20429	NA	NA
36	20749	VOG9226	hypothetical protein [n=2]
36	21324	VOG0047	hypothetical protein [n=11]
36	21869	NA	NA
36	22782	VOG4691	hypothetical protein [n=103]
36	23546	NA	NA
36	23847	VOG10268	hypothetical protein [n=2]
36	24876	VOG10223	hypothetical protein [n=3]
36	25151	NA	NA
36	26937	NA	NA
36	27293	VOG8612	hypothetical protein [n=4]
36	27343	NA	NA
36	28293	VOG4694	hypothetical protein [n=55]
36	28340	NA	NA
36	28801	NA	NA
36	29061	NA	NA
36	29375	VOG3798	hypothetical protein [n=12]
36	29556	NA	NA
36	29737	NA	NA
36	30296	VOG5342	hypothetical protein [n=17]
36	30576	VOG2423	hypothetical protein [n=30]
36	30992	NA	NA
36	31208	NA	NA
37	3	NA	NA
37	360	NA	NA
37	595	NA	NA
37	745	NA	NA
37	2457	NA	NA
37	3081	VOG1014	hypothetical protein [n=8]
37	3334	NA	NA
37	3833	VOG10535	hypothetical protein [n=3]
37	4752	NA	NA
37	5461	VOG1483	hypothetical protein [n=9]
37	6426	VOG4573	hypothetical protein [n=31]
37	7490	VOG4752	hypothetical protein [n=22]
37	7875	NA	NA
37	8587	NA	NA
37	8817	VOG4551	DNA primase [n=259]
37	9944	VOG4544	terminase large subunit [n=695]
37	11795	VOG0981	hypothetical protein [n=3]
37	12086	NA	NA
37	12249	NA	NA
37	12805	NA	NA
37	13016	NA	NA
37	13487	NA	NA
38	19	NA	NA
38	173	VOG0275	integrase [n=365]
38	869	NA	NA
38	1503	NA	NA
38	1700	NA	NA
38	1880	NA	NA
38	2472	VOG0352	hypothetical protein [n=27]
38	2872	NA	NA
38	2952	VOG3287	addiction module toxin, RelE/StbE family [n=2]
38	3212	NA	NA
38	3522	NA	NA
38	3899	NA	NA
38	4256	VOG6330	hypothetical protein [n=8]
38	4534	VOG5954	hypothetical protein [n=4]
38	4995	VOG7243	tail fiber protein [n=2]
38	6271	VOG4862	hypothetical protein [n=22]
38	6893	VOG4691	hypothetical protein [n=103]
38	7956	VOG4550	hypothetical protein [n=273]
38	8395	VOG3894	hypothetical protein [n=17]
38	8798	VOG4885	late control D protein [n=4]
38	9780	VOG4865	LysM domain-containing protein [n=4]
38	12752	VOG7737	No annotation provided [n=3]
38	12925	VOG3892	hypothetical protein [n=9]
39	207	NA	NA
39	395	VOG5278	hypothetical protein [n=20]
39	643	VOG6216	hypothetical protein [n=4]
39	956	VOG4214	hypothetical protein [n=57]
39	2119	VOG4548	helicase [n=252]
39	2522	VOG6928	hypothetical protein [n=5]
39	2665	NA	NA
39	3367	NA	NA
39	3792	VOG6478	hypothetical protein [n=4]
39	4982	VOG5874	hypothetical protein [n=5]
39	5689	VOG0322	hypothetical protein [n=129]
39	5988	VOG7410	hypothetical protein [n=4]
39	6165	NA	NA
39	7119	NA	NA
39	7325	NA	NA
39	7987	VOG0083	recombination endonuclease subunit [n=74]
39	8187	VOG5215	hypothetical protein [n=17]
39	9192	NA	NA
39	10155	NA	NA
39	10522	VOG3679	hypothetical protein [n=14]
39	10762	NA	NA
40	1	NA	NA
40	171	VOG3988	hypothetical protein [n=11]
40	615	NA	NA
40	951	VOG0198	hypothetical protein [n=64]
40	1531	NA	NA
40	1684	VOG4693	hypothetical protein [n=42]
40	2046	NA	NA
40	2262	VOG3580	hypothetical protein [n=16]
40	2754	NA	NA
40	3059	NA	NA
40	3328	VOG1422	hypothetical protein [n=18]
40	4229	VOG4567	DNA methylase [n=78]
40	5887	VOG0189	DNA replication protein [n=27]
40	6710	NA	NA
40	7675	NA	NA
40	8017	VOG10217	metallo-beta-lactamase domain-containing protein [n=2]
40	9674	VOG0083	recombination endonuclease subunit [n=74]
40	10602	VOG4545	tape measure protein [n=253]
40	11623	NA	NA
40	11828	NA	NA
40	12016	VOG10828	hypothetical protein [n=2]
40	12105	NA	NA
40	12295	VOG1250	hypothetical protein [n=22]
40	12633	NA	NA
41	3	VOG3140	hypothetical protein [n=14]
41	3970	NA	NA
41	5891	VOG9539	putative amidotransferase [n=1]
41	7836	NA	NA
41	10305	NA	NA
41	10956	VOG4556	portal protein [n=269]
42	182	NA	NA
42	897	VOG0573	hypothetical protein [n=73]
42	1297	VOG4550	hypothetical protein [n=273]
42	2505	VOG4691	hypothetical protein [n=103]
42	2853	VOG7503	putative amidotransferase [n=3]
42	3074	VOG4845	hypothetical protein [n=2]
42	3172	NA	NA
42	4377	NA	NA
42	4380	NA	NA
42	5045	NA	NA
42	5260	NA	NA
42	6934	VOG9232	hypothetical protein [n=3]
42	7421	NA	NA
42	7437	VOG1912	putative portal protein [n=22]
42	7688	VOG7734	No annotation provided [n=3]
42	9753	VOG5321	hypothetical protein [n=17]
43	206	VOG0449	hypothetical protein [n=54]
43	685	VOG9702	gp69 [n=1]
43	941	NA	NA
43	1486	NA	NA
43	2076	NA	NA
43	2255	NA	NA
43	2509	VOG0618	hypothetical protein [n=30]
43	2700	VOG10042	No annotation provided [n=2]
43	2914	NA	NA
43	3360	NA	NA
43	4000	VOG5779	hypothetical protein [n=4]
43	4845	NA	NA
43	5018	NA	NA
43	5223	VOG8507	hypothetical protein [n=4]
43	6949	VOG0030	head-tail connector protein [n=33]
43	7275	VOG3738	hypothetical protein [n=14]
43	7373	NA	NA
43	9048	VOG3740	major capsid protein [n=5]
43	9488	VOG3741	hypothetical protein [n=9]
43	9861	NA	NA
43	10519	VOG2326	hypothetical protein [n=14]
43	11438	VOG2325	hypothetical protein [n=14]
43	12272	VOG0831	terminase small subunit nu1 [n=4]
44	50	NA	NA
44	743	NA	NA
44	965	VOG10701	hypothetical protein [n=3]
44	1352	NA	NA
44	1493	NA	NA
44	1663	NA	NA
44	1988	NA	NA
44	2071	VOG9528	No annotation provided [n=2]
44	2587	NA	NA
44	4030	NA	NA
44	4294	NA	NA
44	4489	NA	NA
44	4788	NA	NA
44	5058	NA	NA
44	5120	NA	NA
44	5267	NA	NA
44	5543	NA	NA
44	5851	NA	NA
44	6010	NA	NA
44	6348	NA	NA
44	6558	NA	NA
44	6782	NA	NA
44	7119	NA	NA
44	7416	NA	NA
44	7584	VOG1521	hypothetical protein [n=33]
44	8334	NA	NA
44	10374	NA	NA
44	10757	NA	NA
44	10868	VOG4588	D-ala-D-ala carboxypeptidase [n=29]
44	11774	VOG2764	hypothetical protein [n=28]
44	11974	NA	NA
44	12092	NA	NA
44	13969	NA	NA
44	14023	NA	NA
44	14211	NA	NA
44	14446	NA	NA
44	14510	NA	NA
44	15090	NA	NA
44	15222	NA	NA
44	15367	NA	NA
44	15537	NA	NA
44	15703	NA	NA
44	15855	NA	NA
44	16444	VOG10584	hypothetical protein [n=3]
44	16651	VOG7883	hypothetical protein [n=3]
44	17178	VOG5242	hypothetical protein [n=23]
44	17517	NA	NA
44	18831	VOG9751	hypothetical protein [n=2]
44	19544	VOG4504	hypothetical protein [n=7]
44	19908	NA	NA
44	20406	VOG6019	hypothetical protein [n=9]
44	20647	NA	NA
44	20775	NA	NA
44	20919	NA	NA
44	20995	NA	NA
44	21195	NA	NA
44	21317	NA	NA
44	21518	NA	NA
44	21824	VOG1521	hypothetical protein [n=33]
44	22645	NA	NA
44	22813	NA	NA
44	22939	NA	NA
44	22943	VOG0274	GtrB [n=4]
44	24017	NA	NA
44	24075	NA	NA
44	26407	NA	NA
44	26486	NA	NA
44	27208	NA	NA
44	27553	VOG6931	hypothetical protein [n=4]
44	27647	NA	NA
44	27709	NA	NA
44	27868	NA	NA
44	28119	NA	NA
44	28928	NA	NA
44	29099	NA	NA
44	29266	VOG4693	hypothetical protein [n=42]
44	29420	NA	NA
44	29625	NA	NA
44	29803	NA	NA
44	30435	VOG9888	hypothetical protein [n=3]
44	30441	VOG0275	integrase [n=365]
44	30817	NA	NA
44	31202	NA	NA
44	31342	NA	NA
44	31588	VOG10950	hypothetical protein [n=2]
44	31739	VOG4544	terminase large subunit [n=695]
44	31872	NA	NA
44	31987	NA	NA
44	32219	NA	NA
44	32381	NA	NA
44	32439	NA	NA
44	33529	NA	NA
44	33639	NA	NA
44	33926	NA	NA
45	2	NA	NA
45	715	VOG3179	hypothetical protein [n=15]
45	1110	VOG1539	hypothetical protein [n=44]
45	1710	NA	NA
45	5761	NA	NA
45	5892	NA	NA
45	6075	NA	NA
45	6343	VOG0051	terminase large subunit [n=78]
45	6507	VOG7238	phage tail protein [n=5]
45	7211	VOG0724	hypothetical protein [n=36]
45	7615	VOG9583	hypothetical protein [n=3]
45	8055	VOG4589	hypothetical protein [n=48]
45	8402	VOG0204	hypothetical protein [n=40]
45	8743	VOG4553	major capsid protein [n=201]
45	10007	VOG4568	hypothetical protein [n=55]
45	10659	NA	NA
45	10911	VOG4556	portal protein [n=269]
46	369	NA	NA
46	373	VOG8506	RNA polymerase sigma-70 factor [n=1]
46	593	NA	NA
46	846	VOG6625	hypothetical protein [n=5]
46	1340	VOG8526	hypothetical protein [n=4]
46	1553	NA	NA
46	2049	VOG4565	lysozyme [n=68]
46	2507	NA	NA
46	2687	NA	NA
46	2775	NA	NA
46	3094	NA	NA
46	3198	NA	NA
46	3704	NA	NA
46	5199	NA	NA
46	5543	VOG2962	hypothetical protein [n=6]
46	5971	NA	NA
46	6167	NA	NA
46	8296	VOG0265	DNA transfer protein [n=4]
46	8499	VOG1914	hypothetical protein [n=47]
46	10724	NA	NA
46	12049	VOG4901	hypothetical protein [n=14]
46	12113	NA	NA
46	13757	NA	NA
46	14024	NA	NA
46	14770	NA	NA
46	15467	NA	NA
46	15835	NA	NA
47	2	VOG7285	putative tail protein [n=6]
47	487	NA	NA
47	910	NA	NA
47	1077	NA	NA
47	1253	NA	NA
47	4044	VOG0660	No annotation provided [n=5]
47	4217	VOG5852	hypothetical protein [n=5]
47	4580	VOG4586	major tail protein [n=89]
47	5146	VOG0704	hypothetical protein [n=122]
47	5496	VOG5589	minor tail protein [n=6]
47	5866	VOG4589	hypothetical protein [n=48]
47	6218	VOG0204	hypothetical protein [n=40]
47	6487	NA	NA
47	6761	VOG4553	major capsid protein [n=201]
47	8033	VOG4568	hypothetical protein [n=55]
47	8716	VOG4556	portal protein [n=269]
47	10042	VOG4544	terminase large subunit [n=695]
47	11817	VOG0519	hypothetical protein [n=13]
47	12147	NA	NA
47	12272	VOG4841	hypothetical protein [n=2]
47	12945	VOG0796	terminase small subunit [n=87]
47	13787	NA	NA
47	13909	VOG7026	hypothetical protein [n=3]
47	14234	VOG10984	hypothetical protein [n=1]
47	14937	NA	NA
47	15668	NA	NA
47	16053	NA	NA
47	16236	VOG5617	recombination protein U [n=4]
47	16766	VOG4892	hypothetical protein [n=16]
47	17204	VOG1855	hypothetical protein [n=30]
47	17517	VOG4567	DNA methylase [n=78]
47	18529	NA	NA
47	19503	NA	NA
47	19725	VOG1931	hypothetical protein [n=13]
47	20195	VOG0051	terminase large subunit [n=78]
47	20754	VOG0985	ParA [n=13]
47	21512	NA	NA
47	21708	NA	NA
47	21858	VOG3334	hypothetical protein [n=4]
47	22662	NA	NA
47	22931	NA	NA
47	23167	NA	NA
47	23444	VOG0697	putative minor capsid protein [n=6]
47	23796	NA	NA
47	24442	NA	NA
47	24731	NA	NA
47	24750	NA	NA
47	25229	NA	NA
47	25457	NA	NA
47	25956	VOG11003	hypothetical protein [n=2]
47	26345	VOG4602	hypothetical protein [n=55]
47	27956	VOG0982	hypothetical protein [n=70]
47	28212	NA	NA
47	29390	VOG0275	integrase [n=365]
47	29599	NA	NA
47	29639	NA	NA
47	29778	NA	NA
47	31171	NA	NA
47	31397	NA	NA
47	32015	VOG3530	putative glycosyltransferase [n=5]
47	32365	VOG2861	hypothetical protein [n=6]
47	32917	VOG0796	terminase small subunit [n=87]
47	33509	NA	NA
47	34540	NA	NA
47	34707	NA	NA
47	34791	NA	NA
47	34948	NA	NA
47	38260	NA	NA
47	38738	NA	NA
48	470	VOG6459	hypothetical protein [n=4]
48	1927	NA	NA
48	2165	NA	NA
48	2247	NA	NA
48	4164	VOG9528	No annotation provided [n=2]
48	5440	VOG4553	major capsid protein [n=201]
48	5747	NA	NA
48	6431	NA	NA
48	6889	NA	NA
48	7326	NA	NA
48	7541	NA	NA
48	8056	NA	NA
48	8160	VOG0944	transposase [n=9]
48	8562	NA	NA
48	8906	NA	NA
48	12061	VOG3938	hypothetical protein [n=11]
48	12474	NA	NA
48	12850	VOG4580	hypothetical protein [n=151]
48	15893	VOG5489	hypothetical protein [n=10]
48	16915	NA	NA
48	18689	VOG5781	pectate lyase [n=7]
48	18788	NA	NA
48	19749	NA	NA
48	20227	VOG9746	gp23 [n=2]
48	20378	NA	NA
48	20566	VOG7558	hypothetical protein [n=4]
48	20749	NA	NA
48	21267	NA	NA
48	21551	VOG3474	hypothetical protein [n=6]
48	21874	NA	NA
48	22305	NA	NA
48	22575	NA	NA
48	22934	NA	NA
48	23128	NA	NA
48	23361	VOG9729	gp18 [n=2]
48	23636	NA	NA
48	23794	NA	NA
48	24278	NA	NA
49	180	NA	NA
49	416	NA	NA
49	637	NA	NA
49	863	NA	NA
49	1222	NA	NA
49	1545	VOG0052	RNA polymerase sigma factor [n=33]
49	2021	VOG10079	hypothetical protein [n=2]
49	5489	VOG0254	portal protein [n=19]
49	5491	NA	NA
49	7658	NA	NA
49	9029	VOG10617	hypothetical protein [n=3]
49	9377	NA	NA
49	10321	VOG10000	hypothetical protein [n=3]
49	10476	VOG1914	hypothetical protein [n=47]
49	10655	NA	NA
49	11011	NA	NA
49	13445	VOG8650	pre-neck appendage protein [n=3]
49	16405	VOG0259	DNA stabilization protein [n=8]
49	41092	VOG0025	putative DNA helicase [n=124]
50	977	NA	NA
50	1582	NA	NA
50	1627	NA	NA
50	2657	NA	NA
50	3106	VOG7969	hypothetical protein [n=5]
50	3163	NA	NA
50	7028	VOG1198	DNA polymerase III alpha subunit [n=36]
50	7138	VOG0275	integrase [n=365]
50	8368	NA	NA
50	8914	NA	NA
50	10019	NA	NA
50	10124	NA	NA
50	10140	VOG4602	hypothetical protein [n=55]
50	10523	VOG0010	hypothetical protein [n=15]
50	11230	VOG3622	hypothetical protein [n=4]
50	11375	NA	NA
50	11480	NA	NA
50	11491	NA	NA
50	11596	NA	NA
50	11878	NA	NA
50	12390	VOG4972	hypothetical protein [n=4]
50	12811	NA	NA
50	13226	NA	NA
50	13435	NA	NA
50	16166	VOG4360	hypothetical protein [n=11]
50	16873	VOG1292	hypothetical protein [n=10]
50	17380	VOG8584	hypothetical protein [n=4]
50	18284	VOG4566	hypothetical protein [n=72]
50	19110	VOG0189	DNA replication protein [n=27]
50	19272	NA	NA
50	19705	VOG4693	hypothetical protein [n=42]
50	19888	NA	NA
50	20019	NA	NA
50	20333	NA	NA
50	20827	VOG11075	DNA-binding protein [n=1]
50	20988	NA	NA
50	21232	VOG8742	chaperonin cpn10 [n=4]
50	21575	NA	NA
50	21885	VOG1183	hypothetical protein [n=92]
50	22444	VOG4673	conserved phage protein [n=4]
50	22532	NA	NA
50	23655	VOG10282	hypothetical protein [n=2]
50	23844	NA	NA
50	24046	NA	NA
50	24726	VOG10017	hypothetical protein [n=3]
50	25499	VOG10212	No annotation provided [n=2]
50	26136	VOG5779	hypothetical protein [n=4]
50	26936	NA	NA
50	27195	NA	NA
50	29503	VOG2386	portal protein [n=34]
50	29699	NA	NA
50	29818	NA	NA
50	30121	NA	NA
50	31268	NA	NA
50	32207	VOG3676	major head protein [n=15]
50	32556	VOG10937	hypothetical protein [n=3]
50	32806	NA	NA
50	33084	VOG0796	terminase small subunit [n=87]
50	33406	NA	NA
50	33894	NA	NA
50	35324	NA	NA
50	36375	VOG4168	hypothetical protein [n=135]
50	36654	NA	NA
50	37008	NA	NA
50	37150	NA	NA
51	2	NA	NA
51	212	VOG8520	helix-turn-helix domain protein [n=1]
51	1297	VOG8520	helix-turn-helix domain protein [n=1]
51	2338	VOG4602	hypothetical protein [n=55]
51	2469	NA	NA
51	3971	VOG0221	integrase [n=57]
51	4048	NA	NA
51	4166	NA	NA
51	4574	NA	NA
51	4685	NA	NA
51	4817	NA	NA
51	5431	NA	NA
51	5577	VOG7276	hypothetical protein [n=6]
51	6050	NA	NA
51	6659	NA	NA
51	6885	VOG0179	hypothetical protein [n=2]
51	7287	NA	NA
51	7552	VOG1799	hypothetical protein [n=35]
51	7780	NA	NA
51	8081	VOG5270	hypothetical protein [n=16]
51	9434	VOG5954	hypothetical protein [n=4]
51	9790	VOG0717	hypothetical protein [n=17]
51	13473	VOG3179	hypothetical protein [n=15]
51	13847	VOG7880	aerobic NDP reductase small subunit [n=2]
51	14457	VOG5552	hypothetical protein [n=5]
51	14818	NA	NA
51	18451	NA	NA
51	18863	NA	NA
51	18941	NA	NA
51	19392	VOG7867	hypothetical protein [n=5]
51	19405	VOG9358	C8 [n=2]
51	19563	NA	NA
51	19721	NA	NA
51	19901	VOG1333	hypothetical protein [n=15]
51	20335	VOG7238	phage tail protein [n=5]
51	21160	VOG0724	hypothetical protein [n=36]
51	21561	VOG1900	hypothetical protein [n=9]
51	21938	VOG4589	hypothetical protein [n=48]
51	22261	VOG0204	hypothetical protein [n=40]
51	22607	VOG8551	tail tubular protein B [n=2]
51	22863	VOG8492	zinc-ribbon domain-containing protein [n=2]
51	22873	VOG4553	major capsid protein [n=201]
51	24127	VOG4568	hypothetical protein [n=55]
51	24743	VOG4556	portal protein [n=269]
51	26044	NA	NA
51	27844	VOG0519	hypothetical protein [n=13]
51	28174	NA	NA
51	28293	VOG4841	hypothetical protein [n=2]
51	28963	VOG5133	hypothetical protein [n=42]
51	29109	VOG0796	terminase small subunit [n=87]
51	30276	VOG2404	hypothetical protein [n=37]
51	30421	NA	NA
51	30567	NA	NA
51	30844	VOG0198	hypothetical protein [n=64]
51	31310	NA	NA
51	31467	NA	NA
51	31907	VOG7202	hypothetical protein [n=6]
51	32327	NA	NA
51	35377	VOG6394	hypothetical protein [n=5]
51	36034	VOG0327	hypothetical protein [n=129]
51	36473	VOG6736	hypothetical protein [n=7]
51	37471	VOG5278	hypothetical protein [n=20]
51	37673	VOG8543	hypothetical protein [n=3]
51	37950	NA	NA
51	38115	NA	NA
51	38289	VOG1564	hypothetical protein [n=8]
51	39296	VOG5096	gp23 [n=1]
51	40865	VOG5095	gp61 [n=1]
51	41218	NA	NA
51	41406	NA	NA
51	41696	VOG4548	helicase [n=252]
51	43978	VOG0226	hypothetical protein [n=142]
51	44542	VOG1936	AAA ATPase [n=6]
51	45590	VOG7416	putative HNH endonuclease inducing intron mobility [n=3]
51	46210	VOG0535	hypothetical protein [n=12]
51	46806	VOG0685	hypothetical protein [n=28]
51	47957	NA	NA
51	48227	NA	NA
51	48467	VOG7966	hypothetical protein [n=4]
51	48628	NA	NA
51	48919	NA	NA
51	49060	NA	NA
51	49313	NA	NA
51	49324	VOG11000	ORF10 [n=1]
51	49572	NA	NA
51	49754	NA	NA
51	50152	NA	NA
52	681	VOG2123	methyltransferase [n=4]
52	773	NA	NA
52	1113	VOG1183	hypothetical protein [n=92]
52	1479	VOG7562	hypothetical protein [n=3]
52	2265	VOG4643	hypothetical protein [n=16]
52	4672	VOG4609	hypothetical protein [n=14]
52	4689	NA	NA
52	5245	NA	NA
52	5522	VOG0327	hypothetical protein [n=129]
52	6137	VOG4033	hypothetical protein [n=13]
52	7527	VOG4548	helicase [n=252]
52	7701	NA	NA
52	8133	VOG7894	hypothetical protein [n=2]
52	8693	VOG3699	hypothetical protein [n=6]
52	8723	VOG1309	RecT [n=14]
52	8839	NA	NA
52	9738	VOG6974	hypothetical protein [n=4]
[truncated: 13,774 more rows]
