# Supplementary material for: Active virus-host interactions at sub-freezing temperatures in Arctic peat soil
Source: Microbiome. 2021 Oct 18;9:208. doi: 10.1186/s40168-021-01154-2 (PMC8522061; doi:10.1186/s40168-021-01154-2)
Supplement: Supplementary file 4 — Additional file 3: Supplementary Table S1. Sample information. Supplementary Table 2: Contigs consumed in vOTUs. Supplementary Table 3: List of all vOTUs derived from this study and their statistics. Supplementary Table S4. vOTU taxonomy with RefSeq (v85). Supplementary Table S5. Multiphate annotations. Supplementary Table S6. Putative AMGs and viral genes of interest. Supplementary Table S7. Temperate viruses. Supplementary Table S8. MAG information. Supplementary Table S9. MAG genes. Supplementary Table S10. vOTU-MAG CRISPR spacer matches. Supplementary Table S11. vOTU-MAG BLASTn matches. Supplementary Table 12. vOTU taxonomy with RefSeq (v85) and Genbank. [file 40168_2021_1154_MOESM4_ESM.zip › Table S6_Putative AMGs and viral genes of interest.xlsx]

## Sheet: Sheet1
Table S6. Putative AMGs and viral genes of interest (output from DRAM-v)
vOTU	Active	gene	gene_id	gene_description	category	header	subheader	module	auxiliary_score	Identified in a MAG
5	Y	37	K01990	ABC-2.A; ABC-2 type transport system ATP-binding protein	Transporters			ABC-2 type transport system	2	Yes
5	Y	7	K00600	glycine hydroxymethyltransferase	carbon utilization	CAZY		GlycosylTransferases	2	No
5	Y	10	K14394	low molecular weight phosphotyrosine protein phosphatase	MISC			Phosphoric-monoester hydrolases	2	No
5	Y	35	K00965	UDPglucose--hexose-1-phosphate uridylyltransferase [EC:2.7.7.12] [RN:R00955]	carbon utilization	central carbon	glycolysis	Galactose degradation, Leloir pathway, galactose => alpha-D-glucose-1P	2	Yes
5	Y	35	K00965	UDPglucose--hexose-1-phosphate uridylyltransferase [EC:2.7.7.12] [RN:R00955]	MISC	Information systems	Nucleotide	Nucleotide sugar biosynthesis, galactose => UDP-galactose	2	Yes
15	Y	92	K00942	Guanylate kinase	carbon utilization	CAZY		Guanine ribonucleotide biosynthesis IMP => GDP,GTP	3	Yes
15	Y	26	K03462	Nicotinate phosphoribosyltransferase	carbon utilization	CAZY		GlycosylTransferases	3	Yes
15	Y	94	K21636	ribonucleoside-triphosphate reductase [EC:1.17.4.2 1.1.98.6] [RN:R02022 R11636]	MISC	Information systems	Nucleotide	Pyrimidine deoxyribonuleotide biosynthesis, CDP/CTP => dCDP/dCTP,dTDP/dTTP	3	Yes
21	Y	5	K01710	dTDP-glucose 4,6-dehydratase	carbon utilization	CAZY		dTDP-L-rhamnose biosynthesis	3	Yes
21	Y	7		M29	Organic Nitrogen	Peptidase		Aminopeptidases	3	Yes
28	Y	55	K02003	ABC.CD.A;	Transporters			Putative ABC transport system	2	Yes
28	Y	56	K02004	ABC.CD.P;	Transporters			Putative ABC transport system	2	Yes
28	Y	23	K01990	ABC-2.A; ABC-2 type transport system ATP-binding protein	Transporters			ABC-2 type transport system	2	Yes
28	Y	98	M95	Catlytic type: Metallo; member is abylysin (Pyrococcus abyssi)	Organic Nitrogen	Peptidase		Aminopeptidases	2	Yes
28	Y	42		CE4	carbon utilization	CAZY	Chitin Oligo Cleavage	Carbohydrate Esterases	2	No
28	Y	83	PF01467	Cytidylyltransferase family	carbon utilization	CAZY		Cytidylyltransferase family	2	Yes
28	Y	53	K00254	dihydroorotate dehydrogenase [EC:1.3.5.2] [RN:R01868]	MISC	Information systems	Nucleotide	Uridine monophosphate biosynthesis, glutamine (+ PRPP) => UMP	2	Yes
28	Y	4	K00208	fabI enoyl-[acyl-carrier protein] reductase I	MISC			Fatty acid biosynthesis	2	Yes
28	Y	69	K01186	Glycosylases	carbon utilization	CAZY		Concanavalin A-like lectin/glucanases superfamily	2	No
28	Y	70	K01186	Glycosylases	carbon utilization	CAZY		Concanavalin A-like lectin/glucanases superfamily	3	No
28	Y	96		GT2	carbon utilization	CAZY		GlycosylTransferases	2	Yes
28	Y	25		GT4	carbon utilization	CAZY		GlycosylTransferases	2	Yes
28	Y	87		GT4	carbon utilization	CAZY		GlycosylTransferases	2	Yes
28	Y	89	K02863	large subunit ribosomal protein L1	MISC	Information systems		Ribosome, archaea	2	Yes
28	Y	89	K02863	large subunit ribosomal protein L1	MISC	Information systems		Ribosome, bacteria	2	Yes
28	Y	79	K02864	large subunit ribosomal protein L10	MISC	Information systems		Ribosome, archaea	2	Yes
28	Y	79	K02864	large subunit ribosomal protein L10	MISC	Information systems		Ribosome, bacteria	2	Yes
28	Y	92	K02867	large subunit ribosomal protein L11	MISC	Information systems		Ribosome, archaea	2	Yes
28	Y	92	K02867	large subunit ribosomal protein L11	MISC	Information systems		Ribosome, bacteria	2	Yes
28	Y	78	K02935	large subunit ribosomal protein L7/L12	MISC	Information systems		Ribosome, bacteria	2	Yes
28	Y	13	K01628	L-fuculose-phosphate aldolase	carbon utilization	CAZY		L-fuculose-phosphate aldolase	2	Yes
28	Y	107	K00789	S-adenosylmethionine synthetase [EC:2.5.1.6] [RN:R00177]	Organic Nitrogen	Amino Acid		Cysteine biosynthesis, methionine => cysteine	2	Yes
28	Y	107	K00789	S-adenosylmethionine synthetase [EC:2.5.1.6] [RN:R00177]	Organic Nitrogen	Amino Acid		Methionine degradation	2	Yes
40	Y	11	K00558	DNA (cytosine-5-)-methyltransferase [EC:2.1.1.37] [RN:R04858]	Organic Nitrogen	Amino Acid		Methionine degradation	3	Yes
44	Y	32		GT2	carbon utilization	CAZY		GlycosylTransferases	2	Yes
44	Y	15		GT83	carbon utilization	CAZY		GlycosylTransferases	2	Yes
44	Y	33		GT83	carbon utilization	CAZY		GlycosylTransferases	2	Yes
47	Y	26	K00558	DNA (cytosine-5-)-methyltransferase [EC:2.1.1.37] [RN:R04858]	Organic Nitrogen	Amino Acid		Methionine degradation	1	Yes
48	N	18	K01186	Glycosylases	carbon utilization	CAZY		Concanavalin A-like lectin/glucanases superfamily	2	No
56	Y	68	K00558	DNA (cytosine-5-)-methyltransferase [EC:2.1.1.37] [RN:R04858]	Organic Nitrogen	Amino Acid		Methionine degradation	2	Yes
58	N	58	K01198	Glycosyl hydrolases family 43	carbon utilization	CAZY		Xylan 1,4-beta-xylosidase	2	No
63	Y	71		C56	Organic Nitrogen	Peptidase		PfpI endopeptidase of {Pyrococcus furiosus}	2	No
63	Y	28	K00558	DNA (cytosine-5-)-methyltransferase [EC:2.1.1.37] [RN:R04858]	Organic Nitrogen	Amino Acid		Methionine degradation	2	Yes
68	N	5	K02003	ABC.CD.A;	Transporters			Putative ABC transport system	3	Yes
68	N	6	K02004	ABC.CD.P;	Transporters			Putative ABC transport system	3	Yes
69	N	6	K02003	ABC.CD.A;	Transporters			Putative ABC transport system	3	Yes
69	N	7	K02004	ABC.CD.P;	Transporters			Putative ABC transport system	3	Yes
70	N	10	K19222	1,4-dihydroxy-2-naphthoyl-CoA hydrolase	MISC	MISC		Menaquinone biosynthesis	3	Yes
70	N	13	K02945	small subunit ribosomal protein S1	MISC	Information systems		Ribosome, bacteria	3	Yes
72	N	8	K10112	msmX; maltose/maltodextrin transport system ATP-binding protein	Transporters			Maltose/maltodextrin transport system	3	Yes
72	N	8	K10112	msmX; multiple sugar transport system ATP-binding protein	Transporters			alpha-Glucoside transport system	3	Yes
72	N	8	K10112	msmX; multiple sugar transport system ATP-binding protein	Transporters			Arabinosaccharide transport system	3	Yes
72	N	8	K10112	msmX; multiple sugar transport system ATP-binding protein	Transporters			Cellobiose transport system	3	Yes
72	N	8	K10112	msmX; multiple sugar transport system ATP-binding protein	Transporters			Glucose/mannose transport system	3	Yes
72	N	8	K10112	msmX; multiple sugar transport system ATP-binding protein	Transporters			N,N'-Diacetylchitobiose transport system	3	Yes
72	N	8	K10112	msmX; multiple sugar transport system ATP-binding protein	Transporters			Putative fructooligosaccharide transport system	3	Yes
72	N	8	K10112	msmX; multiple sugar transport system ATP-binding protein	Transporters			Putative multiple sugar transport system	3	Yes
72	N	8	K10112	msmX; multiple sugar transport system ATP-binding protein	Transporters			Putative sorbitol/mannitol transport system	3	Yes
72	N	8	K10112	msmX; multiple sugar transport system ATP-binding protein	Transporters			Raffinose/stachyose/melibiose transport system	3	Yes
80	Y	11	K01737	6-pyruvoyltetrahydropterin/6-carboxytetrahydropterin synthase	MISC			Transfer RNA biogenesis	3	No
94	N	7		CE15	carbon utilization	CAZY		Carbohydrate Esterases	2	No
94	N	8	K00281	glycine cleavage system [RN:R01221]	Energy	Photosynthesis		Photorespiration	2	Yes
101	N	4	K15460	tRNA1Val (adenine37-N6)-methyltransferase	MISC			Transfer RNA biogenesis	3	No
118	N	14	K00558	DNA (cytosine-5-)-methyltransferase [EC:2.1.1.37] [RN:R04858]	Organic Nitrogen	Amino Acid		Methionine degradation	3	Yes
120	Y	52		A24A	Organic Nitrogen	Peptidase		Membrane-inserted endopeptidases	2	No
120	Y	29	K00558	DNA (cytosine-5-)-methyltransferase [EC:2.1.1.37] [RN:R04858]	Organic Nitrogen	Amino Acid		Methionine degradation	2	Yes
120	Y	11	K17717	phospholipase D	MISC			Phosphoric-diester hydrolases	2	No
123	Y	16	K00558	DNA (cytosine-5-)-methyltransferase [EC:2.1.1.37] [RN:R04858]	Organic Nitrogen	Amino Acid		Methionine degradation	2	Yes
123	Y	45		GT32	carbon utilization	CAZY		GlycosylTransferases	1	Yes
123	Y	44		GT8	carbon utilization	CAZY		GlycosylTransferases	1	Yes
123	Y	32	K17717	phospholipase D	MISC			Phosphoric-diester hydrolases	2	No
128	N	48	K00558	DNA (cytosine-5-)-methyltransferase [EC:2.1.1.37] [RN:R04858]	Organic Nitrogen	Amino Acid		Methionine degradation	2	Yes
137	Y	4	K01737	6-pyruvoyltetrahydropterin synthase	MISC			Carbon-oxygen lyases	3	No
226	Y	4	K01939	adenylosuccinate synthase [EC:6.3.4.4] [RN:R01135]	MISC	Information systems	Nucleotide	Adenine ribonucleotide biosynthesis, IMP => ADP,ATP	3	No
245	Y	17	K21636	ribonucleoside-triphosphate reductase [EC:1.17.4.2 1.1.98.6] [RN:R02022 R11636]	MISC	Information systems	Nucleotide	Pyrimidine deoxyribonuleotide biosynthesis, CDP/CTP => dCDP/dCTP,dTDP/dTTP	3	Yes
245	Y	19	K21636	ribonucleoside-triphosphate reductase [EC:1.17.4.2 1.1.98.6] [RN:R02022 R11636]	MISC	Information systems	Nucleotide	Pyrimidine deoxyribonuleotide biosynthesis, CDP/CTP => dCDP/dCTP,dTDP/dTTP	3	Yes
257	Y	13		Queuosine biosynthesis protein QueC	MISC				3	Yes
260	Y	14	K00937	polyphosphate kinase	Energy	Oxygen		Cytochrome d ubiquinol oxidase	3	Yes
281	Y	60	A24A	Catlytic type: Aspartate; leader peptides are 5 - 8 residues long, rich in acidic amino acids, and immediately precede a 20-residue hydrophobic region; cleavage site is GlyPhe; process type 4 pilin precursor proteins (prepilins) to their mature forms by removal of leader peptides	Organic Nitrogen	Peptidase		Membrane-inserted endopeptidases	3	Yes
281	Y	56	M26	Catlytic type: Metallo; cleaves the heavy chain of human IgA1 at the Pro227-Thr228 bond; tightly associated with the bacterial cell surface	Organic Nitrogen	Peptidase		Endopeptidases	3	Yes
281	Y	57	M26	Catlytic type: Metallo; cleaves the heavy chain of human IgA1 at the Pro227-Thr228 bond; tightly associated with the bacterial cell surface	Organic Nitrogen	Peptidase		Endopeptidases	3	Yes
294	Y	9	K00558	DNA (cytosine-5-)-methyltransferase [EC:2.1.1.37] [RN:R04858]	Organic Nitrogen	Amino Acid		Methionine degradation	3	Yes
294	Y	24		GT1	carbon utilization	CAZY		Glycosyl transferases group 1 [PF13692.7]	3	Yes
294	Y	37		GT1	carbon utilization	CAZY		Glycosyl transferases group 1 [PF13692.7]	3	Yes
295	Y	33	K06217	phosphate starvation-inducible protein PhoH and related proteins	MISC				3	No
327	Y	23		Concanavalin A-like lectin/glucanases superfamily [PF13385.7]	carbon utilization	CAZY			3	No
