# Supplementary material for: Active virus-host interactions at sub-freezing temperatures in Arctic peat soil
Source: Microbiome. 2021 Oct 18;9:208. doi: 10.1186/s40168-021-01154-2 (PMC8522061; doi:10.1186/s40168-021-01154-2)
Supplement: Supplementary file 4 — Additional file 3: Supplementary Table S1. Sample information. Supplementary Table 2: Contigs consumed in vOTUs. Supplementary Table 3: List of all vOTUs derived from this study and their statistics. Supplementary Table S4. vOTU taxonomy with RefSeq (v85). Supplementary Table S5. Multiphate annotations. Supplementary Table S6. Putative AMGs and viral genes of interest. Supplementary Table S7. Temperate viruses. Supplementary Table S8. MAG information. Supplementary Table S9. MAG genes. Supplementary Table S10. vOTU-MAG CRISPR spacer matches. Supplementary Table S11. vOTU-MAG BLASTn matches. Supplementary Table 12. vOTU taxonomy with RefSeq (v85) and Genbank. [file 40168_2021_1154_MOESM4_ESM.zip › Table S7_temperate_viruses.xlsx]

## Sheet: Table_x_temperate_viruses
Table S7. Temperate viruses
vOTU	Active	Integrase gene	parA gene	blastn	CheckV	VirSorter	Phaster	Linked Host Taxonomy
5	Y	Y	N	N	N	Y	N	d__Bacteria;p__Patescibacteria;c__Saccharimonadia;o__Saccharimonadales;f__Saccharimonadaceae;g__UBA1547;s__
6	Y	N	N	N	Y	N	N	N/A
9	Y	N	N	Y	N	N	N	d__Bacteria;p__Firmicutes_A;c__Clostridia;o__Clostridiales;f__Clostridiaceae;g__Clostridium_I;s__
13	Y	Y	N	Y	N	N	N	d__Bacteria;p__Bacteroidota;c__Bacteroidia;o__Bacteroidales;f__Paludibacteraceae;g__Paludibacter;s__
16	N	Y	N	N	N	N	N	N/A
20	Y	Y	Y	N	N	Y	Y	d__Bacteria;p__Firmicutes_C;c__Negativicutes;o__Selenomonadales;f__Selenomonadaceae;g__Propionispira;s__
21	Y	Y	N	N	N	N	N	d__Bacteria;p__Firmicutes_C;c__Negativicutes;o__Selenomonadales;f__Selenomonadaceae;g__Propionispira;s__
22	Y	Y	N	N	N	N	N	N/A
23	Y	Y	N	N	Y	N	N	N/A
24	Y	Y	N	N	N	N	N	d__Bacteria;p__Bacteroidota;c__Bacteroidia;o__Bacteroidales;f__Bacteroidaceae;g__UBA1794;s__
27	Y	N	N	Y	N	N	N	d__Bacteria;p__Bacteroidota;c__Bacteroidia;o__Bacteroidales;f__Paludibacteraceae;g__Paludibacter;s__
29	Y	N	N	Y	N	N	Y	d__Bacteria;p__Firmicutes_A;c__Clostridia;o__Oscillospirales;f__Ethanoligenenaceae;g__Ruminiclostridium_D;s__
30	Y	N	Y	N	N	N	N	N/A
32	Y	Y	N	N	N	N	N	d__Bacteria;p__Patescibacteria;c__Paceibacteria;o__UBA9983_A;f__UBA11359;g__C7867-002;s__
33	Y	Y	N	N	N	N	Y	N/A
34	Y	N	N	Y	N	Y	N	d__Bacteria;p__Firmicutes_C;c__Negativicutes;o__Selenomonadales;f__Selenomonadaceae;g__UBA1792;s__
38	Y	Y	N	N	Y	N	Y	d__Bacteria;p__Firmicutes_C;c__Negativicutes;o__Selenomonadales;f__Selenomonadaceae;g__UBA1792;s__
44	Y	Y	N	N	N	Y	N	N/A
47	Y	Y	Y	N	N	N	Y	N/A
50	Y	Y	N	N	Y	N	Y	d__Bacteria;p__Firmicutes_C;c__Negativicutes;o__Selenomonadales;f__Selenomonadaceae;g__Propionispira;s__
51	Y	Y	N	N	N	N	Y	N/A
54	Y	Y	Y	N	Y	N	Y	d__Bacteria;p__Firmicutes_C;c__Negativicutes;o__Selenomonadales;f__Selenomonadaceae;g__Propionispira;s__
55	Y	Y	N	Y	Y	N	N	d__Bacteria;p__Firmicutes_C;c__Negativicutes;o__Selenomonadales;f__Selenomonadaceae;g__Propionispira;s__
56	Y	Y	N	N	Y	N	Y	d__Bacteria;p__Bacteroidota;c__Bacteroidia;o__Bacteroidales;f__Bacteroidaceae;g__UBA1794;s__
57	Y	Y	N	N	N	N	N	N/A
58	N	Y	N	N	N	N	N	N/A
59	Y	Y	N	Y	N	N	Y	d__Bacteria;p__Firmicutes_C;c__Negativicutes;o__Selenomonadales;f__Selenomonadaceae;g__Propionispira;s__
60	Y	Y	N	N	N	N	N	N/A
62	N	N	N	Y	N	N	N	d__Bacteria;p__Proteobacteria;c__Alphaproteobacteria;o__UBA1301;f__UBA1301;g__UBA6038;s__
63	Y	Y	N	N	N	Y	Y	d__Bacteria;p__Firmicutes_C;c__Negativicutes;o__Selenomonadales;f__Selenomonadaceae;g__Propionispira;s__; d__Bacteria;p__Firmicutes_A;c__Clostridia;o__Oscillospirales;f__Ethanoligenenaceae;g__Ruminiclostridium_D;s__
64	Y	N	N	N	N	Y	N	N/A
66	Y	N	Y	Y	N	N	Y	d__Bacteria;p__Firmicutes_C;c__Negativicutes;o__Selenomonadales;f__Selenomonadaceae;g__Propionispira;s__
68	N	N	N	Y	N	Y	N	d__Bacteria;p__Chloroflexota_A;c__Ellin6529;o__CSP1-4;f__CSP1-4;g__Fen-1039;s__
69	N	N	N	Y	N	Y	N	d__Bacteria;p__Chloroflexota_A;c__Ellin6529;o__CSP1-4;f__CSP1-4;g__Fen-1039;s__
70	N	Y	N	Y	N	N	N	d__Bacteria;p__Actinobacteriota;c__Actinobacteria;o__Actinomycetales;f__Cellulomonadaceae;g__Cellulomonas;s__
72	N	N	N	Y	N	Y	N	d__Bacteria;p__Chloroflexota_A;c__Ellin6529;o__CSP1-4;f__CSP1-4;g__Fen-1039;s__
73	Y	N	N	Y	N	Y	N	d__Bacteria;p__Bacteroidota;c__Bacteroidia;o__Bacteroidales;f__Paludibacteraceae;g__Paludibacter;s__
74	N	N	N	N	Y	N	N	d__Bacteria;p__Actinobacteriota;c__Actinobacteria;o__Actinomycetales;f__Kineosporiaceae;g__;s__
75	Y	Y	N	N	N	N	N	d__Bacteria;p__Patescibacteria;c__Saccharimonadia;o__Saccharimonadales;f__Saccharimonadaceae;g__UBA1547;s__
82	Y	N	N	N	Y	N	N	d__Bacteria;p__Firmicutes_A;c__Clostridia;o__Oscillospirales;f__Ethanoligenenaceae;g__Ruminiclostridium_D;s__
87	Y	Y	N	N	N	N	N	d__Bacteria;p__Firmicutes_C;c__Negativicutes;o__Propionisporales;f__Pelosinaceae;g__;s__
89	Y	N	N	Y	N	N	Y	d__Bacteria;p__Firmicutes_C;c__Negativicutes;o__Selenomonadales;f__Selenomonadaceae;g__UBA1792;s__UBA1792 sp002315156
90	Y	N	N	N	Y	N	N	N/A
93	Y	Y	N	N	N	N	Y	N/A
96	N	N	N	N	N	N	Y	N/A
97	Y	N	Y	N	N	Y	N	d__Bacteria;p__Firmicutes_C;c__Negativicutes;o__Selenomonadales;f__Selenomonadaceae;g__Propionispira;s__; d__Bacteria;p__Firmicutes_A;c__Clostridia;o__Oscillospirales;f__Ethanoligenenaceae;g__Ruminiclostridium_D;s__
99	Y	Y	Y	N	N	N	N	N/A
101	N	N	N	Y	N	N	N	d__Bacteria;p__Bacteroidota;c__Bacteroidia;o__Bacteroidales;f__Paludibacteraceae;g__Paludibacter;s__
103	Y	Y	N	N	Y	N	N	N/A
104	Y	N	N	N	Y	N	N	d__Bacteria;p__Acidobacteriota;c__Acidobacteriae;o__Acidobacteriales;f__Acidobacteriaceae;g__Palsa-288;s__
105	Y	N	N	Y	N	N	N	d__Bacteria;p__Bacteroidota;c__Bacteroidia;o__Bacteroidales;f__Paludibacteraceae;g__Paludibacter;s__
106	N	N	N	Y	N	N	N	d__Bacteria;p__Actinobacteriota;c__Thermoleophilia;o__UBA2241;f__UBA2241;g__Bog-752;s__
107	Y	N	N	N	N	Y	N	N/A
108	Y	N	N	N	Y	N	Y	d__Bacteria;p__Firmicutes_A;c__Clostridia;o__Oscillospirales;f__Ethanoligenenaceae;g__Ruminiclostridium_D;s__
110	N	N	N	Y	N	N	N	d__Bacteria;p__Chloroflexota_A;c__Ellin6529;o__CSP1-4;f__CSP1-4;g__Fen-1039;s__
111	Y	Y	N	N	Y	N	Y	d__Bacteria;p__Bacteroidota;c__Bacteroidia;o__Bacteroidales;f__Bacteroidaceae;g__UBA1794;s__
112	N	N	N	Y	N	N	N	d__Bacteria;p__Chloroflexota_A;c__Ellin6529;o__CSP1-4;f__CSP1-4;g__Fen-1039;s__
113	Y	Y	N	N	N	N	N	d__Bacteria;p__Firmicutes_C;c__Negativicutes;o__Propionisporales;f__Pelosinaceae;g__;s__
115	N	N	N	Y	N	Y	N	d__Bacteria;p__Caldisericota;c__Caldisericia;o__UBA4822;f__UBA4822;g__UBA4822;s__
119	N	N	N	Y	N	N	N	N/A
120	Y	Y	N	N	Y	Y	Y	d__Bacteria;p__Firmicutes_C;c__Negativicutes;o__Selenomonadales;f__Selenomonadaceae;g__Propionispira;s__
122	Y	N	N	Y	Y	N	N	d__Bacteria;p__Bacteroidota;c__Bacteroidia;o__Bacteroidales;f__Paludibacteraceae;g__Paludibacter;s__
123	Y	N	N	Y	Y	N	Y	d__Bacteria;p__Firmicutes_C;c__Negativicutes;o__Selenomonadales;f__Selenomonadaceae;g__Propionispira;s__; d__Bacteria;p__Firmicutes_C;c__Negativicutes;o__Selenomonadales;f__Selenomonadaceae;g__Propionispira;s__
130	Y	Y	N	N	N	N	Y	N/A
131	Y	Y	N	N	N	N	Y	N/A
132	Y	Y	N	N	N	N	N	N/A
135	Y	N	Y	N	N	N	N	N/A
142	N	N	N	Y	N	N	N	d__Bacteria;p__Actinobacteriota;c__Actinobacteria;o__Propionibacteriales;f__Propionibacteriaceae;g__Fen-668;s__; d__Bacteria;p__Actinobacteriota;c__Actinobacteria;o__Sporichthyales;f__;g__;s__
144	N	Y	N	N	Y	N	N	N/A
145	Y	N	Y	N	N	N	Y	N/A
147	N	N	N	Y	N	N	N	d__Bacteria;p__Actinobacteriota;c__Actinobacteria;o__Propionibacteriales;f__Propionibacteriaceae;g__Fen-668;s__
149	N	N	N	Y	N	N	N	d__Bacteria;p__Actinobacteriota;c__Actinobacteria;o__Propionibacteriales;f__Propionibacteriaceae;g__Fen-668;s__
152	N	N	N	Y	N	N	N	d__Bacteria;p__Actinobacteriota;c__Actinobacteria;o__Propionibacteriales;f__Propionibacteriaceae;g__Fen-668;s__
153	Y	N	N	Y	N	N	N	d__Bacteria;p__Bacteroidota;c__Bacteroidia;o__Bacteroidales;f__Paludibacteraceae;g__Paludibacter;s__; d__Bacteria;p__Firmicutes_C;c__Negativicutes;o__Propionisporales;f__Pelosinaceae;g__;s__
154	Y	N	N	N	Y	N	N	N/A
156	N	N	Y	Y	N	N	N	d__Bacteria;p__Chloroflexota_A;c__Ellin6529;o__CSP1-4;f__CSP1-4;g__Fen-1039;s__
158	N	Y	Y	Y	N	N	N	d__Bacteria;p__Actinobacteriota;c__Actinobacteria;o__Propionibacteriales;f__Propionibacteriaceae;g__Fen-668;s__
159	N	N	N	N	Y	N	N	d__Bacteria;p__Actinobacteriota;c__Actinobacteria;o__Actinomycetales;f__Cell
161	N	N	N	Y	N	N	N	d__Bacteria;p__Actinobacteriota;c__Actinobacteria;o__Propionibacteriales;f__Propionibacteriaceae;g__Fen-668;s__; d__Bacteria;p__Chloroflexota_A;c__Ellin6529;o__CSP1-4;f__CSP1-4;g__;s__ d__Bacteria;p__Actinobacteriota;c__Actinobacteria;o__Actinomycetales;f__Cellulomonadaceae;g__Cellulomonas;s__;
162	N	N	N	Y	N	N	N	d__Bacteria;p__Acidobacteriota;c__Acidobacteriae;o__Acidobacteriales;f__Acidobacteriaceae;g__Terracidiphilus;s__; d__Bacteria;p__Chloroflexota_A;c__Ellin6529;o__CSP1-4;f__CSP1-4;g__Fen-1039;s__; d__Bacteria;p__Actinobacteriota;c__Thermoleophilia;o__UBA2241;f__UBA2241;g__Bog-752;s__; d__Bacteria;p__Proteobacteria;c__Alphaproteobacteria;o__Rhizobiales;f__Xanthobacteraceae;g__Bradyrhizobium;s__; d__…
164	N	N	N	Y	N	N	N	d__Bacteria;p__Actinobacteriota;c__Actinobacteria;o__Propionibacteriales;f__Propionibacteriaceae;g__Fen-668;s__
165	N	N	N	Y	N	N	N	d__Bacteria;p__Actinobacteriota;c__Actinobacteria;o__Propionibacteriales;f__Propionibacteriaceae;g__Fen-668;s__
166	N	N	N	Y	N	N	N	d__Bacteria;p__Actinobacteriota;c__Actinobacteria;o__Propionibacteriales;f__Propionibacteriaceae;g__Fen-668;s__
167	N	N	Y	Y	N	N	N	d__Bacteria;p__Actinobacteriota;c__Actinobacteria;o__Propionibacteriales;f__Propionibacteriaceae;g__Fen-668;s__; d__Bacteria;p__Actinobacteriota;c__Actinobacteria;o__Actinomycetales;f__Cellulomonadaceae;g__Cellulomonas;s__
175	N	N	N	Y	N	N	N	d__Bacteria;p__Patescibacteria;c__Saccharimonadia;o__Saccharimonadales;f__Saccharimonadaceae;g__UBA1547;s__; d__Bacteria;p__Actinobacteriota;c__Actinobacteria;o__Actinomycetales;f__Cellulomonadaceae;g__Cellulomonas;s__
176	Y	Y	N	N	N	N	N	d__Bacteria;p__Firmicutes_A;c__Clostridia;o__Clostridiales;f__Clostridiaceae;g__Clostridium_I;s__
177	Y	N	N	N	Y	N	Y	N/A
179	Y	Y	N	N	N	N	N	N/A
182	Y	N	N	Y	N	N	N	d__Bacteria;p__Firmicutes_A;c__Clostridia;o__Clostridiales;f__Clostridiaceae;g__Clostridium_I;s__
184	Y	N	N	N	Y	N	Y	N/A
195	Y	N	Y	Y	N	N	N	d__Bacteria;p__Firmicutes_A;c__Clostridia;o__Clostridiales;f__Clostridiaceae;g__Clostridium_I;s__
197	Y	N	N	N	N	N	Y	N/A
200	Y	N	N	N	Y	N	Y	N/A
206	Y	Y	Y	N	N	N	Y	N/A
208	Y	N	N	N	Y	N	N	N/A
209	Y	Y	N	N	Y	N	N	d__Bacteria;p__Firmicutes_A;c__Clostridia;o__Clostridiales;f__Clostridiaceae;g__Clostridium_I;s__
212	Y	N	N	N	Y	N	N	N/A
216	Y	Y	N	N	N	N	N	d__Bacteria;p__Firmicutes_C;c__Negativicutes;o__Propionisporales;f__Pelosinaceae;g__;s__
223	Y	Y	N	N	Y	N	N	N/A
225	Y	Y	N	N	N	N	N	N/A
230	Y	Y	N	N	N	N	N	N/A
233	Y	N	N	Y	N	N	N	d__Bacteria;p__Firmicutes_A;c__Clostridia;o__Clostridiales;f__Clostridiaceae;g__Clostridium_I;s__
234	Y	Y	N	N	N	N	N	N/A
237	Y	Y	N	N	Y	N	Y	d__Bacteria;p__Firmicutes_A;c__Clostridia;o__Clostridiales;f__Clostridiaceae;g__Clostridium_I;s__
258	Y	N	N	N	Y	N	Y	N/A
270	Y	N	N	Y	N	N	N	d__Bacteria;p__Bacteroidota;c__Bacteroidia;o__Bacteroidales;f__Paludibacteraceae;g__Paludibacter;s__; d__Bacteria;p__Firmicutes_C;c__Negativicutes;o__Propionisporales;f__Pelosinaceae;g__;s__ d__Bacteria;p__Firmicutes_C;c__Negativicutes;o__Propionisporales;f__Pelosinaceae;g__;s__
276	N	N	N	Y	N	N	N	d__Bacteria;p__Actinobacteriota;c__Actinobacteria;o__Propionibacteriales;f__Propionibacteriaceae;g__Fen-668;s__
279	N	N	N	Y	Y	N	N	d__Bacteria;p__Actinobacteriota;c__Actinobacteria;o__Propionibacteriales;f__Propionibacteriaceae;g__Fen-668;s__
280	Y	N	N	Y	N	N	N	d__Bacteria;p__Patescibacteria;c__Paceibacteria;o__UBA9983_A;f__UBA11359;g__C7867-002;s__
281	Y	N	Y	N	N	N	N	N/A
282	N	N	N	Y	N	N	N	d__Bacteria;p__Actinobacteriota;c__Actinobacteria;o__Propionibacteriales;f__Propionibacteriaceae;g__Fen-668;s__
284	N	N	N	Y	N	N	N	d__Bacteria;p__Actinobacteriota;c__Actinobacteria;o__Propionibacteriales;f__Propionibacteriaceae;g__Fen-668;s__
286	N	N	N	Y	N	N	N	d__Bacteria;p__Actinobacteriota;c__Actinobacteria;o__Propionibacteriales;f__Propionibacteriaceae;g__Fen-668;s__
287	N	N	N	Y	N	N	N	d__Bacteria;p__Actinobacteriota;c__Actinobacteria;o__Propionibacteriales;f__Propionibacteriaceae;g__Fen-668;s__; d__Bacteria;p__Actinobacteriota;c__Actinobacteria;o__Actinomycetales;f__Cellulomonadaceae;g__Cellulomonas;s__
293	N	N	Y	Y	N	N	N	d__Bacteria;p__Actinobacteriota;c__Actinobacteria;o__Propionibacteriales;f__Propionibacteriaceae;g__Fen-668;s__
297	N	N	N	Y	N	N	N	d__Bacteria;p__Actinobacteriota;c__Actinobacteria;o__Propionibacteriales;f__Propionibacteriaceae;g__Fen-668;s__; d__Bacteria;p__Actinobacteriota;c__Actinobacteria;o__Actinomycetales;f__Cellulomonadaceae;g__Cellulomonas;s__
298	N	N	N	Y	N	N	N	d__Bacteria;p__Actinobacteriota;c__Actinobacteria;o__Propionibacteriales;f__Propionibacteriaceae;g__Fen-668;s__
299	Y	N	N	N	Y	N	N	N/A
302	N	N	N	Y	N	N	N	d__Bacteria;p__Actinobacteriota;c__Actinobacteria;o__Propionibacteriales;f__Propionibacteriaceae;g__Fen-668;s__
303	Y	N	N	Y	N	N	N	d__Bacteria;p__Patescibacteria;c__Paceibacteria;o__UBA9983_A;f__UBA11359;g__C7867-002;s__
305	N	N	Y	Y	N	N	N	d__Bacteria;p__Actinobacteriota;c__Actinobacteria;o__Propionibacteriales;f__Propionibacteriaceae;g__Fen-668;s__
306	Y	Y	N	N	N	N	N	N/A
307	N	N	N	Y	N	N	N	d__Bacteria;p__Actinobacteriota;c__Actinobacteria;o__Propionibacteriales;f__Propionibacteriaceae;g__Fen-668;s__
308	N	N	N	Y	N	N	N	d__Bacteria;p__Actinobacteriota;c__Actinobacteria;o__Propionibacteriales;f__Propionibacteriaceae;g__Fen-668;s__
309	N	N	N	Y	N	N	N	d__Bacteria;p__Actinobacteriota;c__Actinobacteria;o__Propionibacteriales;f__Propionibacteriaceae;g__Fen-668;s__; d__Bacteria;p__Actinobacteriota;c__Actinobacteria;o__Propionibacteriales;f__Propionibacteriaceae;g__Propionicimonas;s__
310	Y	N	N	Y	N	N	N	d__Bacteria;p__Patescibacteria;c__Paceibacteria;o__UBA9983_A;f__UBA11359;g__C7867-002;s__
311	Y	Y	N	N	N	N	N	N/A
312	N	N	N	Y	N	N	N	d__Bacteria;p__Actinobacteriota;c__Actinobacteria;o__Propionibacteriales;f__Propionibacteriaceae;g__Fen-668;s__
313	N	N	N	Y	N	N	N	d__Bacteria;p__Actinobacteriota;c__Actinobacteria;o__Propionibacteriales;f__Propionibacteriaceae;g__Fen-668;s__; d__Bacteria;p__Actinobacteriota;c__Actinobacteria;o__Actinomycetales;f__Cellulomonadaceae;g__Cellulomonas;s__
315	N	N	N	Y	N	N	N	d__Bacteria;p__Actinobacteriota;c__Actinobacteria;o__Propionibacteriales;f__Propionibacteriaceae;g__Fen-668;s__
316	N	Y	Y	Y	N	N	N	d__Bacteria;p__Actinobacteriota;c__Actinobacteria;o__Propionibacteriales;f__Propionibacteriaceae;g__Fen-668;s__
317	N	Y	N	Y	N	N	N	d__Bacteria;p__Actinobacteriota;c__Actinobacteria;o__Propionibacteriales;f__Propionibacteriaceae;g__Fen-668;s__
318	N	N	N	Y	N	N	N	d__Bacteria;p__Actinobacteriota;c__Actinobacteria;o__Propionibacteriales;f__Propionibacteriaceae;g__Fen-668;s__; d__Bacteria;p__Actinobacteriota;c__Actinobacteria;o__Actinomycetales;f__Cellulomonadaceae;g__Cellulomonas;s__
319	N	N	N	Y	N	N	N	d__Bacteria;p__Actinobacteriota;c__Actinobacteria;o__Propionibacteriales;f__Propionibacteriaceae;g__Fen-668;s__
320	N	N	N	Y	N	N	N	d__Bacteria;p__Actinobacteriota;c__Actinobacteria;o__Propionibacteriales;f__Propionibacteriaceae;g__Propionicimonas;s__
321	N	N	N	Y	N	N	N	d__Bacteria;p__Actinobacteriota;c__Actinobacteria;o__Propionibacteriales;f__Propionibacteriaceae;g__Fen-668;s__
323	Y	Y	N	N	N	N	N	d__Bacteria;p__Proteobacteria;c__Alphaproteobacteria;o__Micavibrionales;f__;g__;s__
324	N	N	N	Y	N	N	N	d__Bacteria;p__Actinobacteriota;c__Actinobacteria;o__Propionibacteriales;f__Propionibacteriaceae;g__Fen-668;s__
325	N	N	N	Y	N	N	N	d__Bacteria;p__Actinobacteriota;c__Actinobacteria;o__Propionibacteriales;f__Propionibacteriaceae;g__Fen-668;s__
326	N	N	N	Y	N	N	N	d__Bacteria;p__Actinobacteriota;c__Actinobacteria;o__Propionibacteriales;f__Propionibacteriaceae;g__Fen-668;s__
330	Y	Y	Y	N	N	N	N	N/A
