# Supplementary material for: Active virus-host interactions at sub-freezing temperatures in Arctic peat soil
Source: Microbiome. 2021 Oct 18;9:208. doi: 10.1186/s40168-021-01154-2 (PMC8522061; doi:10.1186/s40168-021-01154-2)
Supplement: Supplementary file 4 — Additional file 3: Supplementary Table S1. Sample information. Supplementary Table 2: Contigs consumed in vOTUs. Supplementary Table 3: List of all vOTUs derived from this study and their statistics. Supplementary Table S4. vOTU taxonomy with RefSeq (v85). Supplementary Table S5. Multiphate annotations. Supplementary Table S6. Putative AMGs and viral genes of interest. Supplementary Table S7. Temperate viruses. Supplementary Table S8. MAG information. Supplementary Table S9. MAG genes. Supplementary Table S10. vOTU-MAG CRISPR spacer matches. Supplementary Table S11. vOTU-MAG BLASTn matches. Supplementary Table 12. vOTU taxonomy with RefSeq (v85) and Genbank. [file 40168_2021_1154_MOESM4_ESM.zip › Table S8_MAGs.xlsx]

## Sheet: MAG_metadata
Table S8. MAG information
MAG	Genome	Completeness	Contamination	Completeness (with CPR maker genes)	Contamination (with CPR maker genes)	Length	N50	Score	GC	Cluster	MIMAG	MIMAG (with CPR maker genes)	ACTIVE	NCBI_ID	NAME	GTDB_LINEAGE	NCBI_LINEAGE
ICE1	MH_184_18O.25.fa	98.69	1.075	51.1628	2.32558	4469197	98385	95.8115	39.02	16_1	HIGH	N/A	SL	185300	Paludibacter	d__Bacteria;p__Bacteroidota;c__Bacteroidia;o__Bacteroidales;f__Paludibacteraceae;g__Paludibacter;s__	cellular organisms; Bacteria; FCB group; Bacteroidetes/Chlorobi group; Bacteroidetes; Bacteroidia; Bacteroidales; Paludibacteraceae; Paludibacter;
ICE10	H_184_18O.10.fa	95.6	2.601	100	0	4053445	20255	84.7483	70.9584	64_1	HIGH	N/A	I	11	Cellulomonas	d__Bacteria;p__Actinobacteriota;c__Actinobacteria;o__Actinomycetales;f__Cellulomonadaceae;g__Cellulomonas;s__	cellular organisms; Bacteria; Terrabacteria group; Actinobacteria; Actinobacteria; Micrococcales; Cellulomonadaceae; Cellulomonas;
ICE100	MH_184_18O.7.fa	55.67	3.448	97.6744	2.32558	2754393	5414	40.2968	36.322	18_0	MEDIUM	N/A	L	185300	Paludibacter	d__Bacteria;p__Bacteroidota;c__Bacteroidia;o__Bacteroidales;f__Paludibacteraceae;g__Paludibacter;s__	cellular organisms; Bacteria; FCB group; Bacteroidetes/Chlorobi group; Bacteroidetes; Bacteroidia; Bacteroidales; Paludibacteraceae; Paludibacter;
ICE101	MH_370_18O.19.fa	87.38	9.806	55.814	2.32558	5809147	5470	40.219	62.8445	111_0	MEDIUM	N/A	I	2026791	Bog-375	d__Bacteria;p__Acidobacteriota;c__Acidobacteriae;o__Bryobacterales;f__Bryobacteraceae;g__Bog-375;s__	cellular organisms; Bacteria; Acidobacteria; Acidobacteriia; Bryobacterales; unclassified Bryobacterales;
ICE102	H_370_18O.41.fa	55.43	3.508	76.7442	2.32558	3371032	4763	39.7289	67.2076	60_2	MEDIUM	N/A	I	35839	Holophaga	d__Bacteria;p__Acidobacteriota;c__Holophagae;o__Holophagales;f__Holophagaceae;g__Holophaga;s__	cellular organisms; Bacteria; Acidobacteria; Holophagae; Holophagales; Holophagaceae; Holophaga;
ICE103	H_184_16O.2.fa	54.46	3.448	60.4651	6.97674	1803472	2444	38.9141	58.4279	104_1	MEDIUM	N/A	I	2026749	Fen-1260 sp003162635	d__Bacteria;p__Bacteroidota;c__UBA10030;o__UBA10030;f__UBA6906;g__Fen-1260;s__Fen-1260 sp003162635	cellular organisms; Bacteria; FCB group; Bacteroidetes/Chlorobi group; Ignavibacteriae; unclassified Ignavibacteriae;
ICE104	H_184_18O.33.fa	57.71	4.31	83.7209	2.32558	2601801	3715	37.945	63.4991	55_0	MEDIUM	N/A	I	375	Bradyrhizobium	d__Bacteria;p__Proteobacteria;c__Alphaproteobacteria;o__Rhizobiales;f__Xanthobacteraceae;g__Bradyrhizobium;s__	cellular organisms; Bacteria; Proteobacteria; Alphaproteobacteria; Rhizobiales; Bradyrhizobiaceae; Bradyrhizobium;
ICE105	H_370_16O.12.fa	60.65	5.172	100	4.65116	5082737	2115	36.4527	73.5751	70_0	MEDIUM	N/A	I	49185	Kineosporiaceae	d__Bacteria;p__Actinobacteriota;c__Actinobacteria;o__Actinomycetales;f__Kineosporiaceae;g__;s__	cellular organisms; Bacteria; Terrabacteria group; Actinobacteria; Actinobacteria; Kineosporiales; Kineosporiaceae; Kineosporia;
ICE106	MH_184_16O.5.fa	52.19	3.601	72.093	2.32558	1713157	3220	35.9389	61.5971	103_1	MEDIUM	N/A	I	2026749	Fen-1273 sp003161955	d__Bacteria;p__Bacteroidota;c__UBA10030;o__UBA10030;f__UBA6906;g__Fen-1273;s__Fen-1273 sp003161955	cellular organisms; Bacteria; FCB group; Bacteroidetes/Chlorobi group; Ignavibacteriae; unclassified Ignavibacteriae;
ICE107	MH_184_16O.3.fa	51.19	3.448	97.6744	2.32558	2364080	2707	35.6662	70.9743	71_0	MEDIUM	N/A	I	35751	Sporichthyales	d__Bacteria;p__Actinobacteriota;c__Actinobacteria;o__Sporichthyales;f__;g__;s__	cellular organisms; Bacteria; Terrabacteria group; Actinobacteria; Actinobacteria; Sporichthyales; Sporichthyaceae; Sporichthya;
ICE108	H_184_16O.3.fa	77.01	8.712	79.0698	2.32558	2233781	4854	35.293	48.9118	118_0	MEDIUM	N/A	I	2026734	Fen-1064	d__Bacteria;p__Chloroflexota;c__Dehalococcoidia;o__Dehalococcoidales;f__UBA3254;g__Fen-1064;s__	cellular organisms; Bacteria; Terrabacteria group; Chloroflexi; Dehalococcoidia; unclassified Dehalococcoidia;
ICE109	MH_370_18O.33.fa	50.31	3.448	88.3721	0	4309183	4475	34.8954	35.2662	21_0	MEDIUM	N/A	L	185300	Paludibacter	d__Bacteria;p__Bacteroidota;c__Bacteroidia;o__Bacteroidales;f__Paludibacteraceae;g__Paludibacter;s__	cellular organisms; Bacteria; FCB group; Bacteroidetes/Chlorobi group; Bacteroidetes; Bacteroidia; Bacteroidales; Paludibacteraceae; Paludibacter;
ICE11	MH_370_18O.5.fa	92.43	2.089	100	9.30233	2052103	11347	84.0124	61.1746	102_1	HIGH	N/A	I	1736654	RAAP-2	d__Bacteria;p__Actinobacteriota;c__Acidimicrobiia;o__Acidimicrobiales;f__RAAP-2;g__RAAP-2;s__	cellular organisms; Bacteria; Terrabacteria group; Actinobacteria; Acidimicrobiia; Acidimicrobiales; Acidimicrobiaceae; unclassified Acidimicrobiaceae;
ICE110	MH_370_18O.27.fa	69.72	7.432	86.0465	2.32558	2594107	7245	34.49	63.9897	113_0	MEDIUM	N/A	I	2006848	Palsa-1447	d__Bacteria;p__Verrucomicrobiota;c__Verrucomicrobiae;o__Opitutales;f__Opitutaceae;g__Palsa-1447;s__	cellular organisms; Bacteria; PVC group; Verrucomicrobia; Opitutae; Opitutales; Opitutaceae; unclassified Opitutaceae;
ICE111	MH_184_16O.25.fa	61.69	5.816	100	4.65116	2709718	3151	34.3592	68.2451	57_1	MEDIUM	N/A	I	1909294	Bog-939	d__Bacteria;p__Proteobacteria;c__Alphaproteobacteria;o__Rhizobiales;f__Beijerinckiaceae;g__Bog-939;s__	cellular organisms; Bacteria; Proteobacteria; Alphaproteobacteria; Rhizobiales; unclassified Rhizobiales; unclassified Rhizobiales (miscellaneous);
ICE112	MH_370_16O.15.fa	60.85	5.726	97.6744	4.65116	1887531	3554	33.9954	69.8932	79_2	MEDIUM	N/A	I	1909295	Palsa-513	d__Bacteria;p__Actinobacteriota;c__Thermoleophilia;o__Solirubrobacterales;f__Solirubrobacteraceae;g__Palsa-513;s__	cellular organisms; Bacteria; Terrabacteria group; Actinobacteria; Thermoleophilia; Solirubrobacterales; unclassified Solirubrobacterales;
ICE113	H_370_16O.5.fa	60.3	5.639	97.6744	6.97674	1611191	2204	33.7766	67.8284	51_2	MEDIUM	N/A	I	1953415	UBA5184	d__Bacteria;p__Eremiobacterota;c__Eremiobacteria;o__UBP12;f__UBA5184;g__;s__	cellular organisms; Bacteria; unclassified Bacteria; Bacteria candidate phyla; unclassified Bacteria candidate phyla;
ICE114	MH_184_18O.13.fa	69.33	7.478	60.4651	4.65116	2480129	4070	33.7448	66.1097	99_2	MEDIUM	N/A	I	1801658	2-02-FULL-66-22	d__Bacteria;p__Methylomirabilota;c__Methylomirabilia;o__Methylomirabilales;f__2-02-FULL-66-22;g__;s__	cellular organisms; Bacteria; unclassified Bacteria; Bacteria candidate phyla; candidate division NC10; unclassified candidate division NC10;
ICE115	H_184_18O.2.fa	67.54	7.358	79.0698	0	2357389	4039	32.5531	60.8942	30_0	MEDIUM	N/A	I	1952884	UBA1306	d__Bacteria;p__Spirochaetota;c__Spirochaetia;o__Treponematales;f__UBA8932;g__UBA1306;s__	cellular organisms; Bacteria; Spirochaetes; Spirochaetia; Spirochaetales; Spirochaetaceae; unclassified Spirochaetaceae;
ICE116	H_184_16O.5.fa	57.93	5.564	93.0233	2.32558	3040864	3802	31.9	60.9281	44_1	MEDIUM	N/A	I	1909294	FEN-921	d__Bacteria;p__Proteobacteria;c__Alphaproteobacteria;o__Rhizobiales;f__Rhodomicrobiaceae;g__FEN-921;s__	cellular organisms; Bacteria; Proteobacteria; Alphaproteobacteria; Rhizobiales; unclassified Rhizobiales; unclassified Rhizobiales (miscellaneous);
ICE117	MH_370_16O.2.fa	59.58	5.982	65.1163	0	2049065	3549	31.4451	66.7116	99_3	MEDIUM	N/A	I	1801658	2-02-FULL-66-22	d__Bacteria;p__Methylomirabilota;c__Methylomirabilia;o__Methylomirabilales;f__2-02-FULL-66-22;g__;s__	cellular organisms; Bacteria; unclassified Bacteria; Bacteria candidate phyla; candidate division NC10; unclassified candidate division NC10;
ICE118	MH_184_18O.35.fa	67.46	7.65	93.0233	2.32558	2058664	3871	31.0039	61.4233	103_2	MEDIUM	N/A	I	2026749	Fen-1273 sp003161955	d__Bacteria;p__Bacteroidota;c__UBA10030;o__UBA10030;f__UBA6906;g__Fen-1273;s__Fen-1273 sp003161955	cellular organisms; Bacteria; FCB group; Bacteroidetes/Chlorobi group; Ignavibacteriae; unclassified Ignavibacteriae;
ICE119	H_184_16O.17.fa	58.4	5.913	65.1163	4.65116	2223895	2552	30.5384	38.9055	27_0	MEDIUM	N/A	I	2030927	LD21 sp003162595	d__Bacteria;p__Bacteroidota;c__Bacteroidia;o__Bacteroidales;f__vadinHA17;g__LD21;s__LD21 sp003162595	cellular organisms; Bacteria; FCB group; Bacteroidetes/Chlorobi group; Bacteroidetes; Bacteroidia; Bacteroidales; unclassified Bacteroidales; unclassified Bacteroidales (miscellaneous);
ICE12	MH_370_18O.37.fa	90.49	1.851	97.6744	4.65116	2598245	19059	83.3751	69.3869	86_1	HIGH	N/A	I	2026724	Fen-1039	d__Bacteria;p__Chloroflexota_A;c__Ellin6529;o__CSP1-4;f__CSP1-4;g__Fen-1039;s__	cellular organisms; Bacteria; Terrabacteria group; Chloroflexi; unclassified Chloroflexi; unclassified Chloroflexi (miscellaneous);
ICE120	MH_184_16O.21.fa	61.51	6.581	37.2093	2.32558	1991445	7002	30.5276	69.5928	79_1	MEDIUM	N/A	I	1909295	Palsa-513	d__Bacteria;p__Actinobacteriota;c__Thermoleophilia;o__Solirubrobacterales;f__Solirubrobacteraceae;g__Palsa-513;s__	cellular organisms; Bacteria; Terrabacteria group; Actinobacteria; Thermoleophilia; Solirubrobacterales; unclassified Solirubrobacterales;
ICE121	MH_370_18O.15.fa	52.63	4.971	46.5116	6.97674	1506559	3091	29.52	66.0985	76_0	MEDIUM	N/A	I	1883427	Fen-549	d__Bacteria;p__Actinobacteriota;c__Thermoleophilia;o__20CM-4-69-9;f__20CM-4-69-9;g__Fen-549;s__	cellular organisms; Bacteria; Terrabacteria group; Actinobacteria; Actinobacteria; unclassified Actinobacteria (class); unclassified Actinobacteria (class) (miscellaneous);
ICE122	H_184_16O.1.fa	53.2	5.176	90.6977	2.32558	2118489	2334	29.0041	67.4661	51_1	MEDIUM	N/A	I	1953415	UBA5184	d__Bacteria;p__Eremiobacterota;c__Eremiobacteria;o__UBP12;f__UBA5184;g__;s__	cellular organisms; Bacteria; unclassified Bacteria; Bacteria candidate phyla; unclassified Bacteria candidate phyla;
ICE123	MH_370_18O.29.fa	61.15	6.831	32.5581	2.32558	3615177	3043	28.7367	68.0651	68_2	MEDIUM	N/A	I	1766	Mycolicibacterium	d__Bacteria;p__Actinobacteriota;c__Actinobacteria;o__Mycobacteriales;f__Mycobacteriaceae;g__Mycolicibacterium;s__	cellular organisms; Bacteria; Terrabacteria group; Actinobacteria; Actinobacteria; Corynebacteriales; Mycobacteriaceae; Mycolicibacterium;
ICE124	H_370_18O.35.fa	53.3	5.373	93.0233	0	1556805	2786	28.1575	58.601	104_3	MEDIUM	N/A	I	2026749	Fen-1260 sp003162635	d__Bacteria;p__Bacteroidota;c__UBA10030;o__UBA10030;f__UBA6906;g__Fen-1260;s__Fen-1260 sp003162635	cellular organisms; Bacteria; FCB group; Bacteroidetes/Chlorobi group; Ignavibacteriae; unclassified Ignavibacteriae;
ICE125	MH_370_16O.23.fa	50.27	4.876	97.6744	4.65116	2430802	2887	27.6202	67.8467	57_3	MEDIUM	N/A	I	1909294	Bog-939	d__Bacteria;p__Proteobacteria;c__Alphaproteobacteria;o__Rhizobiales;f__Beijerinckiaceae;g__Bog-939;s__	cellular organisms; Bacteria; Proteobacteria; Alphaproteobacteria; Rhizobiales; unclassified Rhizobiales; unclassified Rhizobiales (miscellaneous);
ICE126	H_370_16O.9.fa	55.83	6.005	62.7907	0	1538591	2794	27.5281	58.7589	104_2	MEDIUM	N/A	I	2026749	Fen-1260 sp003162635	d__Bacteria;p__Bacteroidota;c__UBA10030;o__UBA10030;f__UBA6906;g__Fen-1260;s__Fen-1260 sp003162635	cellular organisms; Bacteria; FCB group; Bacteroidetes/Chlorobi group; Ignavibacteriae; unclassified Ignavibacteriae;
ICE127	H_184_18O.43.fa	51.2	5.172	83.7209	6.97674	2461864	2981	27.0772	70.6381	63_0	MEDIUM	N/A	I	1909293	BOG-930	d__Bacteria;p__Proteobacteria;c__Alphaproteobacteria;o__Acetobacterales;f__Acetobacteraceae;g__BOG-930;s__	cellular organisms; Bacteria; Proteobacteria; Alphaproteobacteria; Rhodospirillales; Acetobacteraceae; unclassified Acetobacteraceae;
ICE128	MH_184_18O.41.fa	59.48	6.808	97.6744	32.5581	1556719	1821	27.0702	63.2883	53_2	MEDIUM	N/A	I	1909294	Palsa-892	d__Bacteria;p__Proteobacteria;c__Alphaproteobacteria;o__Rhizobiales;f__Xanthobacteraceae;g__Palsa-892;s__	cellular organisms; Bacteria; Proteobacteria; Alphaproteobacteria; Rhizobiales; unclassified Rhizobiales; unclassified Rhizobiales (miscellaneous);
ICE129	H_184_18O.27.fa	50.87	5.263	79.0698	2.32558	2928974	3563	26.3309	67.1819	60_1	MEDIUM	N/A	I	35839	Holophaga	d__Bacteria;p__Acidobacteriota;c__Holophagae;o__Holophagales;f__Holophagaceae;g__Holophaga;s__	cellular organisms; Bacteria; Acidobacteria; Holophagae; Holophagales; Holophagaceae; Holophaga;
ICE13	MH_184_18O.30.fa	95.93	3.278	46.5116	4.65116	3451279	7399	81.4746	67.6521	115_1	HIGH	N/A	S	1469502	GJ-E10	d__Bacteria;p__Proteobacteria;c__Gammaproteobacteria;o__Burkholderiales;f__Burkholderiaceae;g__GJ-E10;s__	cellular organisms; Bacteria; Proteobacteria; Betaproteobacteria; Burkholderiales; unclassified Burkholderiales; unclassified Burkholderiales (miscellaneous);
ICE130	MH_370_18O.1.fa	54.57	6.018	74.4186	0	2327648	5015	26.3301	66.9917	85_1	MEDIUM	N/A	I	2026724	Fen-1039	d__Bacteria;p__Chloroflexota_A;c__Ellin6529;o__CSP1-4;f__CSP1-4;g__Fen-1039;s__	cellular organisms; Bacteria; Terrabacteria group; Chloroflexi; unclassified Chloroflexi; unclassified Chloroflexi (miscellaneous);
ICE131	H_184_18O.56.fa	50.47	5.172	97.6744	0	1381573	1365	26.1776	65.9663	100_0	MEDIUM	N/A	I	1947928	UBA5070	d__Bacteria;p__Fibrobacterota;c__Fibrobacteria;o__UBA5070;f__UBA5070;g__UBA5070;s__	cellular organisms; Bacteria; FCB group; Fibrobacteres; unclassified Fibrobacteres;
ICE132	MH_184_16O.16.fa	57.56	6.626	100	18.6047	3206882	2638	26.1406	62.0927	44_2	MEDIUM	N/A	I	1909294	FEN-921	d__Bacteria;p__Proteobacteria;c__Alphaproteobacteria;o__Rhizobiales;f__Rhodomicrobiaceae;g__FEN-921;s__	cellular organisms; Bacteria; Proteobacteria; Alphaproteobacteria; Rhizobiales; unclassified Rhizobiales; unclassified Rhizobiales (miscellaneous);
ICE133	MH_184_16O.17.fa	64.72	8.343	51.1628	11.6279	2078531	2932	24.7386	63.7144	52_1	MEDIUM	N/A	I	1895708	UBA6038	d__Bacteria;p__Proteobacteria;c__Alphaproteobacteria;o__UBA1301;f__UBA1301;g__UBA6038;s__	cellular organisms; Bacteria; Proteobacteria; Alphaproteobacteria; unclassified Alphaproteobacteria; unclassified Alphaproteobacteria (miscellaneous);
ICE134	MH_370_16O.24.fa	57.18	6.896	34.8837	2.32558	2329044	6743	24.6144	70.0251	64_2	MEDIUM	N/A	I	11	Cellulomonas	d__Bacteria;p__Actinobacteriota;c__Actinobacteria;o__Actinomycetales;f__Cellulomonadaceae;g__Cellulomonas;s__	cellular organisms; Bacteria; Terrabacteria group; Actinobacteria; Actinobacteria; Micrococcales; Cellulomonadaceae; Cellulomonas;
ICE135	MH_370_16O.1.fa	59.63	7.428	90.6977	0	2620314	3988	24.2904	69.1454	80_2	MEDIUM	N/A	I	1883427	Bog-752	d__Bacteria;p__Actinobacteriota;c__Thermoleophilia;o__UBA2241;f__UBA2241;g__Bog-752;s__	cellular organisms; Bacteria; Terrabacteria group; Actinobacteria; Actinobacteria; unclassified Actinobacteria (class); unclassified Actinobacteria (class) (miscellaneous);
ICE136	MH_184_18O.42.fa	54.3	6.52	62.7907	6.97674	3429089	2624	23.4095	63.5719	46_2	MEDIUM	N/A	I	2026763	Fen-1137	d__Bacteria;p__Myxococcota;c__Polyangia;o__Palsa-1104;f__Fen-1088;g__Fen-1137;s__	cellular organisms; Bacteria; Proteobacteria; delta/epsilon subdivisions; Deltaproteobacteria; Myxococcales; unclassified Myxococcales; unclassified Myxococcales (miscellaneous);
ICE137	H_184_18O.24.fa	50.25	5.956	72.093	4.65116	1854650	2217	22.1429	67.9024	82_0	MEDIUM	N/A	I	1883427	UBA2241	d__Bacteria;p__Actinobacteriota;c__Thermoleophilia;o__UBA2241;f__UBA2241;g__;s__	cellular organisms; Bacteria; Terrabacteria group; Actinobacteria; Actinobacteria; unclassified Actinobacteria (class); unclassified Actinobacteria (class) (miscellaneous);
ICE138	H_184_18O.11.fa	52.03	6.465	97.6744	0	2476578	3727	21.4907	59.0016	41_2	MEDIUM	N/A	I	1002691	Terracidiphilus	d__Bacteria;p__Acidobacteriota;c__Acidobacteriae;o__Acidobacteriales;f__Acidobacteriaceae;g__Terracidiphilus;s__	cellular organisms; Bacteria; Acidobacteria; Acidobacteriia; Acidobacteriales; Acidobacteriaceae; Occallatibacter;
ICE139	MH_370_16O.16.fa	66.66	9.444	69.7674	6.97674	1981550	5850	21.3236	66.746	84_0	MEDIUM	N/A	I	2013652	PHET01	d__Bacteria;p__Actinobacteriota;c__Coriobacteriia;o__OPB41;f__PHET01;g__;s__	cellular organisms; Bacteria; Terrabacteria group; Actinobacteria; unclassified Actinobacteria;
ICE14	MH_184_18O.21.fa	92.31	2.777	72.093	0	2690410	25062	80.6245	66.2665	92_1	HIGH	N/A	I	2026724	Fen-1039	d__Bacteria;p__Chloroflexota_A;c__Ellin6529;o__CSP1-4;f__CSP1-4;g__Fen-1039;s__	cellular organisms; Bacteria; Terrabacteria group; Chloroflexi; unclassified Chloroflexi; unclassified Chloroflexi (miscellaneous);
ICE140	MH_184_16O.13.fa	62.61	8.743	88.3721	0	1798079	3010	20.6343	58.4297	104_4	MEDIUM	N/A	I	2026749	Fen-1260 sp003162635	d__Bacteria;p__Bacteroidota;c__UBA10030;o__UBA10030;f__UBA6906;g__Fen-1260;s__Fen-1260 sp003162635	cellular organisms; Bacteria; FCB group; Bacteroidetes/Chlorobi group; Ignavibacteriae; unclassified Ignavibacteriae;
ICE141	H_184_18O.40.fa	50.4	6.458	51.1628	2.32558	1711082	3056	19.8526	59.0663	78_0	MEDIUM	N/A	I	1952934	UBA11358	d__Bacteria;p__Verrucomicrobiota;c__Verrucomicrobiae;o__Pedosphaerales;f__Pedosphaeraceae;g__UBA11358;s__	cellular organisms; Bacteria; PVC group; Verrucomicrobia; Verrucomicrobiae; Verrucomicrobiales; Verrucomicrobia subdivision 3; unclassified Verrucomicrobia subdivision 3;
ICE142	MH_184_16O.23.fa	57.03	8.333	55.814	4.65116	1903998	9464	17.353	67.2102	51_3	MEDIUM	N/A	I	1953415	UBA5184	d__Bacteria;p__Eremiobacterota;c__Eremiobacteria;o__UBP12;f__UBA5184;g__;s__	cellular organisms; Bacteria; unclassified Bacteria; Bacteria candidate phyla; unclassified Bacteria candidate phyla;
ICE143	MH_184_18O.24.fa	51.2	7.327	88.3721	2.32558	2221345	5481	16.4344	61.7264	43_2	MEDIUM	N/A	I	1002691	Terracidiphilus	d__Bacteria;p__Acidobacteriota;c__Acidobacteriae;o__Acidobacteriales;f__Acidobacteriaceae;g__Terracidiphilus;s__	cellular organisms; Bacteria; Acidobacteria; Acidobacteriia; Acidobacteriales; Acidobacteriaceae; Occallatibacter;
ICE144	H_184_18O.58.fa	50.58	7.188	25.5814	0	3225867	1666	16.2508	30.6135	13_2	MEDIUM	N/A	L	238834	Clostridium_AD	d__Bacteria;p__Firmicutes_A;c__Clostridia;o__Clostridiales;f__Clostridiaceae;g__Clostridium_AD;s__	cellular organisms; Bacteria; Terrabacteria group; Firmicutes; Clostridia; Clostridiales; Clostridiaceae; Clostridium;
ICE145	MH_370_18O.14.fa	50.35	7.894	27.907	2.32558	2435816	5542	12.7518	68.6388	114_0	MEDIUM	N/A	I	2006848	Palsa-1447	d__Bacteria;p__Verrucomicrobiota;c__Verrucomicrobiae;o__Opitutales;f__Opitutaceae;g__Palsa-1447;s__	cellular organisms; Bacteria; PVC group; Verrucomicrobia; Opitutae; Opitutales; Opitutaceae; unclassified Opitutaceae;
ICE146	H_370_18O.22.fa	58.28	9.649	51.1628	0	3967103	2489	11.733	68.3796	61_1	MEDIUM	N/A	I	35839	Holophaga	d__Bacteria;p__Acidobacteriota;c__Holophagae;o__Holophagales;f__Holophagaceae;g__Holophaga;s__	cellular organisms; Bacteria; Acidobacteria; Holophagae; Holophagales; Holophagaceae; Holophaga;
ICE147	H_370_18O.36.fa	56.94	9.401	90.6977	0	1890146	2229	11.6091	66.3946	99_4	MEDIUM	N/A	I	1801658	2-02-FULL-66-22	d__Bacteria;p__Methylomirabilota;c__Methylomirabilia;o__Methylomirabilales;f__2-02-FULL-66-22;g__;s__	cellular organisms; Bacteria; unclassified Bacteria; Bacteria candidate phyla; candidate division NC10; unclassified candidate division NC10;
ICE148	MH_184_16O.39.fa	58.82	9.985	86.0465	9.30233	2474396	2854	10.6227	70.1549	80_1	MEDIUM	N/A	I	1883427	Bog-752	d__Bacteria;p__Actinobacteriota;c__Thermoleophilia;o__UBA2241;f__UBA2241;g__Bog-752;s__	cellular organisms; Bacteria; Terrabacteria group; Actinobacteria; Actinobacteria; unclassified Actinobacteria (class); unclassified Actinobacteria (class) (miscellaneous);
ICE149	MH_184_18O.39.fa	50.15	8.283	16.2791	2.32558	4378512	1689	10.3488	68.1959	68_1	MEDIUM	N/A	I	1766	Mycolicibacterium	d__Bacteria;p__Actinobacteriota;c__Actinobacteria;o__Mycobacteriales;f__Mycobacteriaceae;g__Mycolicibacterium;s__	cellular organisms; Bacteria; Terrabacteria group; Actinobacteria; Actinobacteria; Corynebacteriales; Mycobacteriaceae; Mycolicibacterium;
ICE15	H_184_18O.15.fa	90.52	2.84	86.0465	2.32558	2384877	13368	78.383	52.6966	105_1	HIGH	N/A	S	349221	Micavibrionales	d__Bacteria;p__Proteobacteria;c__Alphaproteobacteria;o__Micavibrionales;f__;g__;s__	cellular organisms; Bacteria; Proteobacteria; Alphaproteobacteria; unclassified Alphaproteobacteria; Micavibrio;
ICE150	MH_184_18O.5.fa	51.17	8.62	46.5116	2.32558	1953732	2645	9.78121	68.1408	57_2	MEDIUM	N/A	I	1909294	Bog-939	d__Bacteria;p__Proteobacteria;c__Alphaproteobacteria;o__Rhizobiales;f__Beijerinckiaceae;g__Bog-939;s__	cellular organisms; Bacteria; Proteobacteria; Alphaproteobacteria; Rhizobiales; unclassified Rhizobiales; unclassified Rhizobiales (miscellaneous);
ICE151	H_184_16O.4.fa	53.49	9.942	37.2093	2.32558	2409438	3558	5.5556	61.9567	43_1	MEDIUM	N/A	I	1002691	Terracidiphilus	d__Bacteria;p__Acidobacteriota;c__Acidobacteriae;o__Acidobacteriales;f__Acidobacteriaceae;g__Terracidiphilus;s__	cellular organisms; Bacteria; Acidobacteria; Acidobacteriia; Acidobacteriales; Acidobacteriaceae; Occallatibacter;
ICE152	MH_370_18O.3.fa	51.03	9.643	20.9302	4.65116	1332961	3265	4.57194	70.0216	79_3	MEDIUM	N/A	I	1909295	Palsa-513	d__Bacteria;p__Actinobacteriota;c__Thermoleophilia;o__Solirubrobacterales;f__Solirubrobacteraceae;g__Palsa-513;s__	cellular organisms; Bacteria; Terrabacteria group; Actinobacteria; Thermoleophilia; Solirubrobacterales; unclassified Solirubrobacterales;
ICE153	H_370_16O.4.fa	51.42	9.73	67.4419	4.65116	2493644	2465	4.46591	68.6443	66_2	MEDIUM	N/A	L	2021380	Fen-668	d__Bacteria;p__Actinobacteriota;c__Actinobacteria;o__Propionibacteriales;f__Propionibacteriaceae;g__Fen-668;s__	cellular organisms; Bacteria; Terrabacteria group; Actinobacteria; Actinobacteria; Propionibacteriales; Propionibacteriaceae; unclassified Propionibacteriaceae;
ICE16	MH_184s.1.strict.fa	91.2991	3.03363	39.5349	4.65116	3078992	9731	78.125	37.6088	22_3	HIGH	N/A	SL	1950433	UBA1794	d__Bacteria;p__Bacteroidota;c__Bacteroidia;o__Bacteroidales;f__Bacteroidaceae;g__UBA1794;s__	cellular organisms; Bacteria; FCB group; Bacteroidetes/Chlorobi group; Bacteroidetes; Bacteroidia; Bacteroidales; unclassified Bacteroidales; unclassified Bacteroidales (miscellaneous);
ICE17	H_184_18O.1.fa	92.07	3.302	34.8837	4.65116	5385380	12042	77.6003	64.1616	46_1	HIGH	N/A	I	2026763	Fen-1137 sp003142855	d__Bacteria;p__Myxococcota;c__Polyangia;o__Palsa-1104;f__Fen-1088;g__Fen-1137;s__Fen-1137 sp003142855	cellular organisms; Bacteria; Proteobacteria; delta/epsilon subdivisions; Deltaproteobacteria; Myxococcales; unclassified Myxococcales; unclassified Myxococcales (miscellaneous);
ICE18	H_184_18O.20.fa	90.75	3.868	25.5814	0	3799727	13880	73.4812	68.7142	65_1	HIGH	N/A	I	2021380	Fen-668	d__Bacteria;p__Actinobacteriota;c__Actinobacteria;o__Propionibacteriales;f__Propionibacteriaceae;g__Fen-668;s__	cellular organisms; Bacteria; Terrabacteria group; Actinobacteria; Actinobacteria; Propionibacteriales; Propionibacteriaceae; unclassified Propionibacteriaceae;
ICE19	H_184_18O.8.fa	88.41	1.388	37.2093	2.32558	2796953	11604	83.5023	68.3513	90_1	MEDIUM	N/A	I	2026724	Fen-1039	d__Bacteria;p__Chloroflexota_A;c__Ellin6529;o__CSP1-4;f__CSP1-4;g__Fen-1039;s__	cellular organisms; Bacteria; Terrabacteria group; Chloroflexi; unclassified Chloroflexi; unclassified Chloroflexi (miscellaneous);
ICE2	MH_370_18O.16.fa	94.39	0.933	72.093	2.32558	2032895	21989	91.8961	66.5472	75_1	HIGH	N/A	I	1883427	Fen-549	d__Bacteria;p__Actinobacteriota;c__Thermoleophilia;o__20CM-4-69-9;f__20CM-4-69-9;g__Fen-549;s__	cellular organisms; Bacteria; Terrabacteria group; Actinobacteria; Actinobacteria; unclassified Actinobacteria (class); unclassified Actinobacteria (class) (miscellaneous);
ICE20	H_370_16O.6.fa	80.9	0	30.2326	2.32558	2073630	11550	82.9313	48.2226	14_2	MEDIUM	N/A	I	1951405	UBA6107	d__Bacteria;p__Chloroflexota;c__Anaerolineae;o__Anaerolineales;f__Anaerolineaceae;g__UBA6107;s__	cellular organisms; Bacteria; Terrabacteria group; Chloroflexi; Anaerolineae; Anaerolineales; Anaerolineaceae; unclassified Anaerolineaceae;
ICE21	MH_184_18O.8.fa	81.18	0.102	53.4884	4.65116	2555286	11646	82.7031	67.813	93_1	MEDIUM	N/A	I	2026724	Fen-1039	d__Bacteria;p__Chloroflexota_A;c__Ellin6529;o__CSP1-4;f__CSP1-4;g__Fen-1039;s__	cellular organisms; Bacteria; Terrabacteria group; Chloroflexi; unclassified Chloroflexi; unclassified Chloroflexi (miscellaneous);
ICE22	MH_184_16O.10.fa	86.38	1.326	25.5814	0	4737533	19368	81.8935	69.1937	97_1	MEDIUM	N/A	I	161493	Anaeromyxobacter	d__Bacteria;p__Myxococcota;c__Myxococcia;o__Myxococcales;f__Anaeromyxobacteraceae;g__Anaeromyxobacter;s__	cellular organisms; Bacteria; Proteobacteria; delta/epsilon subdivisions; Deltaproteobacteria; Myxococcales; Cystobacterineae; Anaeromyxobacteraceae; Anaeromyxobacter;
ICE23	H_370_18O.25.fa	84.51	1.107	62.7907	0	2102653	20047	81.126	44.0007	9_1	MEDIUM	N/A	SL	905	Negativicutes	d__Bacteria;p__Firmicutes_C;c__Negativicutes;o__;f__;g__;s__	cellular organisms; Bacteria; Terrabacteria group; Firmicutes; Negativicutes; Acidaminococcales; Acidaminococcaceae; Acidaminococcus;
ICE24	H_184_18O.52.fa	87.71	1.969	37.2093	2.32558	2833993	7551	79.804	54.9798	73_0	MEDIUM	N/A	I	2052330	Palsa-1180	d__Bacteria;p__FCPU426;c__Palsa-1180;o__Palsa-1180;f__Palsa-1180;g__;s__	cellular organisms; Bacteria; unclassified Bacteria; Bacteria candidate phyla; candidate division FCPU426;
ICE25	MH_370s.4.strict.fa	77.5862	0	37.2093	2.32558	2648159	10246	79.5915	36.7649	22_1	MEDIUM	N/A	SL	1950433	UBA1794	d__Bacteria;p__Bacteroidota;c__Bacteroidia;o__Bacteroidales;f__Bacteroidaceae;g__UBA1794;s__	cellular organisms; Bacteria; FCB group; Bacteroidetes/Chlorobi group; Bacteroidetes; Bacteroidia; Bacteroidales; unclassified Bacteroidales; unclassified Bacteroidales (miscellaneous);
ICE26	H_370s.11.strict.fa	86.9267	1.92394	44.186	6.97674	2857168	22342	79.4816	38.9654	34_0	MEDIUM	N/A	SL	29343	Ruminiclostridium_D	d__Bacteria;p__Firmicutes_A;c__Clostridia;o__Oscillospirales;f__Ethanoligenenaceae;g__Ruminiclostridium_D;s__	cellular organisms; Bacteria; Terrabacteria group; Firmicutes; Clostridia; Clostridiales; Ruminococcaceae; unclassified Ruminococcaceae;
ICE27	H_184_18O.47.fa	82.61	1.239	18.6047	0	2633881	13943	78.4872	58.8272	35_0	MEDIUM	N/A	I	1969471	Palsa-288	d__Bacteria;p__Acidobacteriota;c__Acidobacteriae;o__Acidobacteriales;f__Acidobacteriaceae;g__Palsa-288;s__	cellular organisms; Bacteria; Acidobacteria; Acidobacteriia; Acidobacteriales; Acidobacteriaceae; Granulicella;
ICE28	H_184_18O.26.fa	78.77	0.537	81.3953	11.6279	3356428	9531	78.0746	41.0749	19_1	MEDIUM	N/A	SL	185300	Paludibacter	d__Bacteria;p__Bacteroidota;c__Bacteroidia;o__Bacteroidales;f__Paludibacteraceae;g__Paludibacter;s__	cellular organisms; Bacteria; FCB group; Bacteroidetes/Chlorobi group; Bacteroidetes; Bacteroidia; Bacteroidales; Paludibacteraceae; Paludibacter;
ICE29	MH_184_18O.20.fa	87.64	2.413	41.8605	2.32558	1734007	8219	77.5324	65.9229	74_1	MEDIUM	N/A	I	1883427	Fen-549 sp003162055	d__Bacteria;p__Actinobacteriota;c__Thermoleophilia;o__20CM-4-69-9;f__20CM-4-69-9;g__Fen-549;s__Fen-549 sp003162055	cellular organisms; Bacteria; Terrabacteria group; Actinobacteria; Actinobacteria; unclassified Actinobacteria (class); unclassified Actinobacteria (class) (miscellaneous);
ICE3	H_184_18O.42.fa	94.64	1.139	83.7209	0	2870325	18359	91.0769	65.7183	62_1	HIGH	N/A	I	185243	Propionicimonas	d__Bacteria;p__Actinobacteriota;c__Actinobacteria;o__Propionibacteriales;f__Propionibacteriaceae;g__Propionicimonas;s__	cellular organisms; Bacteria; Terrabacteria group; Actinobacteria; Actinobacteria; Propionibacteriales; Nocardioidaceae; Propionicimonas;
ICE30	H_370_18O.24.fa	84.03	1.879	69.7674	9.30233	2604818	7100	76.5606	37.9375	22_2	MEDIUM	N/A	SL	1950433	UBA1794	d__Bacteria;p__Bacteroidota;c__Bacteroidia;o__Bacteroidales;f__Bacteroidaceae;g__UBA1794;s__	cellular organisms; Bacteria; FCB group; Bacteroidetes/Chlorobi group; Bacteroidetes; Bacteroidia; Bacteroidales; unclassified Bacteroidales; unclassified Bacteroidales (miscellaneous);
ICE31	MH_184_18O.38.fa	88.28	3.08	41.8605	2.32558	2557551	23668	75.0671	66.8384	87_1	MEDIUM	N/A	I	2026724	Fen-1039	d__Bacteria;p__Chloroflexota_A;c__Ellin6529;o__CSP1-4;f__CSP1-4;g__Fen-1039;s__	cellular organisms; Bacteria; Terrabacteria group; Chloroflexi; unclassified Chloroflexi; unclassified Chloroflexi (miscellaneous);
ICE32	MH_184_18O.33.fa	82.71	1.948	39.5349	2.32558	1448264	6519	74.8771	57.2776	28_1	MEDIUM	N/A	S	1953181	UBA4822	d__Bacteria;p__Caldisericota;c__Caldisericia;o__UBA4822;f__UBA4822;g__UBA4822;s__	cellular organisms; Bacteria; Caldiserica/Cryosericota group; Caldiserica; unclassified Caldiserica;
ICE33	H_370_18O.27.fa	84.48	2.664	32.5581	0	1039603	26365	73.3705	45.7251	3_1	MEDIUM	LOW	SL	1805375	UBA1547	d__Bacteria;p__Patescibacteria;c__Saccharimonadia;o__Saccharimonadales;f__Saccharimonadaceae;g__UBA1547;s__	cellular organisms; Bacteria; unclassified Bacteria; Bacteria candidate phyla; Candidatus Saccharibacteria; unclassified Saccharibacteria;
ICE34	H_370_18O.43.fa	81.58	2.364	65.1163	4.65116	3637992	6795	71.6761	60.0745	77_1	MEDIUM	N/A	I	1952934	UBA11358	d__Bacteria;p__Verrucomicrobiota;c__Verrucomicrobiae;o__Pedosphaerales;f__Pedosphaeraceae;g__UBA11358;s__	cellular organisms; Bacteria; PVC group; Verrucomicrobia; Verrucomicrobiae; Verrucomicrobiales; Verrucomicrobia subdivision 3; unclassified Verrucomicrobia subdivision 3;
ICE35	H_184_18O.32.fa	81.01	2.258	30.2326	2.32558	4239676	4396	71.5415	74.0327	98_1	MEDIUM	N/A	I	161493	Anaeromyxobacter	d__Bacteria;p__Myxococcota;c__Myxococcia;o__Myxococcales;f__Anaeromyxobacteraceae;g__Anaeromyxobacter;s__	cellular organisms; Bacteria; Proteobacteria; delta/epsilon subdivisions; Deltaproteobacteria; Myxococcales; Cystobacterineae; Anaeromyxobacteraceae; Anaeromyxobacter;
ICE36	H_370_18O.19.fa	70.41	0.218	79.0698	6.97674	2779620	4295	71.1365	60.1162	48_1	MEDIUM	N/A	L	1978231	TOLSYN	d__Bacteria;p__Acidobacteriota;c__Acidobacteriae;o__Acidobacteriales;f__Koribacteraceae;g__TOLSYN;s__	cellular organisms; Bacteria; Acidobacteria; unclassified Acidobacteria; unclassified Acidobacteria (miscellaneous);
ICE37	H_184s.6.strict.fa	68.3168	0	41.8605	6.97674	616816	41403	70.6253	47.1919	31_1	MEDIUM	HIGH	SL	1948787	UBA1875	d__Bacteria;p__Patescibacteria;c__CPR2;o__UBA1875;f__;g__;s__	cellular organisms; Bacteria; unclassified Bacteria; Bacteria candidate phyla; Patescibacteria group; unclassified Patescibacteria group;
ICE38	H_370s.8.orig.fa	95.7804	5.48387	62.7907	16.2791	3379201	14124	70.436	39.3829	23_1	MEDIUM	N/A	SL	1950408	UBA8389	d__Bacteria;p__Bacteroidota;c__Bacteroidia;o__Bacteroidales;f__UBA1402;g__UBA8389;s__	cellular organisms; Bacteria; FCB group; Bacteroidetes/Chlorobi group; Bacteroidetes; Bacteroidia; Bacteroidales; unclassified Bacteroidales; unclassified Bacteroidales (miscellaneous);
ICE39	H_184_16O.6.fa	89.16	4.426	34.8837	0	4406298	12313	69.0752	62.2527	49_1	MEDIUM	N/A	I	2026763	Fen-1088	d__Bacteria;p__Myxococcota;c__Polyangia;o__Palsa-1104;f__Fen-1088;g__;s__	cellular organisms; Bacteria; Proteobacteria; delta/epsilon subdivisions; Deltaproteobacteria; Myxococcales; unclassified Myxococcales; unclassified Myxococcales (miscellaneous);
ICE4	H_370_18O.21.fa	92.03	0.654	34.8837	0	2851046	13172	90.8198	40.5954	8_1	HIGH	N/A	S	1946840	UBA1792	d__Bacteria;p__Firmicutes_C;c__Negativicutes;o__Selenomonadales;f__Selenomonadaceae;g__UBA1792;s__	cellular organisms; Bacteria; Terrabacteria group; Firmicutes; Negativicutes; Selenomonadales; Selenomonadaceae; Megamonas;
ICE40	MH_184_18O.9.fa	74.45	1.724	79.0698	4.65116	2866043	4989	67.679	37.5063	17_2	MEDIUM	N/A	SL	185300	Paludibacter	d__Bacteria;p__Bacteroidota;c__Bacteroidia;o__Bacteroidales;f__Paludibacteraceae;g__Paludibacter;s__	cellular organisms; Bacteria; FCB group; Bacteroidetes/Chlorobi group; Bacteroidetes; Bacteroidia; Bacteroidales; Paludibacteraceae; Paludibacter;
ICE41	MH_184_18O.15.fa	82.63	3.424	30.2326	4.65116	2830664	11117	67.533	65.134	106_1	MEDIUM	N/A	I	2026771	Fen-1467	d__Bacteria;p__Verrucomicrobiota;c__Verrucomicrobiae;o__Opitutales;f__Opitutaceae;g__Fen-1467;s__	cellular organisms; Bacteria; PVC group; Verrucomicrobia; Opitutae; unclassified Opitutae;
ICE42	H_370s.5.strict.fa	68.9346	0.671141	53.4884	30.2326	2072966	5440	67.4467	43.0377	33_0	MEDIUM	N/A	SL	29343	Ruminiclostridium_D	d__Bacteria;p__Firmicutes_A;c__Clostridia;o__Oscillospirales;f__Ethanoligenenaceae;g__Ruminiclostridium_D;s__	cellular organisms; Bacteria; Terrabacteria group; Firmicutes; Clostridia; Clostridiales; Ruminococcaceae; unclassified Ruminococcaceae;
ICE43	H_370_18O.23.fa	80.42	3.071	20.9302	2.32558	3309844	11221	67.09	57.5425	117_0	MEDIUM	N/A	I	1002691	Terracidiphilus	d__Bacteria;p__Acidobacteriota;c__Acidobacteriae;o__Acidobacteriales;f__Acidobacteriaceae;g__Terracidiphilus;s__	cellular organisms; Bacteria; Acidobacteria; Acidobacteriia; Acidobacteriales; Acidobacteriaceae; Occallatibacter;
ICE44	H_370s.6.orig.fa	64.245	0	79.0698	6.97674	824406	90564	66.7235	37.9411	2_1	MEDIUM	HIGH	SL	1805375	UBA1547	d__Bacteria;p__Patescibacteria;c__Saccharimonadia;o__Saccharimonadales;f__Saccharimonadaceae;g__UBA1547;s__	cellular organisms; Bacteria; unclassified Bacteria; Bacteria candidate phyla; Candidatus Saccharibacteria; unclassified Saccharibacteria;
ICE45	H_370_18O.15.fa	84.63	4.05	34.8837	0	3765289	11693	66.414	38.8806	24_1	MEDIUM	N/A	SL	185300	Paludibacter	d__Bacteria;p__Bacteroidota;c__Bacteroidia;o__Bacteroidales;f__Paludibacteraceae;g__Paludibacter;s__	cellular organisms; Bacteria; FCB group; Bacteroidetes/Chlorobi group; Bacteroidetes; Bacteroidia; Bacteroidales; Paludibacteraceae; Paludibacter;
ICE46	H_370_18O.39.fa	83.94	3.987	30.2326	4.65116	4283226	11075	66.0272	60.2282	38_1	MEDIUM	N/A	L	1002691	Terracidiphilus	d__Bacteria;p__Acidobacteriota;c__Acidobacteriae;o__Acidobacteriales;f__Acidobacteriaceae;g__Terracidiphilus;s__	cellular organisms; Bacteria; Acidobacteria; Acidobacteriia; Acidobacteriales; Acidobacteriaceae; Occallatibacter;
ICE47	MH_370_18O.31.fa	78.01	2.795	27.907	2.32558	2332423	6186	65.9307	37.0435	17_1	MEDIUM	N/A	SL	185300	Paludibacter	d__Bacteria;p__Bacteroidota;c__Bacteroidia;o__Bacteroidales;f__Paludibacteraceae;g__Paludibacter;s__	cellular organisms; Bacteria; FCB group; Bacteroidetes/Chlorobi group; Bacteroidetes; Bacteroidia; Bacteroidales; Paludibacteraceae; Paludibacter;
ICE48	H_184_18O.37.fa	84.98	4.206	30.2326	0	3103329	6127	65.8436	61.3507	72_1	MEDIUM	N/A	S	2026801	Palsa-1400	d__Bacteria;p__Verrucomicrobiota;c__Verrucomicrobiae;o__Pedosphaerales;f__Palsa-1400;g__;s__	cellular organisms; Bacteria; PVC group; Verrucomicrobia; Verrucomicrobiae; Verrucomicrobiales; unclassified Verrucomicrobiales; unclassified Verrucomicrobiales (miscellaneous);
ICE49	MH_370_18O.8.fa	93.25	5.948	46.5116	6.97674	5098405	13777	65.5796	64.4495	54_1	MEDIUM	N/A	I	375	Bradyrhizobium	d__Bacteria;p__Proteobacteria;c__Alphaproteobacteria;o__Rhizobiales;f__Xanthobacteraceae;g__Bradyrhizobium;s__	cellular organisms; Bacteria; Proteobacteria; Alphaproteobacteria; Rhizobiales; Bradyrhizobiaceae; Bradyrhizobium;
ICE5	MH_370s.6.strict.fa	96.4145	2.10061	79.0698	13.9535	4551411	38228	88.2027	39.7988	11_1	HIGH	N/A	SL	365349	Pelosinaceae	d__Bacteria;p__Firmicutes_C;c__Negativicutes;o__Propionisporales;f__Pelosinaceae;g__;s__	cellular organisms; Bacteria; Terrabacteria group; Firmicutes; Negativicutes; Selenomonadales; Sporomusaceae; Pelosinus;
ICE50	MH_184_18O.14.fa	71.1	1.491	23.2558	0	2024755	3720	65.4303	72.2506	96_1	MEDIUM	N/A	I	1640513	CSP1-4	d__Bacteria;p__Chloroflexota_A;c__Ellin6529;o__CSP1-4;f__CSP1-4;g__;s__	cellular organisms; Bacteria; Terrabacteria group; Chloroflexi; unclassified Chloroflexi; unclassified Chloroflexi (miscellaneous);
ICE51	H_370_18O.20.fa	62.22	0	79.0698	13.9535	1991446	9253	64.2031	41.4496	8_2	MEDIUM	N/A	S	1946840	UBA1792 sp002315155	d__Bacteria;p__Firmicutes_C;c__Negativicutes;o__Selenomonadales;f__Selenomonadaceae;g__UBA1792;s__UBA1792 sp002315155	cellular organisms; Bacteria; Terrabacteria group; Firmicutes; Negativicutes; Selenomonadales; Selenomonadaceae; Megamonas;
ICE52	H_184_18O.44.fa	86.56	4.881	23.2558	2.32558	1796305	3566	63.9311	57.8306	101_0	MEDIUM	N/A	I	1915631	UBA472	d__Archaea;p__Thermoplasmatota;c__Thermoplasmata;o__Methanomassiliicoccales;f__UBA472;g__;s__	cellular organisms; Archaea; Euryarchaeota; Diaforarchaea group; Thermoplasmata; Methanomassiliicoccales; Methanomassiliicoccaceae; unclassified Methanomassiliicoccaceae;
ICE53	H_184s.7.strict.fa	62.4431	0.158228	25.5814	4.65116	2519494	6428	63.556	39.8689	10_1	MEDIUM	N/A	SL	365349	Pelosinaceae	d__Bacteria;p__Firmicutes_C;c__Negativicutes;o__Propionisporales;f__Pelosinaceae;g__;s__	cellular organisms; Bacteria; Terrabacteria group; Firmicutes; Negativicutes; Selenomonadales; Sporomusaceae; Pelosinus;
ICE54	MH_370s.2.strict.fa	60.1294	0	41.8605	4.65116	528035	6171	62.0246	31.2885	4_1	MEDIUM	HIGH	S	1394712	UBA8515	d__Bacteria;p__Patescibacteria;c__Paceibacteria;o__UBA9983_A;f__UBA9973;g__UBA8515;s__	cellular organisms; Bacteria; unclassified Bacteria; Bacteria candidate phyla; Patescibacteria group; Parcubacteria group; Candidatus Parcubacteria; unclassified Parcubacteria;
ICE55	H_184s.1.permissive.fa	72.9167	2.57971	37.2093	2.32558	1510214	3055	61.7606	38.3794	5_1	MEDIUM	N/A	SL	44674	Sulfurospirillum	d__Bacteria;p__Campylobacterota;c__Campylobacteria;o__Campylobacterales;f__Sulfurospirillaceae;g__Sulfurospirillum;s__	cellular organisms; Bacteria; Proteobacteria; delta/epsilon subdivisions; Epsilonproteobacteria; Campylobacterales; Campylobacteraceae; Sulfurospirillum;
ICE56	H_370_18O.5.fa	68.81	2.203	37.2093	0	3026399	4690	59.6306	60.2547	39_0	MEDIUM	N/A	L	1002691	Terracidiphilus	d__Bacteria;p__Acidobacteriota;c__Acidobacteriae;o__Acidobacteriales;f__Acidobacteriaceae;g__Terracidiphilus;s__	cellular organisms; Bacteria; Acidobacteria; Acidobacteriia; Acidobacteriales; Acidobacteriaceae; Occallatibacter;
ICE57	MH_370_18O.21.fa	74.02	3.315	25.5814	0	2450314	6485	59.351	41.4364	26_1	MEDIUM	N/A	L	2030927	FEN-979	d__Bacteria;p__Bacteroidota;c__Bacteroidia;o__Bacteroidales;f__FEN-979;g__FEN-979;s__	cellular organisms; Bacteria; FCB group; Bacteroidetes/Chlorobi group; Bacteroidetes; Bacteroidia; Bacteroidales; unclassified Bacteroidales; unclassified Bacteroidales (miscellaneous);
ICE58	MH_370_16O.9.fa	82.02	5	83.7209	9.30233	2265204	12325	59.0654	49.0934	14_1	MEDIUM	N/A	I	1951405	UBA6107	d__Bacteria;p__Chloroflexota;c__Anaerolineae;o__Anaerolineales;f__Anaerolineaceae;g__UBA6107;s__	cellular organisms; Bacteria; Terrabacteria group; Chloroflexi; Anaerolineae; Anaerolineales; Anaerolineaceae; unclassified Anaerolineaceae;
ICE59	MH_184_16O.19.fa	64.64	1.734	16.2791	0	2383392	8062	57.9232	72.6315	69_1	MEDIUM	N/A	I	11	Cellulomonas	d__Bacteria;p__Actinobacteriota;c__Actinobacteria;o__Actinomycetales;f__Cellulomonadaceae;g__Cellulomonas;s__	cellular organisms; Bacteria; Terrabacteria group; Actinobacteria; Actinobacteria; Micrococcales; Cellulomonadaceae; Cellulomonas;
ICE6	MH_370s.1.strict.fa	92.092	1.39655	44.186	9.30233	3540206	33052	87.3688	31.3352	6_1	HIGH	N/A	SL	1501	Clostridium_I	d__Bacteria;p__Firmicutes_A;c__Clostridia;o__Clostridiales;f__Clostridiaceae;g__Clostridium_I;s__	cellular organisms; Bacteria; Terrabacteria group; Firmicutes; Clostridia; Clostridiales; Clostridiaceae; Clostridium;
ICE60	MH_370_18O.23.fa	55.48	0	41.8605	4.65116	3571750	5946	57.3671	65.3016	109_0	MEDIUM	N/A	I	332163	Bryobacteraceae	d__Bacteria;p__Acidobacteriota;c__Acidobacteriae;o__Bryobacterales;f__Bryobacteraceae;g__;s__	cellular organisms; Bacteria; Acidobacteria; Acidobacteriia; Bryobacterales; Solibacteraceae; Candidatus Solibacter;
ICE61	H_370_18O.44.fa	71.06	3.324	79.0698	20.9302	2188153	7222	56.3693	67.4933	89_1	MEDIUM	N/A	I	2026724	Fen-1039	d__Bacteria;p__Chloroflexota_A;c__Ellin6529;o__CSP1-4;f__CSP1-4;g__Fen-1039;s__	cellular organisms; Bacteria; Terrabacteria group; Chloroflexi; unclassified Chloroflexi; unclassified Chloroflexi (miscellaneous);
ICE62	MH_184_18O.22.fa	67.37	2.631	62.7907	6.97674	3482352	14804	56.3002	65.297	108_0	MEDIUM	N/A	I	332163	Bryobacteraceae	d__Bacteria;p__Acidobacteriota;c__Acidobacteriae;o__Bryobacterales;f__Bryobacteraceae;g__;s__	cellular organisms; Bacteria; Acidobacteria; Acidobacteriia; Bryobacterales; Solibacteraceae; Candidatus Solibacter;
ICE63	MH_184_18O.3.fa	79.82	5.172	46.5116	0	2022582	20139	56.112	63.4698	52_2	MEDIUM	N/A	I	1895708	UBA6038	d__Bacteria;p__Proteobacteria;c__Alphaproteobacteria;o__UBA1301;f__UBA1301;g__UBA6038;s__	cellular organisms; Bacteria; Proteobacteria; Alphaproteobacteria; unclassified Alphaproteobacteria; unclassified Alphaproteobacteria (miscellaneous);
ICE64	H_370_18O.40.fa	66.28	2.508	65.1163	11.6279	4036495	5015	55.5901	35.8005	20_1	MEDIUM	N/A	L	185300	Paludibacter	d__Bacteria;p__Bacteroidota;c__Bacteroidia;o__Bacteroidales;f__Paludibacteraceae;g__Paludibacter;s__	cellular organisms; Bacteria; FCB group; Bacteroidetes/Chlorobi group; Bacteroidetes; Bacteroidia; Bacteroidales; Paludibacteraceae; Paludibacter;
ICE65	MH_370_18O.41.fa	66.32	2.58	55.814	6.97674	3697911	12556	55.4694	63.8234	45_1	MEDIUM	N/A	I	2026763	Fen-1137	d__Bacteria;p__Myxococcota;c__Polyangia;o__Palsa-1104;f__Fen-1088;g__Fen-1137;s__	cellular organisms; Bacteria; Proteobacteria; delta/epsilon subdivisions; Deltaproteobacteria; Myxococcales; unclassified Myxococcales; unclassified Myxococcales (miscellaneous);
ICE66	MH_184_16O.33.fa	72.47	3.879	41.8605	2.32558	1552508	4046	54.8785	63.9719	94_1	MEDIUM	N/A	I	1797200	RBG-16-64-13	d__Bacteria;p__Actinobacteriota;c__Thermoleophilia;o__RBG-16-64-13;f__RBG-16-64-13;g__;s__	cellular organisms; Bacteria; Terrabacteria group; Actinobacteria; unclassified Actinobacteria;
ICE67	MH_184_18O.34.fa	52.63	0	48.8372	2.32558	2739732	5415	54.4968	64.9737	47_1	MEDIUM	N/A	I	2026763	Fen-1137	d__Bacteria;p__Myxococcota;c__Polyangia;o__Palsa-1104;f__Fen-1088;g__Fen-1137;s__	cellular organisms; Bacteria; Proteobacteria; delta/epsilon subdivisions; Deltaproteobacteria; Myxococcales; unclassified Myxococcales; unclassified Myxococcales (miscellaneous);
ICE68	MH_184_16O.14.fa	62.51	2.011	58.1395	2.32558	1714040	4097	54.2612	69.2552	83_0	MEDIUM	N/A	I	1752190	Ga0077560	d__Bacteria;p__Actinobacteriota;c__Thermoleophilia;o__Ga0077560;f__Ga0077560;g__Ga0077560;s__	cellular organisms; Bacteria; Terrabacteria group; Actinobacteria; unclassified Actinobacteria;
ICE69	H_370_18O.29.fa	60.34	1.724	55.814	9.30233	2309744	7364	53.6536	64.809	107_0	MEDIUM	N/A	I	332163	Bryobacteraceae	d__Bacteria;p__Acidobacteriota;c__Acidobacteriae;o__Bryobacterales;f__Bryobacteraceae;g__;s__	cellular organisms; Bacteria; Acidobacteria; Acidobacteriia; Bryobacterales; Solibacteraceae; Candidatus Solibacter;
ICE7	H_370_18O.12.fa	94.1	1.813	34.8837	4.65116	3532819	19685	87.1821	67.5441	66_1	HIGH	N/A	L	2021380	Fen-668	d__Bacteria;p__Actinobacteriota;c__Actinobacteria;o__Propionibacteriales;f__Propionibacteriaceae;g__Fen-668;s__	cellular organisms; Bacteria; Terrabacteria group; Actinobacteria; Actinobacteria; Propionibacteriales; Propionibacteriaceae; unclassified Propionibacteriaceae;
ICE70	MH_370_18O.11.fa	60.56	1.81	76.7442	4.65116	1447460	4053	53.3139	63.8214	94_2	MEDIUM	N/A	I	1797200	RBG-16-64-13	d__Bacteria;p__Actinobacteriota;c__Thermoleophilia;o__RBG-16-64-13;f__RBG-16-64-13;g__;s__	cellular organisms; Bacteria; Terrabacteria group; Actinobacteria; unclassified Actinobacteria;
ICE71	H_184_18O.50.fa	50.87	0	60.4651	4.65116	2119088	3016	52.6097	58.5256	37_1	MEDIUM	N/A	L	1002691	Terracidiphilus	d__Bacteria;p__Acidobacteriota;c__Acidobacteriae;o__Acidobacteriales;f__Acidobacteriaceae;g__Terracidiphilus;s__	cellular organisms; Bacteria; Acidobacteria; Acidobacteriia; Acidobacteriales; Acidobacteriaceae; Occallatibacter;
ICE72	MH_370_18O.43.fa	57.89	1.754	48.8372	9.30233	2803783	33060	51.3797	65.6738	112_1	MEDIUM	N/A	I	2006848	Palsa-1447	d__Bacteria;p__Verrucomicrobiota;c__Verrucomicrobiae;o__Opitutales;f__Opitutaceae;g__Palsa-1447;s__	cellular organisms; Bacteria; PVC group; Verrucomicrobia; Opitutae; Opitutales; Opitutaceae; unclassified Opitutaceae;
ICE73	H_184_16O.15.fa	58.72	1.882	39.5349	4.65116	2964993	7751	51.2547	62.4413	56_0	MEDIUM	N/A	I	375	Bradyrhizobium	d__Bacteria;p__Proteobacteria;c__Alphaproteobacteria;o__Rhizobiales;f__Xanthobacteraceae;g__Bradyrhizobium;s__	cellular organisms; Bacteria; Proteobacteria; Alphaproteobacteria; Rhizobiales; Bradyrhizobiaceae; Bradyrhizobium;
ICE74	MH_184_16O.8.fa	57.75	1.724	79.0698	6.97674	1223619	3932	50.9273	67.3136	99_1	MEDIUM	N/A	I	1801658	2-02-FULL-66-22	d__Bacteria;p__Methylomirabilota;c__Methylomirabilia;o__Methylomirabilales;f__2-02-FULL-66-22;g__;s__	cellular organisms; Bacteria; unclassified Bacteria; Bacteria candidate phyla; candidate division NC10; unclassified candidate division NC10;
ICE75	H_184s.2.strict.fa	57.2364	1.73892	23.2558	2.32558	2407308	5841	50.4251	34.154	13_1	MEDIUM	N/A	SL	1267	Clostridiaceae	d__Bacteria;p__Firmicutes_A;c__Clostridia;o__Clostridiales;f__Clostridiaceae;g__;s__	cellular organisms; Bacteria; Terrabacteria group; Firmicutes; Clostridia; Clostridiales; Clostridiaceae; Clostridium;
ICE76	MH_184_16O.27.fa	57.69	1.873	62.7907	4.65116	2708361	4724	50.1622	62.5554	42_1	MEDIUM	N/A	I	1002691	Terracidiphilus	d__Bacteria;p__Acidobacteriota;c__Acidobacteriae;o__Acidobacteriales;f__Acidobacteriaceae;g__Terracidiphilus;s__	cellular organisms; Bacteria; Acidobacteria; Acidobacteriia; Acidobacteriales; Acidobacteriaceae; Occallatibacter;
ICE77	H_184s.8.permissive.fa	52.2472	1.1236	25.5814	2.32558	479871	8768	48.6007	28.9134	25_1	MEDIUM	N/A	SL	1950241	UBA660	d__Bacteria;p__Firmicutes;c__Bacilli;o__RF39;f__UBA660;g__;s__	cellular organisms; Bacteria; Terrabacteria group; Firmicutes; Bacilli; Bacillales; unclassified Bacillales; unclassified Bacillales (miscellaneous);
ICE78	MH_370_18O.25.fa	73.54	5.366	34.8837	4.65116	3416547	4663	48.5443	66.1848	59_0	MEDIUM	N/A	I	7	Xanthobacteraceae	d__Bacteria;p__Proteobacteria;c__Alphaproteobacteria;o__Rhizobiales;f__Xanthobacteraceae;g__;s__	cellular organisms; Bacteria; Proteobacteria; Alphaproteobacteria; Rhizobiales; Xanthobacteraceae; Azorhizobium;
ICE79	MH_184_16O.6.fa	71.22	4.965	18.6047	0	2272431	4368	48.2151	66.3589	67_1	MEDIUM	N/A	I	1883427	PALSA-607	d__Bacteria;p__Actinobacteriota;c__Actinobacteria;o__Acidothermales;f__Acidothermaceae;g__PALSA-607;s__	cellular organisms; Bacteria; Terrabacteria group; Actinobacteria; Actinobacteria; unclassified Actinobacteria (class); unclassified Actinobacteria (class) (miscellaneous);
ICE8	H_184_18O.53.fa	97.69	2.689	44.186	6.97674	3962761	36621	86.5269	37.8785	7_1	HIGH	N/A	SL	84035	Propionispira	d__Bacteria;p__Firmicutes_C;c__Negativicutes;o__Selenomonadales;f__Selenomonadaceae;g__Propionispira;s__	cellular organisms; Bacteria; Terrabacteria group; Firmicutes; Negativicutes; Selenomonadales; Selenomonadaceae; Propionispira;
ICE80	MH_184_18O.1.fa	58.27	2.471	58.1395	16.2791	2319737	10706	47.9298	69.1578	81_0	MEDIUM	N/A	I	1883427	Bog-752	d__Bacteria;p__Actinobacteriota;c__Thermoleophilia;o__UBA2241;f__UBA2241;g__Bog-752;s__	cellular organisms; Bacteria; Terrabacteria group; Actinobacteria; Actinobacteria; unclassified Actinobacteria (class); unclassified Actinobacteria (class) (miscellaneous);
ICE81	MH_184_18O.17.fa	64.44	3.947	30.2326	2.32558	3144192	9845	46.7016	65.3592	110_0	MEDIUM	N/A	I	2026791	Fen-330 sp003154855	d__Bacteria;p__Acidobacteriota;c__Acidobacteriae;o__Bryobacterales;f__Bryobacteraceae;g__Fen-330;s__Fen-330 sp003154855	cellular organisms; Bacteria; Acidobacteria; Acidobacteriia; Bryobacterales; unclassified Bryobacterales;
ICE82	H_370_18O.9.fa	62.51	3.591	30.2326	6.97674	2147810	4880	46.3992	59.1753	37_2	MEDIUM	N/A	L	1002691	Terracidiphilus	d__Bacteria;p__Acidobacteriota;c__Acidobacteriae;o__Acidobacteriales;f__Acidobacteriaceae;g__Terracidiphilus;s__	cellular organisms; Bacteria; Acidobacteria; Acidobacteriia; Acidobacteriales; Acidobacteriaceae; Occallatibacter;
ICE83	MH_370_18O.13.fa	65.22	4.31	83.7209	27.907	2793847	5407	45.5365	31.7209	12_1	MEDIUM	N/A	SL	1267	Clostridiaceae	d__Bacteria;p__Firmicutes_A;c__Clostridia;o__Clostridiales;f__Clostridiaceae;g__;s__	cellular organisms; Bacteria; Terrabacteria group; Firmicutes; Clostridia; Clostridiales; Clostridiaceae; Clostridium;
ICE84	MH_370_16O.22.fa	84.95	8.333	32.5581	6.97674	2862656	7083	45.2101	66.5565	88_0	MEDIUM	N/A	I	2026724	Fen-1039	d__Bacteria;p__Chloroflexota_A;c__Ellin6529;o__CSP1-4;f__CSP1-4;g__Fen-1039;s__	cellular organisms; Bacteria; Terrabacteria group; Chloroflexi; unclassified Chloroflexi; unclassified Chloroflexi (miscellaneous);
ICE85	H_184_16O.18.fa	58.88	3.181	25.5814	0	1474255	4943	44.822	55.1032	15_0	MEDIUM	N/A	I	1951410	UBA4081	d__Bacteria;p__Chloroflexota;c__Anaerolineae;o__Anaerolineales;f__Anaerolineaceae;g__UBA4081;s__	cellular organisms; Bacteria; Terrabacteria group; Chloroflexi; Anaerolineae; Anaerolineales; Anaerolineaceae; unclassified Anaerolineaceae;
ICE86	MH_370_16O.8.fa	55.65	2.559	44.186	6.97674	1874800	3326	44.616	66.2998	67_2	MEDIUM	N/A	I	1883427	PALSA-607	d__Bacteria;p__Actinobacteriota;c__Actinobacteria;o__Acidothermales;f__Acidothermaceae;g__PALSA-607;s__	cellular organisms; Bacteria; Terrabacteria group; Actinobacteria; Actinobacteria; unclassified Actinobacteria (class); unclassified Actinobacteria (class) (miscellaneous);
ICE87	MH_184_16O.24.fa	64.26	4.31	39.5349	6.97674	2642179	5623	44.585	72.4184	95_1	MEDIUM	N/A	I	1640513	CSP1-4	d__Bacteria;p__Chloroflexota_A;c__Ellin6529;o__CSP1-4;f__CSP1-4;g__;s__	cellular organisms; Bacteria; Terrabacteria group; Chloroflexi; unclassified Chloroflexi; unclassified Chloroflexi (miscellaneous);
ICE88	MH_370_16O.10.fa	50.08	1.471	30.2326	0	1674188	3647	44.506	64.1963	58_0	MEDIUM	N/A	I	134	Methylocystis	d__Bacteria;p__Proteobacteria;c__Alphaproteobacteria;o__Rhizobiales;f__Beijerinckiaceae;g__Methylocystis;s__	cellular organisms; Bacteria; Proteobacteria; Alphaproteobacteria; Rhizobiales; Methylocystaceae; Methylocystis;
ICE89	H_184_18O.45.fa	62.24	3.938	25.5814	4.65116	1644449	2526	44.2512	63.251	53_1	MEDIUM	N/A	I	1909294	Palsa-892	d__Bacteria;p__Proteobacteria;c__Alphaproteobacteria;o__Rhizobiales;f__Xanthobacteraceae;g__Palsa-892;s__	cellular organisms; Bacteria; Proteobacteria; Alphaproteobacteria; Rhizobiales; unclassified Rhizobiales; unclassified Rhizobiales (miscellaneous);
ICE9	MH_184_16O.18.fa	90.19	1.388	48.8372	4.65116	2720101	9420	85.237	66.9121	50_1	HIGH	N/A	I	2052317	BOG-1502	d__Bacteria;p__Eremiobacterota;c__Eremiobacteria;o__UBP12;f__UBA5184;g__BOG-1502;s__	cellular organisms; Bacteria; Terrabacteria group; Candidatus Eremiobacteraeota; unclassified Candidatus Eremiobacteraeota;
ICE90	H_370_18O.3.fa	55.92	2.991	20.9302	2.32558	1941114	4009	42.7665	62.8921	36_0	MEDIUM	N/A	L	1969471	Palsa-288	d__Bacteria;p__Acidobacteriota;c__Acidobacteriae;o__Acidobacteriales;f__Acidobacteriaceae;g__Palsa-288;s__	cellular organisms; Bacteria; Acidobacteria; Acidobacteriia; Acidobacteriales; Acidobacteriaceae; Granulicella;
ICE91	MH_370_18O.10.fa	86.04	9.099	25.5814	4.65116	2658449	11219	42.57	65.9586	91_0	MEDIUM	N/A	I	2026724	Fen-1039 sp003158875	d__Bacteria;p__Chloroflexota_A;c__Ellin6529;o__CSP1-4;f__CSP1-4;g__Fen-1039;s__Fen-1039 sp003158875	cellular organisms; Bacteria; Terrabacteria group; Chloroflexi; unclassified Chloroflexi; unclassified Chloroflexi (miscellaneous);
ICE92	H_370_18O.8.fa	57.39	3.448	34.8837	9.30233	2798120	8787	42.1219	61.2321	40_0	MEDIUM	N/A	L	1002691	Terracidiphilus	d__Bacteria;p__Acidobacteriota;c__Acidobacteriae;o__Acidobacteriales;f__Acidobacteriaceae;g__Terracidiphilus;s__	cellular organisms; Bacteria; Acidobacteria; Acidobacteriia; Acidobacteriales; Acidobacteriaceae; Occallatibacter;
ICE93	MH_184_16O.2.fa	77.16	7.437	25.5814	2.32558	3626432	6516	41.882	70.1887	116_0	MEDIUM	N/A	I	1978231	Fen-183	d__Bacteria;p__Acidobacteriota;c__Thermoanaerobaculia;o__UBA5066;f__UBA5066;g__Fen-183;s__	cellular organisms; Bacteria; Acidobacteria; unclassified Acidobacteria; unclassified Acidobacteria (miscellaneous);
ICE94	H_184s.11.strict.fa	54.7911	3.0525	27.907	9.30233	1574286	3737	41.3148	53.0546	1_1	MEDIUM	N/A	SL	400061	Paludibacterium	d__Bacteria;p__Proteobacteria;c__Gammaproteobacteria;o__Burkholderiales;f__Chromobacteriaceae;g__Paludibacterium;s__	cellular organisms; Bacteria; Proteobacteria; Betaproteobacteria; Neisseriales; Chromobacteriaceae; Paludibacterium;
ICE95	H_184_16O.9.fa	53.73	2.873	53.4884	11.6279	2950884	6438	41.2694	58.3803	41_1	MEDIUM	N/A	I	1002691	Terracidiphilus	d__Bacteria;p__Acidobacteriota;c__Acidobacteriae;o__Acidobacteriales;f__Acidobacteriaceae;g__Terracidiphilus;s__	cellular organisms; Bacteria; Acidobacteria; Acidobacteriia; Acidobacteriales; Acidobacteriaceae; Occallatibacter;
ICE96	H_370_18O.7.fa	53.68	2.852	13.9535	4.65116	1786244	3730	41.2059	43.6751	32_0	MEDIUM	N/A	I	29343	Ruminiclostridium_D	d__Bacteria;p__Firmicutes_A;c__Clostridia;o__Oscillospirales;f__Ethanoligenenaceae;g__Ruminiclostridium_D;s__	cellular organisms; Bacteria; Terrabacteria group; Firmicutes; Clostridia; Clostridiales; Ruminococcaceae; unclassified Ruminococcaceae;
ICE97	MH_370_18O.39.fa	57.01	3.508	34.8837	6.97674	1957999	2310	41.1518	68.3778	61_2	MEDIUM	N/A	I	35839	Holophaga	d__Bacteria;p__Acidobacteriota;c__Holophagae;o__Holophagales;f__Holophagaceae;g__Holophaga;s__	cellular organisms; Bacteria; Acidobacteria; Holophagae; Holophagales; Holophagaceae; Holophaga;
ICE98	MH_184_16O.26.fa	74.69	7.15	65.1163	23.2558	4243099	4031	40.7427	64.3288	47_2	MEDIUM	N/A	I	2026763	Fen-1137	d__Bacteria;p__Myxococcota;c__Polyangia;o__Palsa-1104;f__Fen-1088;g__Fen-1137;s__	cellular organisms; Bacteria; Proteobacteria; delta/epsilon subdivisions; Deltaproteobacteria; Myxococcales; unclassified Myxococcales; unclassified Myxococcales (miscellaneous);
ICE99	H_184s.13.strict.fa	56.8097	3.60512	41.8605	4.65116	859298	2430	40.4769	46.0354	29_1	MEDIUM	LOW	SL	1659196	C7867-002	d__Bacteria;p__Patescibacteria;c__Paceibacteria;o__UBA9983_A;f__UBA11359;g__C7867-002;s__	cellular organisms; Bacteria; unclassified Bacteria; Bacteria candidate phyla; Patescibacteria group; Parcubacteria group; Candidatus Parcubacteria; unclassified Parcubacteria;
