# Supplementary material for: Active virus-host interactions at sub-freezing temperatures in Arctic peat soil
Source: Microbiome. 2021 Oct 18;9:208. doi: 10.1186/s40168-021-01154-2 (PMC8522061; doi:10.1186/s40168-021-01154-2)
Supplement: Supplementary file 4 — Additional file 3: Supplementary Table S1. Sample information. Supplementary Table 2: Contigs consumed in vOTUs. Supplementary Table 3: List of all vOTUs derived from this study and their statistics. Supplementary Table S4. vOTU taxonomy with RefSeq (v85). Supplementary Table S5. Multiphate annotations. Supplementary Table S6. Putative AMGs and viral genes of interest. Supplementary Table S7. Temperate viruses. Supplementary Table S8. MAG information. Supplementary Table S9. MAG genes. Supplementary Table S10. vOTU-MAG CRISPR spacer matches. Supplementary Table S11. vOTU-MAG BLASTn matches. Supplementary Table 12. vOTU taxonomy with RefSeq (v85) and Genbank. [file 40168_2021_1154_MOESM4_ESM.zip › Table S9_Microbial genes.xlsx]

## Sheet: ICE_subsystems
Table S9. MAG genes
Genome	Taxonomy	Superclass	Class	Subclass	Subsystem	Active	Product	Locus-Tag
ICE1	d__Bacteria;p__Bacteroidota;c__Bacteroidia;o__Bacteroidales;f__Paludibacteraceae;g__Paludibacter;s__	CELL ENVELOPE	Cell Envelope, Capsule and Slime layer	Capsule and Slime layer	dTDP-rhamnose synthesis -- gjo	active	Glucose-1-phosphate cytidylyltransferase (EC 2.7.7.33)	ICE1.peg.1363
ICE1	d__Bacteria;p__Bacteroidota;c__Bacteroidia;o__Bacteroidales;f__Paludibacteraceae;g__Paludibacter;s__	CELL ENVELOPE	Cell Envelope, Capsule and Slime layer	Capsule and Slime layer	dTDP-rhamnose synthesis -- gjo	active	dTDP-4-dehydrorhamnose reductase (EC 1.1.1.133)	ICE1.peg.1444
ICE1	d__Bacteria;p__Bacteroidota;c__Bacteroidia;o__Bacteroidales;f__Paludibacteraceae;g__Paludibacter;s__	CELL ENVELOPE	Cell Envelope, Capsule and Slime layer	Capsule and Slime layer	dTDP-rhamnose synthesis -- gjo	active	dTDP-4-dehydrorhamnose 3,5-epimerase (EC 5.1.3.13)	ICE1.peg.1445
ICE1	d__Bacteria;p__Bacteroidota;c__Bacteroidia;o__Bacteroidales;f__Paludibacteraceae;g__Paludibacter;s__	CELL ENVELOPE	Cell Envelope, Capsule and Slime layer	Capsule and Slime layer	dTDP-rhamnose synthesis -- gjo	active	Glucose-1-phosphate thymidylyltransferase (EC 2.7.7.24)	ICE1.peg.1446
ICE1	d__Bacteria;p__Bacteroidota;c__Bacteroidia;o__Bacteroidales;f__Paludibacteraceae;g__Paludibacter;s__	CELL ENVELOPE	Cell Envelope, Capsule and Slime layer	Capsule and Slime layer	dTDP-rhamnose synthesis -- gjo	active	dTDP-glucose 4,6-dehydratase (EC 4.2.1.46)	ICE1.peg.3793
ICE1	d__Bacteria;p__Bacteroidota;c__Bacteroidia;o__Bacteroidales;f__Paludibacteraceae;g__Paludibacter;s__	CELL ENVELOPE	Cell Envelope, Capsule and Slime layer	Gram-Negative (Diderm) cell wall components	KDO2-Lipid A biosynthesis	active	3-deoxy-D-manno-octulosonic acid transferase (EC 2.4.99.12)(EC 2.4.99.13)	ICE1.peg.1572
ICE1	d__Bacteria;p__Bacteroidota;c__Bacteroidia;o__Bacteroidales;f__Paludibacteraceae;g__Paludibacter;s__	CELL ENVELOPE	Cell Envelope, Capsule and Slime layer	Gram-Negative (Diderm) cell wall components	KDO2-Lipid A biosynthesis	active	D-arabinose-5-phosphate isomerase (EC 5.3.1.13)	ICE1.peg.2298
ICE1	d__Bacteria;p__Bacteroidota;c__Bacteroidia;o__Bacteroidales;f__Paludibacteraceae;g__Paludibacter;s__	CELL ENVELOPE	Cell Envelope, Capsule and Slime layer	Gram-Negative (Diderm) cell wall components	KDO2-Lipid A biosynthesis	active	2-Keto-3-deoxy-D-manno-octulosonate-8-phosphate synthase (EC 2.5.1.55)	ICE1.peg.2299
ICE1	d__Bacteria;p__Bacteroidota;c__Bacteroidia;o__Bacteroidales;f__Paludibacteraceae;g__Paludibacter;s__	CELL ENVELOPE	Cell Envelope, Capsule and Slime layer	Gram-Negative (Diderm) cell wall components	KDO2-Lipid A biosynthesis	active	UDP-3-O-[3-hydroxymyristoyl] glucosamine N-acyltransferase (EC 2.3.1.191)	ICE1.peg.2503
ICE1	d__Bacteria;p__Bacteroidota;c__Bacteroidia;o__Bacteroidales;f__Paludibacteraceae;g__Paludibacter;s__	CELL ENVELOPE	Cell Envelope, Capsule and Slime layer	Gram-Negative (Diderm) cell wall components	KDO2-Lipid A biosynthesis	active	UDP-3-O-[3-hydroxymyristoyl] N-acetylglucosamine deacetylase (EC 3.5.1.108) / 3-hydroxyacyl-[acyl-carrier-protein] dehydratase, FabZ form (EC 4.2.1.59)	ICE1.peg.2504
ICE1	d__Bacteria;p__Bacteroidota;c__Bacteroidia;o__Bacteroidales;f__Paludibacteraceae;g__Paludibacter;s__	CELL ENVELOPE	Cell Envelope, Capsule and Slime layer	Gram-Negative (Diderm) cell wall components	KDO2-Lipid A biosynthesis	active	Acyl-[acyl-carrier-protein]--UDP-N-acetylglucosamine O-acyltransferase (EC 2.3.1.129)	ICE1.peg.2505
ICE1	d__Bacteria;p__Bacteroidota;c__Bacteroidia;o__Bacteroidales;f__Paludibacteraceae;g__Paludibacter;s__	CELL ENVELOPE	Cell Envelope, Capsule and Slime layer	Gram-Negative (Diderm) cell wall components	KDO2-Lipid A biosynthesis	active	Lipopolysaccharide ABC transporter, ATP-binding protein LptB	ICE1.peg.2582
ICE1	d__Bacteria;p__Bacteroidota;c__Bacteroidia;o__Bacteroidales;f__Paludibacteraceae;g__Paludibacter;s__	CELL ENVELOPE	Cell Envelope, Capsule and Slime layer	Gram-Negative (Diderm) cell wall components	KDO2-Lipid A biosynthesis	active	Tetraacyldisaccharide 4'-kinase (EC 2.7.1.130)	ICE1.peg.3122
ICE1	d__Bacteria;p__Bacteroidota;c__Bacteroidia;o__Bacteroidales;f__Paludibacteraceae;g__Paludibacter;s__	CELL ENVELOPE	Cell Envelope, Capsule and Slime layer	Gram-Negative (Diderm) cell wall components	KDO2-Lipid A biosynthesis	active	Lipid A biosynthesis lauroyl acyltransferase (EC 2.3.1.241)	ICE1.peg.3435
ICE1	d__Bacteria;p__Bacteroidota;c__Bacteroidia;o__Bacteroidales;f__Paludibacteraceae;g__Paludibacter;s__	CELL ENVELOPE	Cell Envelope, Capsule and Slime layer	Gram-Negative (Diderm) cell wall components	KDO2-Lipid A biosynthesis	active	Acyl-[acyl-carrier-protein]--UDP-N-acetylglucosamine O-acyltransferase (EC 2.3.1.129)	ICE1.peg.3747
ICE1	d__Bacteria;p__Bacteroidota;c__Bacteroidia;o__Bacteroidales;f__Paludibacteraceae;g__Paludibacter;s__	CELL ENVELOPE	Cell Envelope, Capsule and Slime layer	Gram-Negative (Diderm) cell wall components	KDO2-Lipid A biosynthesis	active	3-deoxy-manno-octulosonate cytidylyltransferase (EC 2.7.7.38)	ICE1.peg.724
ICE1	d__Bacteria;p__Bacteroidota;c__Bacteroidia;o__Bacteroidales;f__Paludibacteraceae;g__Paludibacter;s__	CELL ENVELOPE	Cell Envelope, Capsule and Slime layer	Gram-Negative (Diderm) cell wall components	KDO2-Lipid A biosynthesis	active	Lipid-A-disaccharide synthase (EC 2.4.1.182)	ICE1.peg.732
ICE1	d__Bacteria;p__Bacteroidota;c__Bacteroidia;o__Bacteroidales;f__Paludibacteraceae;g__Paludibacter;s__	CELL ENVELOPE	Cell Envelope, Capsule and Slime layer	Gram-Negative (Diderm) cell wall components	Outer membrane	active	Outer membrane protein A precursor	ICE1.peg.1415
ICE1	d__Bacteria;p__Bacteroidota;c__Bacteroidia;o__Bacteroidales;f__Paludibacteraceae;g__Paludibacter;s__	CELL ENVELOPE	Cell Envelope, Capsule and Slime layer	Gram-Negative (Diderm) cell wall components	Outer membrane	active	Outer membrane protein assembly factor YaeT	ICE1.peg.215
ICE1	d__Bacteria;p__Bacteroidota;c__Bacteroidia;o__Bacteroidales;f__Paludibacteraceae;g__Paludibacter;s__	CELL ENVELOPE	Cell Envelope, Capsule and Slime layer	Gram-Negative (Diderm) cell wall components	Outer membrane	active	Outer membrane protein A precursor	ICE1.peg.2806
ICE1	d__Bacteria;p__Bacteroidota;c__Bacteroidia;o__Bacteroidales;f__Paludibacteraceae;g__Paludibacter;s__	CELL ENVELOPE	Cell Envelope, Capsule and Slime layer	Gram-Negative (Diderm) cell wall components	Outer membrane porins in Pseudomonas and Acinetobacter	active	Outer membrane low permeability porin, OprB family	ICE1.peg.232
ICE1	d__Bacteria;p__Bacteroidota;c__Bacteroidia;o__Bacteroidales;f__Paludibacteraceae;g__Paludibacter;s__	CELL ENVELOPE	Cell Envelope, Capsule and Slime layer	Peptidoglycan (Bacteria) or other polymers (Archaea)	Undecaprenyl-diphosphatases	active	Undecaprenyl-diphosphatase (EC 3.6.1.27)	ICE1.peg.913
ICE1	d__Bacteria;p__Bacteroidota;c__Bacteroidia;o__Bacteroidales;f__Paludibacteraceae;g__Paludibacter;s__	CELLULAR PROCESSES	Cell Cycle, Cell Division and Death	Programmed Cell Death and Toxin-antitoxin Systems	Murein hydrolase regulation and cell death	active	Antiholin-like protein LrgA	ICE1.peg.1291
ICE1	d__Bacteria;p__Bacteroidota;c__Bacteroidia;o__Bacteroidales;f__Paludibacteraceae;g__Paludibacter;s__	CELLULAR PROCESSES	Cell Cycle, Cell Division and Death	Programmed Cell Death and Toxin-antitoxin Systems	Murein hydrolase regulation and cell death	active	LrgA-associated membrane protein LrgB	ICE1.peg.1292
ICE1	d__Bacteria;p__Bacteroidota;c__Bacteroidia;o__Bacteroidales;f__Paludibacteraceae;g__Paludibacter;s__	CELLULAR PROCESSES	Cell Cycle, Cell Division and Death	Programmed Cell Death and Toxin-antitoxin Systems	Murein hydrolase regulation and cell death	active	Cytidine deaminase (EC 3.5.4.5)	ICE1.peg.1927
ICE1	d__Bacteria;p__Bacteroidota;c__Bacteroidia;o__Bacteroidales;f__Paludibacteraceae;g__Paludibacter;s__	CELLULAR PROCESSES	Cell Cycle, Cell Division and Death	Programmed Cell Death and Toxin-antitoxin Systems	Murein hydrolase regulation and cell death	active	Protein translocase membrane subunit SecG	ICE1.peg.3767
ICE1	d__Bacteria;p__Bacteroidota;c__Bacteroidia;o__Bacteroidales;f__Paludibacteraceae;g__Paludibacter;s__	CELLULAR PROCESSES	Cell Cycle, Cell Division and Death	Programmed Cell Death and Toxin-antitoxin Systems	Nucleoside triphosphate pyrophosphohydrolase MazG	active	Nucleoside triphosphate pyrophosphohydrolase MazG (EC 3.6.1.8)	ICE1.peg.2772
ICE1	d__Bacteria;p__Bacteroidota;c__Bacteroidia;o__Bacteroidales;f__Paludibacteraceae;g__Paludibacter;s__	CELLULAR PROCESSES	Cell Cycle, Cell Division and Death	Programmed Cell Death and Toxin-antitoxin Systems	Toxin-Antitoxin system HigAB	active	Toxin HigB / Protein kinase domain of HipA	ICE1.peg.2765
ICE1	d__Bacteria;p__Bacteroidota;c__Bacteroidia;o__Bacteroidales;f__Paludibacteraceae;g__Paludibacter;s__	CELLULAR PROCESSES	Cell Cycle, Cell Division and Death	Programmed Cell Death and Toxin-antitoxin Systems	Toxin-Antitoxin system HigAB	active	Antitoxin HigA	ICE1.peg.796
ICE1	d__Bacteria;p__Bacteroidota;c__Bacteroidia;o__Bacteroidales;f__Paludibacteraceae;g__Paludibacter;s__	CELLULAR PROCESSES	Cell Cycle, Cell Division and Death		Bacterial checkpoint-control-related cluster	likely	Diadenylate cyclase spyDAC; Bacterial checkpoint controller DisA with nucleotide-binding domain	ICE1.peg.2368
ICE1	d__Bacteria;p__Bacteroidota;c__Bacteroidia;o__Bacteroidales;f__Paludibacteraceae;g__Paludibacter;s__	CELLULAR PROCESSES	Cell Cycle, Cell Division and Death		Bacterial checkpoint-control-related cluster	likely	Diadenylate cyclase spyDAC; Bacterial checkpoint controller DisA with nucleotide-binding domain	ICE1.peg.2368
ICE1	d__Bacteria;p__Bacteroidota;c__Bacteroidia;o__Bacteroidales;f__Paludibacteraceae;g__Paludibacter;s__	CELLULAR PROCESSES	Cell Cycle, Cell Division and Death		Bacterial checkpoint-control-related cluster	likely	Phosphomannomutase (EC 5.4.2.8) / Phosphoglucosamine mutase (EC 5.4.2.10)	ICE1.peg.2838
ICE1	d__Bacteria;p__Bacteroidota;c__Bacteroidia;o__Bacteroidales;f__Paludibacteraceae;g__Paludibacter;s__	CELLULAR PROCESSES	Cell Cycle, Cell Division and Death		Cell division cluster	likely	Pyridoxal phosphate-containing protein YggS	ICE1.peg.1086
ICE1	d__Bacteria;p__Bacteroidota;c__Bacteroidia;o__Bacteroidales;f__Paludibacteraceae;g__Paludibacter;s__	CELLULAR PROCESSES	Cell Cycle, Cell Division and Death		Cell division cluster	likely	UDP-N-acetylmuramoyl-tripeptide--D-alanyl-D-alanine ligase (EC 6.3.2.10)	ICE1.peg.1549
ICE1	d__Bacteria;p__Bacteroidota;c__Bacteroidia;o__Bacteroidales;f__Paludibacteraceae;g__Paludibacter;s__	CELLULAR PROCESSES	Cell Cycle, Cell Division and Death		Cell division cluster	likely	Cell division protein FtsZ	ICE1.peg.1660
ICE1	d__Bacteria;p__Bacteroidota;c__Bacteroidia;o__Bacteroidales;f__Paludibacteraceae;g__Paludibacter;s__	CELLULAR PROCESSES	Cell Cycle, Cell Division and Death		Cell division cluster	likely	Cell division protein FtsA	ICE1.peg.1661
ICE1	d__Bacteria;p__Bacteroidota;c__Bacteroidia;o__Bacteroidales;f__Paludibacteraceae;g__Paludibacter;s__	CELLULAR PROCESSES	Cell Cycle, Cell Division and Death		Cell division cluster	likely	Cell division protein FtsQ	ICE1.peg.1662
ICE1	d__Bacteria;p__Bacteroidota;c__Bacteroidia;o__Bacteroidales;f__Paludibacteraceae;g__Paludibacter;s__	CELLULAR PROCESSES	Cell Cycle, Cell Division and Death		Cell division cluster	likely	UDP-N-acetylmuramate--L-alanine ligase (EC 6.3.2.8)	ICE1.peg.1663
ICE1	d__Bacteria;p__Bacteroidota;c__Bacteroidia;o__Bacteroidales;f__Paludibacteraceae;g__Paludibacter;s__	CELLULAR PROCESSES	Cell Cycle, Cell Division and Death		Cell division cluster	likely	UDP-N-acetylglucosamine--N-acetylmuramyl-(pentapeptide) pyrophosphoryl-undecaprenol N-acetylglucosamine transferase (EC 2.4.1.227)	ICE1.peg.1664
ICE1	d__Bacteria;p__Bacteroidota;c__Bacteroidia;o__Bacteroidales;f__Paludibacteraceae;g__Paludibacter;s__	CELLULAR PROCESSES	Cell Cycle, Cell Division and Death		Cell division cluster	likely	Peptidoglycan glycosyltransferase FtsW (EC 2.4.1.129)	ICE1.peg.1665
ICE1	d__Bacteria;p__Bacteroidota;c__Bacteroidia;o__Bacteroidales;f__Paludibacteraceae;g__Paludibacter;s__	CELLULAR PROCESSES	Cell Cycle, Cell Division and Death		Cell division cluster	likely	UDP-N-acetylmuramoyl-L-alanine--D-glutamate ligase (EC 6.3.2.9)	ICE1.peg.1666
ICE1	d__Bacteria;p__Bacteroidota;c__Bacteroidia;o__Bacteroidales;f__Paludibacteraceae;g__Paludibacter;s__	CELLULAR PROCESSES	Cell Cycle, Cell Division and Death		Cell division cluster	likely	Phospho-N-acetylmuramoyl-pentapeptide-transferase (EC 2.7.8.13)	ICE1.peg.1667
ICE1	d__Bacteria;p__Bacteroidota;c__Bacteroidia;o__Bacteroidales;f__Paludibacteraceae;g__Paludibacter;s__	CELLULAR PROCESSES	Cell Cycle, Cell Division and Death		Cell division cluster	likely	UDP-N-acetylmuramoyl-dipeptide--2,6-diaminopimelate ligase (EC 6.3.2.13)	ICE1.peg.1668
ICE1	d__Bacteria;p__Bacteroidota;c__Bacteroidia;o__Bacteroidales;f__Paludibacteraceae;g__Paludibacter;s__	CELLULAR PROCESSES	Cell Cycle, Cell Division and Death		Cell division cluster	likely	Cell division protein FtsI [Peptidoglycan synthetase] (EC 2.4.1.129)	ICE1.peg.1669
ICE1	d__Bacteria;p__Bacteroidota;c__Bacteroidia;o__Bacteroidales;f__Paludibacteraceae;g__Paludibacter;s__	CELLULAR PROCESSES	Cell Cycle, Cell Division and Death		Cell division cluster	likely	Cell division protein FtsL	ICE1.peg.1670
ICE1	d__Bacteria;p__Bacteroidota;c__Bacteroidia;o__Bacteroidales;f__Paludibacteraceae;g__Paludibacter;s__	CELLULAR PROCESSES	Cell Cycle, Cell Division and Death		Cell division cluster	likely	16S rRNA (cytosine(1402)-N(4))-methyltransferase (EC 2.1.1.199)	ICE1.peg.1671
ICE1	d__Bacteria;p__Bacteroidota;c__Bacteroidia;o__Bacteroidales;f__Paludibacteraceae;g__Paludibacter;s__	CELLULAR PROCESSES	Cell Cycle, Cell Division and Death		Cell division cluster	likely	Transcriptional regulator MraZ	ICE1.peg.1672
ICE1	d__Bacteria;p__Bacteroidota;c__Bacteroidia;o__Bacteroidales;f__Paludibacteraceae;g__Paludibacter;s__	CELLULAR PROCESSES	Cell Cycle, Cell Division and Death		Cell division cluster	likely	FIG00003370: Multicopper polyphenol oxidase	ICE1.peg.2021
ICE1	d__Bacteria;p__Bacteroidota;c__Bacteroidia;o__Bacteroidales;f__Paludibacteraceae;g__Paludibacter;s__	CELLULAR PROCESSES	Cell Cycle, Cell Division and Death		Cell division cluster	likely	Cell division inhibitor SulA	ICE1.peg.2605
ICE1	d__Bacteria;p__Bacteroidota;c__Bacteroidia;o__Bacteroidales;f__Paludibacteraceae;g__Paludibacter;s__	CELLULAR PROCESSES	Cell Cycle, Cell Division and Death		Cell division cluster	likely	UDP-N-acetylmuramoyl-tripeptide--D-alanyl-D-alanine ligase (EC 6.3.2.10) / Alanine racemase (EC 5.1.1.1)	ICE1.peg.523
ICE1	d__Bacteria;p__Bacteroidota;c__Bacteroidia;o__Bacteroidales;f__Paludibacteraceae;g__Paludibacter;s__	CELLULAR PROCESSES	Cell Cycle, Cell Division and Death		Cell division related cluster including coaD	likely	Phosphopantetheine adenylyltransferase (EC 2.7.7.3)	ICE1.peg.1639
ICE1	d__Bacteria;p__Bacteroidota;c__Bacteroidia;o__Bacteroidales;f__Paludibacteraceae;g__Paludibacter;s__	CELLULAR PROCESSES	Cell Cycle, Cell Division and Death		Cell division related cluster including coaD	likely	Cell-division-associated, ABC-transporter-like signaling protein FtsE	ICE1.peg.1857
ICE1	d__Bacteria;p__Bacteroidota;c__Bacteroidia;o__Bacteroidales;f__Paludibacteraceae;g__Paludibacter;s__	CELLULAR PROCESSES	Cell Cycle, Cell Division and Death		Cell division related cluster including coaD	likely	16S rRNA (guanine(966)-N(2))-methyltransferase (EC 2.1.1.171)	ICE1.peg.249
ICE1	d__Bacteria;p__Bacteroidota;c__Bacteroidia;o__Bacteroidales;f__Paludibacteraceae;g__Paludibacter;s__	CELLULAR PROCESSES	Cell Cycle, Cell Division and Death		Cell division related cluster including coaD	likely	Signal recognition particle receptor FtsY	ICE1.peg.3586
ICE1	d__Bacteria;p__Bacteroidota;c__Bacteroidia;o__Bacteroidales;f__Paludibacteraceae;g__Paludibacter;s__	CELLULAR PROCESSES	Cell Cycle, Cell Division and Death		Cell division related cluster including coaD	likely	Cell-division-associated, ABC-transporter-like signaling protein FtsX	ICE1.peg.911
ICE1	d__Bacteria;p__Bacteroidota;c__Bacteroidia;o__Bacteroidales;f__Paludibacteraceae;g__Paludibacter;s__	CELLULAR PROCESSES	Cell Cycle, Cell Division and Death		FtsEX cell-division-associated signaling system	active	Cell-division-associated, ABC-transporter-like signaling protein FtsE	ICE1.peg.1857
ICE1	d__Bacteria;p__Bacteroidota;c__Bacteroidia;o__Bacteroidales;f__Paludibacteraceae;g__Paludibacter;s__	CELLULAR PROCESSES	Cell Cycle, Cell Division and Death		FtsEX cell-division-associated signaling system	active	Acyl-CoA:1-acyl-sn-glycerol-3-phosphate acyltransferase (EC 2.3.1.51)	ICE1.peg.2170
ICE1	d__Bacteria;p__Bacteroidota;c__Bacteroidia;o__Bacteroidales;f__Paludibacteraceae;g__Paludibacter;s__	CELLULAR PROCESSES	Cell Cycle, Cell Division and Death		FtsEX cell-division-associated signaling system	active	Signal recognition particle receptor FtsY	ICE1.peg.3586
ICE1	d__Bacteria;p__Bacteroidota;c__Bacteroidia;o__Bacteroidales;f__Paludibacteraceae;g__Paludibacter;s__	CELLULAR PROCESSES	Cell Cycle, Cell Division and Death		FtsEX cell-division-associated signaling system	active	Acyl-CoA:1-acyl-sn-glycerol-3-phosphate acyltransferase (EC 2.3.1.51)	ICE1.peg.36
ICE1	d__Bacteria;p__Bacteroidota;c__Bacteroidia;o__Bacteroidales;f__Paludibacteraceae;g__Paludibacter;s__	CELLULAR PROCESSES	Cell Cycle, Cell Division and Death		FtsEX cell-division-associated signaling system	active	Cell-division-associated, ABC-transporter-like signaling protein FtsX	ICE1.peg.911
ICE1	d__Bacteria;p__Bacteroidota;c__Bacteroidia;o__Bacteroidales;f__Paludibacteraceae;g__Paludibacter;s__	CELLULAR PROCESSES	Cell Cycle, Cell Division and Death		Macromolecular synthesis operon	likely	Transamidase GatB domain protein	ICE1.peg.1659
ICE1	d__Bacteria;p__Bacteroidota;c__Bacteroidia;o__Bacteroidales;f__Paludibacteraceae;g__Paludibacter;s__	CELLULAR PROCESSES	Cell Cycle, Cell Division and Death		Macromolecular synthesis operon	likely	RNA polymerase sigma factor RpoD	ICE1.peg.2760
ICE1	d__Bacteria;p__Bacteroidota;c__Bacteroidia;o__Bacteroidales;f__Paludibacteraceae;g__Paludibacter;s__	CELLULAR PROCESSES	Cell Cycle, Cell Division and Death		Macromolecular synthesis operon	likely	N(6)-L-threonylcarbamoyladenine synthase (EC 2.3.1.234)	ICE1.peg.3673
ICE1	d__Bacteria;p__Bacteroidota;c__Bacteroidia;o__Bacteroidales;f__Paludibacteraceae;g__Paludibacter;s__	CELLULAR PROCESSES	Cell Cycle, Cell Division and Death		Macromolecular synthesis operon	likely	SSU ribosomal protein S21p	ICE1.peg.3718
ICE1	d__Bacteria;p__Bacteroidota;c__Bacteroidia;o__Bacteroidales;f__Paludibacteraceae;g__Paludibacter;s__	CELLULAR PROCESSES	Cell Cycle, Cell Division and Death		Macromolecular synthesis operon	likely	DNA primase DnaG	ICE1.peg.444
ICE1	d__Bacteria;p__Bacteroidota;c__Bacteroidia;o__Bacteroidales;f__Paludibacteraceae;g__Paludibacter;s__	CELLULAR PROCESSES	Clustering-based subsystems	Cell Division	Cell division related cluster	active	Signal peptidase I (EC 3.4.21.89)	ICE1.peg.1704
ICE1	d__Bacteria;p__Bacteroidota;c__Bacteroidia;o__Bacteroidales;f__Paludibacteraceae;g__Paludibacter;s__	CELLULAR PROCESSES	Clustering-based subsystems	Cell Division	Cell division related cluster	active	4-hydroxy-tetrahydrodipicolinate reductase (EC 1.17.1.8)	ICE1.peg.1705
ICE1	d__Bacteria;p__Bacteroidota;c__Bacteroidia;o__Bacteroidales;f__Paludibacteraceae;g__Paludibacter;s__	CELLULAR PROCESSES	Clustering-based subsystems	Cell Division	Cell division related cluster	active	FIG00649665: hypothetical protein	ICE1.peg.223
ICE1	d__Bacteria;p__Bacteroidota;c__Bacteroidia;o__Bacteroidales;f__Paludibacteraceae;g__Paludibacter;s__	CELLULAR PROCESSES	Clustering-based subsystems	Cell Division	Cell division related cluster	active	Chromosome (plasmid) partitioning protein ParB	ICE1.peg.224
ICE1	d__Bacteria;p__Bacteroidota;c__Bacteroidia;o__Bacteroidales;f__Paludibacteraceae;g__Paludibacter;s__	CELLULAR PROCESSES	Clustering-based subsystems	Cell Division	Cell division related cluster	active	Chromosome (plasmid) partitioning protein ParA	ICE1.peg.225
ICE1	d__Bacteria;p__Bacteroidota;c__Bacteroidia;o__Bacteroidales;f__Paludibacteraceae;g__Paludibacter;s__	CELLULAR PROCESSES	Clustering-based subsystems	Cell Division	Cell division related cluster	active	Signal peptidase I (EC 3.4.21.89)	ICE1.peg.2567
ICE1	d__Bacteria;p__Bacteroidota;c__Bacteroidia;o__Bacteroidales;f__Paludibacteraceae;g__Paludibacter;s__	CELLULAR PROCESSES	Clustering-based subsystems	Cell Division	Cell division related cluster	active	Signal peptidase I (EC 3.4.21.89)	ICE1.peg.276
ICE1	d__Bacteria;p__Bacteroidota;c__Bacteroidia;o__Bacteroidales;f__Paludibacteraceae;g__Paludibacter;s__	CELLULAR PROCESSES	Prokaryotic cell type differentiation	Sporulation	Sporulation-associated proteins with broader functions	active	Peptidyl-tRNA hydrolase (EC 3.1.1.29)	ICE1.peg.1449
ICE1	d__Bacteria;p__Bacteroidota;c__Bacteroidia;o__Bacteroidales;f__Paludibacteraceae;g__Paludibacter;s__	DNA PROCESSING	DNA Processing	DNA recombination	Replication-associated recombination protein RarA	active	DNA translocase FtsK	ICE1.peg.1279
ICE1	d__Bacteria;p__Bacteroidota;c__Bacteroidia;o__Bacteroidales;f__Paludibacteraceae;g__Paludibacter;s__	DNA PROCESSING	DNA Processing	DNA recombination	Replication-associated recombination protein RarA	active	Replication-associated recombination protein RarA	ICE1.peg.2747
ICE1	d__Bacteria;p__Bacteroidota;c__Bacteroidia;o__Bacteroidales;f__Paludibacteraceae;g__Paludibacter;s__	DNA PROCESSING	DNA Processing	DNA recombination	RuvABC plus a hypothetical	active	Holliday junction ATP-dependent DNA helicase RuvA (EC 3.6.4.12)	ICE1.peg.1913
ICE1	d__Bacteria;p__Bacteroidota;c__Bacteroidia;o__Bacteroidales;f__Paludibacteraceae;g__Paludibacter;s__	DNA PROCESSING	DNA Processing	DNA recombination	RuvABC plus a hypothetical	active	Crossover junction endodeoxyribonuclease RuvC (EC 3.1.22.4)	ICE1.peg.3608
ICE1	d__Bacteria;p__Bacteroidota;c__Bacteroidia;o__Bacteroidales;f__Paludibacteraceae;g__Paludibacter;s__	DNA PROCESSING	DNA Processing	DNA recombination	RuvABC plus a hypothetical	active	Holliday junction ATP-dependent DNA helicase RuvB (EC 3.6.4.12)	ICE1.peg.769
ICE1	d__Bacteria;p__Bacteroidota;c__Bacteroidia;o__Bacteroidales;f__Paludibacteraceae;g__Paludibacter;s__	DNA PROCESSING	DNA Processing	DNA repair	2-phosphoglycolate salvage	active	Phosphoglycolate phosphatase (EC 3.1.3.18)	ICE1.peg.2132
ICE1	d__Bacteria;p__Bacteroidota;c__Bacteroidia;o__Bacteroidales;f__Paludibacteraceae;g__Paludibacter;s__	DNA PROCESSING	DNA Processing	DNA repair	DNA repair system including RecA, MutS and a hypothetical protein	active	RecA protein	ICE1.peg.1939
ICE1	d__Bacteria;p__Bacteroidota;c__Bacteroidia;o__Bacteroidales;f__Paludibacteraceae;g__Paludibacter;s__	DNA PROCESSING	DNA Processing	DNA repair	DNA repair system including RecA, MutS and a hypothetical protein	active	DNA mismatch repair protein MutS	ICE1.peg.2960
ICE1	d__Bacteria;p__Bacteroidota;c__Bacteroidia;o__Bacteroidales;f__Paludibacteraceae;g__Paludibacter;s__	DNA PROCESSING	DNA Processing	DNA repair	DNA repair system including RecA, MutS and a hypothetical protein	active	ADP-ribose pyrophosphatase of COG1058 family (EC 3.6.1.13) / Nicotinamide-nucleotide amidase (EC 3.5.1.42)	ICE1.peg.3770
ICE1	d__Bacteria;p__Bacteroidota;c__Bacteroidia;o__Bacteroidales;f__Paludibacteraceae;g__Paludibacter;s__	DNA PROCESSING	DNA Processing	DNA repair	DNA repair system including RecA, MutS and a hypothetical protein	active	Regulatory protein RecX	ICE1.peg.748
ICE1	d__Bacteria;p__Bacteroidota;c__Bacteroidia;o__Bacteroidales;f__Paludibacteraceae;g__Paludibacter;s__	DNA PROCESSING	DNA Processing	DNA repair	DNA repair, bacterial	active	DNA repair protein RecN	ICE1.peg.1310
ICE1	d__Bacteria;p__Bacteroidota;c__Bacteroidia;o__Bacteroidales;f__Paludibacteraceae;g__Paludibacter;s__	DNA PROCESSING	DNA Processing	DNA repair	DNA repair, bacterial	active	DNA polymerase IV (EC 2.7.7.7)	ICE1.peg.143
ICE1	d__Bacteria;p__Bacteroidota;c__Bacteroidia;o__Bacteroidales;f__Paludibacteraceae;g__Paludibacter;s__	DNA PROCESSING	DNA Processing	DNA repair	DNA repair, bacterial	active	RecA protein	ICE1.peg.1939
ICE1	d__Bacteria;p__Bacteroidota;c__Bacteroidia;o__Bacteroidales;f__Paludibacteraceae;g__Paludibacter;s__	DNA PROCESSING	DNA Processing	DNA repair	DNA repair, bacterial	active	Exodeoxyribonuclease VII small subunit (EC 3.1.11.6)	ICE1.peg.2019
ICE1	d__Bacteria;p__Bacteroidota;c__Bacteroidia;o__Bacteroidales;f__Paludibacteraceae;g__Paludibacter;s__	DNA PROCESSING	DNA Processing	DNA repair	DNA repair, bacterial	active	ADA regulatory protein / Methylated-DNA--protein-cysteine methyltransferase (EC 2.1.1.63)	ICE1.peg.2294
ICE1	d__Bacteria;p__Bacteroidota;c__Bacteroidia;o__Bacteroidales;f__Paludibacteraceae;g__Paludibacter;s__	DNA PROCESSING	DNA Processing	DNA repair	DNA repair, bacterial	active	G:T/U mismatch-specific uracil/thymine DNA-glycosylase (EC 3.2.2.27)	ICE1.peg.2403
ICE1	d__Bacteria;p__Bacteroidota;c__Bacteroidia;o__Bacteroidales;f__Paludibacteraceae;g__Paludibacter;s__	DNA PROCESSING	DNA Processing	DNA repair	DNA repair, bacterial	active	DNA recombination protein RmuC	ICE1.peg.2429
ICE1	d__Bacteria;p__Bacteroidota;c__Bacteroidia;o__Bacteroidales;f__Paludibacteraceae;g__Paludibacter;s__	DNA PROCESSING	DNA Processing	DNA repair	DNA repair, bacterial	active	Exodeoxyribonuclease III (EC 3.1.11.2)	ICE1.peg.2548
ICE1	d__Bacteria;p__Bacteroidota;c__Bacteroidia;o__Bacteroidales;f__Paludibacteraceae;g__Paludibacter;s__	DNA PROCESSING	DNA Processing	DNA repair	DNA repair, bacterial	active	A/G-specific adenine glycosylase (EC 3.2.2.-)	ICE1.peg.2628
ICE1	d__Bacteria;p__Bacteroidota;c__Bacteroidia;o__Bacteroidales;f__Paludibacteraceae;g__Paludibacter;s__	DNA PROCESSING	DNA Processing	DNA repair	DNA repair, bacterial	active	Exodeoxyribonuclease VII large subunit (EC 3.1.11.6)	ICE1.peg.339
ICE1	d__Bacteria;p__Bacteroidota;c__Bacteroidia;o__Bacteroidales;f__Paludibacteraceae;g__Paludibacter;s__	DNA PROCESSING	DNA Processing	DNA repair	DNA repair, bacterial	active	DNA repair protein RadA	ICE1.peg.3593
ICE1	d__Bacteria;p__Bacteroidota;c__Bacteroidia;o__Bacteroidales;f__Paludibacteraceae;g__Paludibacter;s__	DNA PROCESSING	DNA Processing	DNA repair	DNA repair, bacterial	active	Single-stranded DNA-binding protein	ICE1.peg.639
ICE1	d__Bacteria;p__Bacteroidota;c__Bacteroidia;o__Bacteroidales;f__Paludibacteraceae;g__Paludibacter;s__	DNA PROCESSING	DNA Processing	DNA repair	DNA repair, bacterial MutHLS system	active	DNA mismatch repair protein MutL	ICE1.peg.2128
ICE1	d__Bacteria;p__Bacteroidota;c__Bacteroidia;o__Bacteroidales;f__Paludibacteraceae;g__Paludibacter;s__	DNA PROCESSING	DNA Processing	DNA repair	DNA repair, bacterial MutHLS system	active	MutS-related protein, family 1	ICE1.peg.2180
ICE1	d__Bacteria;p__Bacteroidota;c__Bacteroidia;o__Bacteroidales;f__Paludibacteraceae;g__Paludibacter;s__	DNA PROCESSING	DNA Processing	DNA repair	DNA repair, bacterial MutHLS system	active	Recombination inhibitory protein MutS2	ICE1.peg.2768
ICE1	d__Bacteria;p__Bacteroidota;c__Bacteroidia;o__Bacteroidales;f__Paludibacteraceae;g__Paludibacter;s__	DNA PROCESSING	DNA Processing	DNA repair	DNA repair, bacterial MutHLS system	active	MutS-related protein, family 1	ICE1.peg.2815
ICE1	d__Bacteria;p__Bacteroidota;c__Bacteroidia;o__Bacteroidales;f__Paludibacteraceae;g__Paludibacter;s__	DNA PROCESSING	DNA Processing	DNA repair	DNA repair, bacterial MutHLS system	active	DNA mismatch repair protein MutS	ICE1.peg.2960
ICE1	d__Bacteria;p__Bacteroidota;c__Bacteroidia;o__Bacteroidales;f__Paludibacteraceae;g__Paludibacter;s__	DNA PROCESSING	DNA Processing	DNA repair	DNA repair, bacterial RecFOR pathway	active	RecA protein	ICE1.peg.1939
ICE1	d__Bacteria;p__Bacteroidota;c__Bacteroidia;o__Bacteroidales;f__Paludibacteraceae;g__Paludibacter;s__	DNA PROCESSING	DNA Processing	DNA repair	DNA repair, bacterial RecFOR pathway	active	Single-stranded-DNA-specific exonuclease RecJ	ICE1.peg.2013
ICE1	d__Bacteria;p__Bacteroidota;c__Bacteroidia;o__Bacteroidales;f__Paludibacteraceae;g__Paludibacter;s__	DNA PROCESSING	DNA Processing	DNA repair	DNA repair, bacterial RecFOR pathway	active	ATP-dependent DNA helicase RecQ	ICE1.peg.2558
ICE1	d__Bacteria;p__Bacteroidota;c__Bacteroidia;o__Bacteroidales;f__Paludibacteraceae;g__Paludibacter;s__	DNA PROCESSING	DNA Processing	DNA repair	DNA repair, bacterial RecFOR pathway	active	Recombination protein RecR	ICE1.peg.2790
ICE1	d__Bacteria;p__Bacteroidota;c__Bacteroidia;o__Bacteroidales;f__Paludibacteraceae;g__Paludibacter;s__	DNA PROCESSING	DNA Processing	DNA repair	DNA repair, bacterial RecFOR pathway	active	DNA recombination and repair protein RecF	ICE1.peg.3439
ICE1	d__Bacteria;p__Bacteroidota;c__Bacteroidia;o__Bacteroidales;f__Paludibacteraceae;g__Paludibacter;s__	DNA PROCESSING	DNA Processing	DNA repair	DNA repair, bacterial RecFOR pathway	active	DNA recombination and repair protein RecO	ICE1.peg.3510
ICE1	d__Bacteria;p__Bacteroidota;c__Bacteroidia;o__Bacteroidales;f__Paludibacteraceae;g__Paludibacter;s__	DNA PROCESSING	DNA Processing	DNA repair	DNA repair, bacterial RecFOR pathway	active	ATP-dependent DNA helicase, RecQ family	ICE1.peg.352
ICE1	d__Bacteria;p__Bacteroidota;c__Bacteroidia;o__Bacteroidales;f__Paludibacteraceae;g__Paludibacter;s__	DNA PROCESSING	DNA Processing	DNA repair	DNA repair, bacterial RecFOR pathway	active	Single-stranded DNA-binding protein	ICE1.peg.639
ICE1	d__Bacteria;p__Bacteroidota;c__Bacteroidia;o__Bacteroidales;f__Paludibacteraceae;g__Paludibacter;s__	DNA PROCESSING	DNA Processing	DNA repair	DNA repair, bacterial UmuCD system	likely	RecA protein	ICE1.peg.1939
ICE1	d__Bacteria;p__Bacteroidota;c__Bacteroidia;o__Bacteroidales;f__Paludibacteraceae;g__Paludibacter;s__	DNA PROCESSING	DNA Processing	DNA repair	DNA repair, bacterial UmuCD system	likely	Error-prone, lesion bypass DNA polymerase V (UmuC)	ICE1.peg.3550
ICE1	d__Bacteria;p__Bacteroidota;c__Bacteroidia;o__Bacteroidales;f__Paludibacteraceae;g__Paludibacter;s__	DNA PROCESSING	DNA Processing	DNA repair	DNA repair, bacterial UmuCD system	likely	Error-prone repair protein UmuD	ICE1.peg.3868
ICE1	d__Bacteria;p__Bacteroidota;c__Bacteroidia;o__Bacteroidales;f__Paludibacteraceae;g__Paludibacter;s__	DNA PROCESSING	DNA Processing	DNA repair	DNA repair, bacterial UvrD and related helicases	active	ATP-dependent DNA helicase UvrD/PcrA (EC 3.6.4.12)	ICE1.peg.1940
ICE1	d__Bacteria;p__Bacteroidota;c__Bacteroidia;o__Bacteroidales;f__Paludibacteraceae;g__Paludibacter;s__	DNA PROCESSING	DNA Processing	DNA repair	DNA repair, UvrABC system	active	Excinuclease ABC subunit B	ICE1.peg.1882
ICE1	d__Bacteria;p__Bacteroidota;c__Bacteroidia;o__Bacteroidales;f__Paludibacteraceae;g__Paludibacter;s__	DNA PROCESSING	DNA Processing	DNA repair	DNA repair, UvrABC system	active	Excinuclease ABC subunit A	ICE1.peg.2165
ICE1	d__Bacteria;p__Bacteroidota;c__Bacteroidia;o__Bacteroidales;f__Paludibacteraceae;g__Paludibacter;s__	DNA PROCESSING	DNA Processing	DNA repair	DNA repair, UvrABC system	active	Excinuclease ABC subunit A paralog in greater Bacteroides group	ICE1.peg.2412
ICE1	d__Bacteria;p__Bacteroidota;c__Bacteroidia;o__Bacteroidales;f__Paludibacteraceae;g__Paludibacter;s__	DNA PROCESSING	DNA Processing	DNA repair	DNA repair, UvrABC system	active	Excinuclease ABC subunit C	ICE1.peg.3850
ICE1	d__Bacteria;p__Bacteroidota;c__Bacteroidia;o__Bacteroidales;f__Paludibacteraceae;g__Paludibacter;s__	DNA PROCESSING	DNA Processing	DNA repair	RecA and RecX	active	RecA protein	ICE1.peg.1939
ICE1	d__Bacteria;p__Bacteroidota;c__Bacteroidia;o__Bacteroidales;f__Paludibacteraceae;g__Paludibacter;s__	DNA PROCESSING	DNA Processing	DNA repair	RecA and RecX	active	Regulatory protein RecX	ICE1.peg.748
ICE1	d__Bacteria;p__Bacteroidota;c__Bacteroidia;o__Bacteroidales;f__Paludibacteraceae;g__Paludibacter;s__	DNA PROCESSING	DNA Processing	DNA replication	DNA topoisomerases, Type II, ATP-dependent	active	DNA gyrase subunit A (EC 5.99.1.3)	ICE1.peg.1429
ICE1	d__Bacteria;p__Bacteroidota;c__Bacteroidia;o__Bacteroidales;f__Paludibacteraceae;g__Paludibacter;s__	DNA PROCESSING	DNA Processing	DNA replication	DNA topoisomerases, Type II, ATP-dependent	active	DNA gyrase subunit B (EC 5.99.1.3)	ICE1.peg.2302
ICE1	d__Bacteria;p__Bacteroidota;c__Bacteroidia;o__Bacteroidales;f__Paludibacteraceae;g__Paludibacter;s__	DNA PROCESSING	DNA Processing	DNA replication	DNA topoisomerases, Type II, ATP-dependent	active	DNA topoisomerase IV subunit A (EC 5.99.1.3)	ICE1.peg.2541
ICE1	d__Bacteria;p__Bacteroidota;c__Bacteroidia;o__Bacteroidales;f__Paludibacteraceae;g__Paludibacter;s__	DNA PROCESSING	DNA Processing	DNA replication	DNA topoisomerases, Type II, ATP-dependent	active	DNA topoisomerase IV subunit B (EC 5.99.1.3)	ICE1.peg.815
ICE1	d__Bacteria;p__Bacteroidota;c__Bacteroidia;o__Bacteroidales;f__Paludibacteraceae;g__Paludibacter;s__	DNA PROCESSING	DNA Processing	DNA uptake, competence	DNA internalization-related cluster	likely	DNA polymerase III delta subunit (EC 2.7.7.7)	ICE1.peg.1360
ICE1	d__Bacteria;p__Bacteroidota;c__Bacteroidia;o__Bacteroidales;f__Paludibacteraceae;g__Paludibacter;s__	DNA PROCESSING	DNA Processing	DNA uptake, competence	DNA internalization-related cluster	likely	Translation elongation factor LepA	ICE1.peg.2037
ICE1	d__Bacteria;p__Bacteroidota;c__Bacteroidia;o__Bacteroidales;f__Paludibacteraceae;g__Paludibacter;s__	DNA PROCESSING	DNA Processing	DNA uptake, competence	DNA internalization-related cluster	likely	Leucyl-tRNA synthetase (EC 6.1.1.4)	ICE1.peg.2208
ICE1	d__Bacteria;p__Bacteroidota;c__Bacteroidia;o__Bacteroidales;f__Paludibacteraceae;g__Paludibacter;s__	DNA PROCESSING	DNA Processing	DNA uptake, competence	DNA internalization-related cluster	likely	DNA internalization-related competence protein ComEC/Rec2	ICE1.peg.312
ICE1	d__Bacteria;p__Bacteroidota;c__Bacteroidia;o__Bacteroidales;f__Paludibacteraceae;g__Paludibacter;s__	DNA PROCESSING	DNA Processing	DNA uptake, competence	DNA internalization-related cluster	likely	Ribosomal silencing factor RsfA	ICE1.peg.328
ICE1	d__Bacteria;p__Bacteroidota;c__Bacteroidia;o__Bacteroidales;f__Paludibacteraceae;g__Paludibacter;s__	DNA PROCESSING	DNA Processing	DNA uptake, competence	DNA internalization-related cluster	likely	SSU ribosomal protein S20p	ICE1.peg.3511
ICE1	d__Bacteria;p__Bacteroidota;c__Bacteroidia;o__Bacteroidales;f__Paludibacteraceae;g__Paludibacter;s__	DNA PROCESSING	DNA Processing	DNA uptake, competence	DNA internalization-related cluster	likely	DNA polymerase III delta subunit (EC 2.7.7.7)	ICE1.peg.3649
ICE1	d__Bacteria;p__Bacteroidota;c__Bacteroidia;o__Bacteroidales;f__Paludibacteraceae;g__Paludibacter;s__	DNA PROCESSING	DNA Processing	DNA uptake, competence	DNA processing cluster	likely	DNA polymerase III subunits gamma and tau (EC 2.7.7.7)	ICE1.peg.1467
ICE1	d__Bacteria;p__Bacteroidota;c__Bacteroidia;o__Bacteroidales;f__Paludibacteraceae;g__Paludibacter;s__	DNA PROCESSING	DNA Processing	DNA uptake, competence	DNA processing cluster	likely	Recombination protein RecR	ICE1.peg.2790
ICE1	d__Bacteria;p__Bacteroidota;c__Bacteroidia;o__Bacteroidales;f__Paludibacteraceae;g__Paludibacter;s__	DNA PROCESSING	DNA Processing	DNA uptake, competence	DNA processing cluster	likely	DNA topoisomerase III (EC 5.99.1.2)	ICE1.peg.902
ICE1	d__Bacteria;p__Bacteroidota;c__Bacteroidia;o__Bacteroidales;f__Paludibacteraceae;g__Paludibacter;s__	DNA PROCESSING	DNA Processing		Type I restriction-modification systems	active	Type I restriction-modification system, restriction subunit R (EC 3.1.21.3)	ICE1.peg.3375
ICE1	d__Bacteria;p__Bacteroidota;c__Bacteroidia;o__Bacteroidales;f__Paludibacteraceae;g__Paludibacter;s__	DNA PROCESSING	DNA Processing		Type I restriction-modification systems	active	Type I restriction-modification system, specificity subunit S	ICE1.peg.3376
ICE1	d__Bacteria;p__Bacteroidota;c__Bacteroidia;o__Bacteroidales;f__Paludibacteraceae;g__Paludibacter;s__	DNA PROCESSING	DNA Processing		Type I restriction-modification systems	active	Type I restriction-modification system, DNA-methyltransferase subunit M (EC 2.1.1.72)	ICE1.peg.3379
ICE1	d__Bacteria;p__Bacteroidota;c__Bacteroidia;o__Bacteroidales;f__Paludibacteraceae;g__Paludibacter;s__	ENERGY	Energy and Precursor Metabolites Generation	Central Metabolism	2-ketoacid oxidoreductases disambiguation	active	2-oxoglutarate/2-oxoacid ferredoxin oxidoreductase, beta subunit (EC 1.2.7.-)	ICE1.peg.2362
ICE1	d__Bacteria;p__Bacteroidota;c__Bacteroidia;o__Bacteroidales;f__Paludibacteraceae;g__Paludibacter;s__	ENERGY	Energy and Precursor Metabolites Generation	Central Metabolism	2-ketoacid oxidoreductases disambiguation	active	2-oxoglutarate/2-oxoacid ferredoxin oxidoreductase, gamma subunit (EC 1.2.7.-) / 2-oxoglutarate/2-oxoacid ferredoxin oxidoreductase, alpha subunit (EC 1.2.7.-)	ICE1.peg.2363
ICE1	d__Bacteria;p__Bacteroidota;c__Bacteroidia;o__Bacteroidales;f__Paludibacteraceae;g__Paludibacter;s__	ENERGY	Energy and Precursor Metabolites Generation	Central Metabolism	2-ketoacid oxidoreductases disambiguation	active	2-oxoglutarate/2-oxoacid ferredoxin oxidoreductase, gamma subunit (EC 1.2.7.-) / 2-oxoglutarate/2-oxoacid ferredoxin oxidoreductase, alpha subunit (EC 1.2.7.-)	ICE1.peg.2363
ICE1	d__Bacteria;p__Bacteroidota;c__Bacteroidia;o__Bacteroidales;f__Paludibacteraceae;g__Paludibacter;s__	ENERGY	Energy and Precursor Metabolites Generation	Central Metabolism	2-ketoacid oxidoreductases disambiguation	active	2-oxoglutarate/2-oxoacid ferredoxin oxidoreductase, delta subunit, ferredoxin-like 4Fe-4S binding protein (EC 1.2.7.-)	ICE1.peg.541
ICE1	d__Bacteria;p__Bacteroidota;c__Bacteroidia;o__Bacteroidales;f__Paludibacteraceae;g__Paludibacter;s__	ENERGY	Energy and Precursor Metabolites Generation	Central Metabolism	2-ketoacid oxidoreductases disambiguation	active	2-oxoglutarate/2-oxoacid ferredoxin oxidoreductase, alpha subunit (EC 1.2.7.-)	ICE1.peg.542
ICE1	d__Bacteria;p__Bacteroidota;c__Bacteroidia;o__Bacteroidales;f__Paludibacteraceae;g__Paludibacter;s__	ENERGY	Energy and Precursor Metabolites Generation	Central Metabolism	2-ketoacid oxidoreductases disambiguation	active	2-oxoglutarate/2-oxoacid ferredoxin oxidoreductase, beta subunit (EC 1.2.7.-)	ICE1.peg.543
ICE1	d__Bacteria;p__Bacteroidota;c__Bacteroidia;o__Bacteroidales;f__Paludibacteraceae;g__Paludibacter;s__	ENERGY	Energy and Precursor Metabolites Generation	Central Metabolism	2-ketoacid oxidoreductases disambiguation	active	2-oxoglutarate/2-oxoacid ferredoxin oxidoreductase, gamma subunit (EC 1.2.7.-)	ICE1.peg.544
ICE1	d__Bacteria;p__Bacteroidota;c__Bacteroidia;o__Bacteroidales;f__Paludibacteraceae;g__Paludibacter;s__	ENERGY	Energy and Precursor Metabolites Generation	Central Metabolism	Anaerobic module of TCA	active	Aconitate hydratase (EC 4.2.1.3)	ICE1.peg.2756
ICE1	d__Bacteria;p__Bacteroidota;c__Bacteroidia;o__Bacteroidales;f__Paludibacteraceae;g__Paludibacter;s__	ENERGY	Energy and Precursor Metabolites Generation	Central Metabolism	Anaerobic module of TCA	active	Citrate synthase (si) (EC 2.3.3.1)	ICE1.peg.2757
ICE1	d__Bacteria;p__Bacteroidota;c__Bacteroidia;o__Bacteroidales;f__Paludibacteraceae;g__Paludibacter;s__	ENERGY	Energy and Precursor Metabolites Generation	Central Metabolism	Anaerobic module of TCA	active	Isocitrate dehydrogenase [NADP] (EC 1.1.1.42)	ICE1.peg.2759
ICE1	d__Bacteria;p__Bacteroidota;c__Bacteroidia;o__Bacteroidales;f__Paludibacteraceae;g__Paludibacter;s__	ENERGY	Energy and Precursor Metabolites Generation	Central Metabolism	Branched-chain amino acids and alpha-keto acids utilization as energy sources	active	Branched-chain amino acid aminotransferase (EC 2.6.1.42)	ICE1.peg.1702
ICE1	d__Bacteria;p__Bacteroidota;c__Bacteroidia;o__Bacteroidales;f__Paludibacteraceae;g__Paludibacter;s__	ENERGY	Energy and Precursor Metabolites Generation	Central Metabolism	Branched-chain amino acids and alpha-keto acids utilization as energy sources	active	2-oxoglutarate/2-oxoacid ferredoxin oxidoreductase, beta subunit (EC 1.2.7.-)	ICE1.peg.2362
ICE1	d__Bacteria;p__Bacteroidota;c__Bacteroidia;o__Bacteroidales;f__Paludibacteraceae;g__Paludibacter;s__	ENERGY	Energy and Precursor Metabolites Generation	Central Metabolism	Branched-chain amino acids and alpha-keto acids utilization as energy sources	active	2-oxoglutarate/2-oxoacid ferredoxin oxidoreductase, gamma subunit (EC 1.2.7.-) / 2-oxoglutarate/2-oxoacid ferredoxin oxidoreductase, alpha subunit (EC 1.2.7.-)	ICE1.peg.2363
ICE1	d__Bacteria;p__Bacteroidota;c__Bacteroidia;o__Bacteroidales;f__Paludibacteraceae;g__Paludibacter;s__	ENERGY	Energy and Precursor Metabolites Generation	Central Metabolism	Branched-chain amino acids and alpha-keto acids utilization as energy sources	active	2-oxoglutarate/2-oxoacid ferredoxin oxidoreductase, gamma subunit (EC 1.2.7.-) / 2-oxoglutarate/2-oxoacid ferredoxin oxidoreductase, alpha subunit (EC 1.2.7.-)	ICE1.peg.2363
ICE1	d__Bacteria;p__Bacteroidota;c__Bacteroidia;o__Bacteroidales;f__Paludibacteraceae;g__Paludibacter;s__	ENERGY	Energy and Precursor Metabolites Generation	Central Metabolism	Branched-chain amino acids and alpha-keto acids utilization as energy sources	active	Branched-chain acyl kinase	ICE1.peg.3671
ICE1	d__Bacteria;p__Bacteroidota;c__Bacteroidia;o__Bacteroidales;f__Paludibacteraceae;g__Paludibacter;s__	ENERGY	Energy and Precursor Metabolites Generation	Central Metabolism	Branched-chain amino acids and alpha-keto acids utilization as energy sources	active	2-oxoglutarate/2-oxoacid ferredoxin oxidoreductase, delta subunit, ferredoxin-like 4Fe-4S binding protein (EC 1.2.7.-)	ICE1.peg.541
ICE1	d__Bacteria;p__Bacteroidota;c__Bacteroidia;o__Bacteroidales;f__Paludibacteraceae;g__Paludibacter;s__	ENERGY	Energy and Precursor Metabolites Generation	Central Metabolism	Branched-chain amino acids and alpha-keto acids utilization as energy sources	active	2-oxoglutarate/2-oxoacid ferredoxin oxidoreductase, alpha subunit (EC 1.2.7.-)	ICE1.peg.542
ICE1	d__Bacteria;p__Bacteroidota;c__Bacteroidia;o__Bacteroidales;f__Paludibacteraceae;g__Paludibacter;s__	ENERGY	Energy and Precursor Metabolites Generation	Central Metabolism	Branched-chain amino acids and alpha-keto acids utilization as energy sources	active	2-oxoglutarate/2-oxoacid ferredoxin oxidoreductase, beta subunit (EC 1.2.7.-)	ICE1.peg.543
ICE1	d__Bacteria;p__Bacteroidota;c__Bacteroidia;o__Bacteroidales;f__Paludibacteraceae;g__Paludibacter;s__	ENERGY	Energy and Precursor Metabolites Generation	Central Metabolism	Branched-chain amino acids and alpha-keto acids utilization as energy sources	active	2-oxoglutarate/2-oxoacid ferredoxin oxidoreductase, gamma subunit (EC 1.2.7.-)	ICE1.peg.544
ICE1	d__Bacteria;p__Bacteroidota;c__Bacteroidia;o__Bacteroidales;f__Paludibacteraceae;g__Paludibacter;s__	ENERGY	Energy and Precursor Metabolites Generation	Central Metabolism	Branched-chain amino acids and alpha-keto acids utilization as energy sources	active	Branched-chain phosphotransacylase (EC 2.3.1.- )	ICE1.peg.733
ICE1	d__Bacteria;p__Bacteroidota;c__Bacteroidia;o__Bacteroidales;f__Paludibacteraceae;g__Paludibacter;s__	ENERGY	Energy and Precursor Metabolites Generation	Central Metabolism	Entner-Doudoroff Pathway	active	Phosphoglycerate kinase (EC 2.7.2.3)	ICE1.peg.1559
ICE1	d__Bacteria;p__Bacteroidota;c__Bacteroidia;o__Bacteroidales;f__Paludibacteraceae;g__Paludibacter;s__	ENERGY	Energy and Precursor Metabolites Generation	Central Metabolism	Entner-Doudoroff Pathway	active	Enolase (EC 4.2.1.11)	ICE1.peg.2763
ICE1	d__Bacteria;p__Bacteroidota;c__Bacteroidia;o__Bacteroidales;f__Paludibacteraceae;g__Paludibacter;s__	ENERGY	Energy and Precursor Metabolites Generation	Central Metabolism	Entner-Doudoroff Pathway	active	2,3-bisphosphoglycerate-independent phosphoglycerate mutase (EC 5.4.2.12)	ICE1.peg.2956
ICE1	d__Bacteria;p__Bacteroidota;c__Bacteroidia;o__Bacteroidales;f__Paludibacteraceae;g__Paludibacter;s__	ENERGY	Energy and Precursor Metabolites Generation	Central Metabolism	Entner-Doudoroff Pathway	active	Pyruvate kinase (EC 2.7.1.40)	ICE1.peg.3234
ICE1	d__Bacteria;p__Bacteroidota;c__Bacteroidia;o__Bacteroidales;f__Paludibacteraceae;g__Paludibacter;s__	ENERGY	Energy and Precursor Metabolites Generation	Central Metabolism	Entner-Doudoroff Pathway	active	Phosphoglycerate mutase (EC 5.4.2.11)	ICE1.peg.407
ICE1	d__Bacteria;p__Bacteroidota;c__Bacteroidia;o__Bacteroidales;f__Paludibacteraceae;g__Paludibacter;s__	ENERGY	Energy and Precursor Metabolites Generation	Central Metabolism	Entner-Doudoroff Pathway	active	6-phosphogluconolactonase (EC 3.1.1.31), eukaryotic type	ICE1.peg.419
ICE1	d__Bacteria;p__Bacteroidota;c__Bacteroidia;o__Bacteroidales;f__Paludibacteraceae;g__Paludibacter;s__	ENERGY	Energy and Precursor Metabolites Generation	Central Metabolism	Entner-Doudoroff Pathway	active	Glucose-6-phosphate 1-dehydrogenase (EC 1.1.1.49)	ICE1.peg.420
ICE1	d__Bacteria;p__Bacteroidota;c__Bacteroidia;o__Bacteroidales;f__Paludibacteraceae;g__Paludibacter;s__	ENERGY	Energy and Precursor Metabolites Generation	Central Metabolism	Entner-Doudoroff Pathway	active	Pyruvate kinase (EC 2.7.1.40)	ICE1.peg.434
ICE1	d__Bacteria;p__Bacteroidota;c__Bacteroidia;o__Bacteroidales;f__Paludibacteraceae;g__Paludibacter;s__	ENERGY	Energy and Precursor Metabolites Generation	Central Metabolism	Entner-Doudoroff Pathway	active	2-dehydro-3-deoxygluconokinase (EC 2.7.1.45)	ICE1.peg.476
ICE1	d__Bacteria;p__Bacteroidota;c__Bacteroidia;o__Bacteroidales;f__Paludibacteraceae;g__Paludibacter;s__	ENERGY	Energy and Precursor Metabolites Generation	Central Metabolism	Entner-Doudoroff Pathway	active	4-hydroxy-2-oxoglutarate aldolase (EC 4.1.3.16) @ 2-dehydro-3-deoxyphosphogluconate aldolase (EC 4.1.2.14)	ICE1.peg.477
ICE1	d__Bacteria;p__Bacteroidota;c__Bacteroidia;o__Bacteroidales;f__Paludibacteraceae;g__Paludibacter;s__	ENERGY	Energy and Precursor Metabolites Generation	Central Metabolism	Entner-Doudoroff Pathway	active	NAD-dependent glyceraldehyde-3-phosphate dehydrogenase (EC 1.2.1.12)	ICE1.peg.742
ICE1	d__Bacteria;p__Bacteroidota;c__Bacteroidia;o__Bacteroidales;f__Paludibacteraceae;g__Paludibacter;s__	ENERGY	Energy and Precursor Metabolites Generation	Central Metabolism	Glycolate, glyoxylate interconversions	active	Phosphoglycolate phosphatase (EC 3.1.3.18)	ICE1.peg.2132
ICE1	d__Bacteria;p__Bacteroidota;c__Bacteroidia;o__Bacteroidales;f__Paludibacteraceae;g__Paludibacter;s__	ENERGY	Energy and Precursor Metabolites Generation	Central Metabolism	Methylglyoxal Metabolism	likely	Methylglyoxal synthase (EC 4.2.3.3)	ICE1.peg.2487
ICE1	d__Bacteria;p__Bacteroidota;c__Bacteroidia;o__Bacteroidales;f__Paludibacteraceae;g__Paludibacter;s__	ENERGY	Energy and Precursor Metabolites Generation	Central Metabolism	Methylglyoxal Metabolism	likely	Lactoylglutathione lyase (EC 4.4.1.5)	ICE1.peg.3837
ICE1	d__Bacteria;p__Bacteroidota;c__Bacteroidia;o__Bacteroidales;f__Paludibacteraceae;g__Paludibacter;s__	ENERGY	Energy and Precursor Metabolites Generation	Central Metabolism	Pentose phosphate pathway	active	Transketolase (EC 2.2.1.1)	ICE1.peg.1288
ICE1	d__Bacteria;p__Bacteroidota;c__Bacteroidia;o__Bacteroidales;f__Paludibacteraceae;g__Paludibacter;s__	ENERGY	Energy and Precursor Metabolites Generation	Central Metabolism	Pentose phosphate pathway	active	Ribose-phosphate pyrophosphokinase (EC 2.7.6.1)	ICE1.peg.1303
ICE1	d__Bacteria;p__Bacteroidota;c__Bacteroidia;o__Bacteroidales;f__Paludibacteraceae;g__Paludibacter;s__	ENERGY	Energy and Precursor Metabolites Generation	Central Metabolism	Pentose phosphate pathway	active	6-phosphogluconolactonase( EC:3.1.1.31 )	ICE1.peg.1910
ICE1	d__Bacteria;p__Bacteroidota;c__Bacteroidia;o__Bacteroidales;f__Paludibacteraceae;g__Paludibacter;s__	ENERGY	Energy and Precursor Metabolites Generation	Central Metabolism	Pentose phosphate pathway	active	Transaldolase (EC 2.2.1.2)	ICE1.peg.2993
ICE1	d__Bacteria;p__Bacteroidota;c__Bacteroidia;o__Bacteroidales;f__Paludibacteraceae;g__Paludibacter;s__	ENERGY	Energy and Precursor Metabolites Generation	Central Metabolism	Pentose phosphate pathway	active	Ribulose-phosphate 3-epimerase (EC 5.1.3.1)	ICE1.peg.313
ICE1	d__Bacteria;p__Bacteroidota;c__Bacteroidia;o__Bacteroidales;f__Paludibacteraceae;g__Paludibacter;s__	ENERGY	Energy and Precursor Metabolites Generation	Central Metabolism	Pentose phosphate pathway	active	Ribose-5-phosphate isomerase B (EC 5.3.1.6)	ICE1.peg.3799
ICE1	d__Bacteria;p__Bacteroidota;c__Bacteroidia;o__Bacteroidales;f__Paludibacteraceae;g__Paludibacter;s__	ENERGY	Energy and Precursor Metabolites Generation	Central Metabolism	Pentose phosphate pathway	active	Glucose-6-phosphate 1-dehydrogenase (EC 1.1.1.49)	ICE1.peg.420
ICE1	d__Bacteria;p__Bacteroidota;c__Bacteroidia;o__Bacteroidales;f__Paludibacteraceae;g__Paludibacter;s__	ENERGY	Energy and Precursor Metabolites Generation	Central Metabolism	Pentose phosphate pathway	active	6-phosphogluconate dehydrogenase, decarboxylating (EC 1.1.1.44)	ICE1.peg.468
ICE1	d__Bacteria;p__Bacteroidota;c__Bacteroidia;o__Bacteroidales;f__Paludibacteraceae;g__Paludibacter;s__	ENERGY	Energy and Precursor Metabolites Generation	Central Metabolism	Pyruvate Alanine Serine Interconversions	likely	Replicative DNA helicase (DnaB) (EC 3.6.4.12)	ICE1.peg.1427
ICE1	d__Bacteria;p__Bacteroidota;c__Bacteroidia;o__Bacteroidales;f__Paludibacteraceae;g__Paludibacter;s__	ENERGY	Energy and Precursor Metabolites Generation	Central Metabolism	Pyruvate Alanine Serine Interconversions	likely	Valine--pyruvate aminotransferase (EC 2.6.1.66)	ICE1.peg.1452
ICE1	d__Bacteria;p__Bacteroidota;c__Bacteroidia;o__Bacteroidales;f__Paludibacteraceae;g__Paludibacter;s__	ENERGY	Energy and Precursor Metabolites Generation	Central Metabolism	Pyruvate Alanine Serine Interconversions	likely	Branched-chain amino acid aminotransferase (EC 2.6.1.42)	ICE1.peg.1702
ICE1	d__Bacteria;p__Bacteroidota;c__Bacteroidia;o__Bacteroidales;f__Paludibacteraceae;g__Paludibacter;s__	ENERGY	Energy and Precursor Metabolites Generation	Central Metabolism	Pyruvate Alanine Serine Interconversions	likely	L-serine dehydratase, beta subunit (EC 4.3.1.17) / L-serine dehydratase, alpha subunit (EC 4.3.1.17)	ICE1.peg.2585
ICE1	d__Bacteria;p__Bacteroidota;c__Bacteroidia;o__Bacteroidales;f__Paludibacteraceae;g__Paludibacter;s__	ENERGY	Energy and Precursor Metabolites Generation	Central Metabolism	Pyruvate Alanine Serine Interconversions	likely	L-serine dehydratase, beta subunit (EC 4.3.1.17) / L-serine dehydratase, alpha subunit (EC 4.3.1.17)	ICE1.peg.2585
ICE1	d__Bacteria;p__Bacteroidota;c__Bacteroidia;o__Bacteroidales;f__Paludibacteraceae;g__Paludibacter;s__	ENERGY	Energy and Precursor Metabolites Generation	Central Metabolism	Pyruvate Alanine Serine Interconversions	likely	Alanine dehydrogenase (EC 1.4.1.1)	ICE1.peg.2703
ICE1	d__Bacteria;p__Bacteroidota;c__Bacteroidia;o__Bacteroidales;f__Paludibacteraceae;g__Paludibacter;s__	ENERGY	Energy and Precursor Metabolites Generation	Central Metabolism	Pyruvate Alanine Serine Interconversions	likely	Alanine dehydrogenase (EC 1.4.1.1)	ICE1.peg.3630
ICE1	d__Bacteria;p__Bacteroidota;c__Bacteroidia;o__Bacteroidales;f__Paludibacteraceae;g__Paludibacter;s__	ENERGY	Energy and Precursor Metabolites Generation	Central Metabolism	Pyruvate Alanine Serine Interconversions	likely	UDP-N-acetylmuramoyl-tripeptide--D-alanyl-D-alanine ligase (EC 6.3.2.10) / Alanine racemase (EC 5.1.1.1)	ICE1.peg.523
ICE1	d__Bacteria;p__Bacteroidota;c__Bacteroidia;o__Bacteroidales;f__Paludibacteraceae;g__Paludibacter;s__	ENERGY	Energy and Precursor Metabolites Generation	Central Metabolism	Pyruvate metabolism I: anaplerotic reactions, PEP	active	Phosphoenolpyruvate carboxykinase [ATP] (EC 4.1.1.49)	ICE1.peg.3054
ICE1	d__Bacteria;p__Bacteroidota;c__Bacteroidia;o__Bacteroidales;f__Paludibacteraceae;g__Paludibacter;s__	ENERGY	Energy and Precursor Metabolites Generation	Central Metabolism	Pyruvate metabolism I: anaplerotic reactions, PEP	active	Phosphoenolpyruvate synthase / Pyruvate phosphate dikinase	ICE1.peg.3211
ICE1	d__Bacteria;p__Bacteroidota;c__Bacteroidia;o__Bacteroidales;f__Paludibacteraceae;g__Paludibacter;s__	ENERGY	Energy and Precursor Metabolites Generation	Central Metabolism	Pyruvate metabolism I: anaplerotic reactions, PEP	active	Pyruvate kinase (EC 2.7.1.40)	ICE1.peg.3234
ICE1	d__Bacteria;p__Bacteroidota;c__Bacteroidia;o__Bacteroidales;f__Paludibacteraceae;g__Paludibacter;s__	ENERGY	Energy and Precursor Metabolites Generation	Central Metabolism	Pyruvate metabolism I: anaplerotic reactions, PEP	active	NADP-dependent malic enzyme (EC 1.1.1.40)	ICE1.peg.3441
ICE1	d__Bacteria;p__Bacteroidota;c__Bacteroidia;o__Bacteroidales;f__Paludibacteraceae;g__Paludibacter;s__	ENERGY	Energy and Precursor Metabolites Generation	Central Metabolism	Pyruvate metabolism I: anaplerotic reactions, PEP	active	Phosphoenolpyruvate carboxylase (EC 4.1.1.31)	ICE1.peg.411
ICE1	d__Bacteria;p__Bacteroidota;c__Bacteroidia;o__Bacteroidales;f__Paludibacteraceae;g__Paludibacter;s__	ENERGY	Energy and Precursor Metabolites Generation	Central Metabolism	Pyruvate metabolism I: anaplerotic reactions, PEP	active	Pyruvate kinase (EC 2.7.1.40)	ICE1.peg.434
ICE1	d__Bacteria;p__Bacteroidota;c__Bacteroidia;o__Bacteroidales;f__Paludibacteraceae;g__Paludibacter;s__	ENERGY	Energy and Precursor Metabolites Generation	Central Metabolism	Pyruvate metabolism I: anaplerotic reactions, PEP	active	Pyruvate carboxylase (EC 6.4.1.1) / Biotin carboxyl carrier protein	ICE1.peg.499
ICE1	d__Bacteria;p__Bacteroidota;c__Bacteroidia;o__Bacteroidales;f__Paludibacteraceae;g__Paludibacter;s__	ENERGY	Energy and Precursor Metabolites Generation	Central Metabolism	Pyruvate metabolism II: acetyl-CoA, acetogenesis from pyruvate	active	Pyruvate dehydrogenase (quinone) (EC 1.2.5.1)	ICE1.peg.3174
ICE1	d__Bacteria;p__Bacteroidota;c__Bacteroidia;o__Bacteroidales;f__Paludibacteraceae;g__Paludibacter;s__	ENERGY	Energy and Precursor Metabolites Generation	Central Metabolism	Pyruvate metabolism II: acetyl-CoA, acetogenesis from pyruvate	active	NAD-dependent protein deacetylase of SIR2 family	ICE1.peg.3716
ICE1	d__Bacteria;p__Bacteroidota;c__Bacteroidia;o__Bacteroidales;f__Paludibacteraceae;g__Paludibacter;s__	ENERGY	Energy and Precursor Metabolites Generation	Central Metabolism	Pyruvate metabolism II: acetyl-CoA, acetogenesis from pyruvate	active	Acetate kinase (EC 2.7.2.1)	ICE1.peg.867
ICE1	d__Bacteria;p__Bacteroidota;c__Bacteroidia;o__Bacteroidales;f__Paludibacteraceae;g__Paludibacter;s__	ENERGY	Energy and Precursor Metabolites Generation	Central Metabolism	Pyruvate metabolism II: acetyl-CoA, acetogenesis from pyruvate	active	Phosphate acetyltransferase (EC 2.3.1.8)	ICE1.peg.869
ICE1	d__Bacteria;p__Bacteroidota;c__Bacteroidia;o__Bacteroidales;f__Paludibacteraceae;g__Paludibacter;s__	ENERGY	Energy and Precursor Metabolites Generation	Central Metabolism	Pyruvate:ferredoxin oxidoreductase	active	Pyruvate-flavodoxin oxidoreductase	ICE1.peg.1011
ICE1	d__Bacteria;p__Bacteroidota;c__Bacteroidia;o__Bacteroidales;f__Paludibacteraceae;g__Paludibacter;s__	ENERGY	Energy and Precursor Metabolites Generation	Fermentation	Acetolactate synthase subunits	active	Acetolactate synthase large subunit (EC 2.2.1.6)	ICE1.peg.1366
ICE1	d__Bacteria;p__Bacteroidota;c__Bacteroidia;o__Bacteroidales;f__Paludibacteraceae;g__Paludibacter;s__	ENERGY	Energy and Precursor Metabolites Generation	Fermentation	Acetolactate synthase subunits	active	Acetolactate synthase small subunit (EC 2.2.1.6)	ICE1.peg.1473
ICE1	d__Bacteria;p__Bacteroidota;c__Bacteroidia;o__Bacteroidales;f__Paludibacteraceae;g__Paludibacter;s__	ENERGY	Energy and Precursor Metabolites Generation	Fermentation	Acetolactate synthase subunits	active	Acetolactate synthase large subunit (EC 2.2.1.6)	ICE1.peg.1474
ICE1	d__Bacteria;p__Bacteroidota;c__Bacteroidia;o__Bacteroidales;f__Paludibacteraceae;g__Paludibacter;s__	ENERGY	Energy and Precursor Metabolites Generation	Fermentation	Fermentations: Lactate	active	D-lactate dehydrogenase (EC 1.1.1.28)	ICE1.peg.1326
ICE1	d__Bacteria;p__Bacteroidota;c__Bacteroidia;o__Bacteroidales;f__Paludibacteraceae;g__Paludibacter;s__	ENERGY	Energy and Precursor Metabolites Generation	Fermentation	Fermentations: Lactate	active	D-lactate dehydrogenase (EC 1.1.1.28)	ICE1.peg.3199
ICE1	d__Bacteria;p__Bacteroidota;c__Bacteroidia;o__Bacteroidales;f__Paludibacteraceae;g__Paludibacter;s__	ENERGY	Energy and Precursor Metabolites Generation	Fermentation	Fermentations: Lactate	active	L-lactate dehydrogenase (EC 1.1.1.27)	ICE1.peg.3235
ICE1	d__Bacteria;p__Bacteroidota;c__Bacteroidia;o__Bacteroidales;f__Paludibacteraceae;g__Paludibacter;s__	ENERGY	Energy and Precursor Metabolites Generation	Fermentation	Fermentations: Lactate	active	Acetate kinase (EC 2.7.2.1)	ICE1.peg.867
ICE1	d__Bacteria;p__Bacteroidota;c__Bacteroidia;o__Bacteroidales;f__Paludibacteraceae;g__Paludibacter;s__	ENERGY	Energy and Precursor Metabolites Generation	Fermentation	Fermentations: Lactate	active	Phosphate acetyltransferase (EC 2.3.1.8)	ICE1.peg.869
ICE1	d__Bacteria;p__Bacteroidota;c__Bacteroidia;o__Bacteroidales;f__Paludibacteraceae;g__Paludibacter;s__	ENERGY	Energy and Precursor Metabolites Generation	Fermentation	Fermentations: Mixed acid	active	D-lactate dehydrogenase (EC 1.1.1.28)	ICE1.peg.1326
ICE1	d__Bacteria;p__Bacteroidota;c__Bacteroidia;o__Bacteroidales;f__Paludibacteraceae;g__Paludibacter;s__	ENERGY	Energy and Precursor Metabolites Generation	Fermentation	Fermentations: Mixed acid	active	Pyruvate formate-lyase (EC 2.3.1.54)	ICE1.peg.2729
ICE1	d__Bacteria;p__Bacteroidota;c__Bacteroidia;o__Bacteroidales;f__Paludibacteraceae;g__Paludibacter;s__	ENERGY	Energy and Precursor Metabolites Generation	Fermentation	Fermentations: Mixed acid	active	Pyruvate formate-lyase activating enzyme (EC 1.97.1.4)	ICE1.peg.2730
ICE1	d__Bacteria;p__Bacteroidota;c__Bacteroidia;o__Bacteroidales;f__Paludibacteraceae;g__Paludibacter;s__	ENERGY	Energy and Precursor Metabolites Generation	Fermentation	Fermentations: Mixed acid	active	D-lactate dehydrogenase (EC 1.1.1.28)	ICE1.peg.3199
ICE1	d__Bacteria;p__Bacteroidota;c__Bacteroidia;o__Bacteroidales;f__Paludibacteraceae;g__Paludibacter;s__	ENERGY	Energy and Precursor Metabolites Generation	Fermentation	Fermentations: Mixed acid	active	L-lactate dehydrogenase (EC 1.1.1.27)	ICE1.peg.3235
ICE1	d__Bacteria;p__Bacteroidota;c__Bacteroidia;o__Bacteroidales;f__Paludibacteraceae;g__Paludibacter;s__	ENERGY	Energy and Precursor Metabolites Generation	Fermentation	Fermentations: Mixed acid	active	Acetate kinase (EC 2.7.2.1)	ICE1.peg.867
ICE1	d__Bacteria;p__Bacteroidota;c__Bacteroidia;o__Bacteroidales;f__Paludibacteraceae;g__Paludibacter;s__	ENERGY	Energy and Precursor Metabolites Generation	Fermentation	Fermentations: Mixed acid	active	Phosphate acetyltransferase (EC 2.3.1.8)	ICE1.peg.869
ICE1	d__Bacteria;p__Bacteroidota;c__Bacteroidia;o__Bacteroidales;f__Paludibacteraceae;g__Paludibacter;s__	ENERGY	Respiration	ATP synthases	F0F1-type ATP synthase	active	ATP synthase beta chain (EC 3.6.3.14)	ICE1.peg.2038
ICE1	d__Bacteria;p__Bacteroidota;c__Bacteroidia;o__Bacteroidales;f__Paludibacteraceae;g__Paludibacter;s__	ENERGY	Respiration	ATP synthases	F0F1-type ATP synthase	active	ATP synthase epsilon chain (EC 3.6.3.14)	ICE1.peg.2039
ICE1	d__Bacteria;p__Bacteroidota;c__Bacteroidia;o__Bacteroidales;f__Paludibacteraceae;g__Paludibacter;s__	ENERGY	Respiration	ATP synthases	F0F1-type ATP synthase	active	ATP synthase F0 sector subunit a (EC 3.6.3.14)	ICE1.peg.2041
ICE1	d__Bacteria;p__Bacteroidota;c__Bacteroidia;o__Bacteroidales;f__Paludibacteraceae;g__Paludibacter;s__	ENERGY	Respiration	ATP synthases	F0F1-type ATP synthase	active	ATP synthase F0 sector subunit c (EC 3.6.3.14)	ICE1.peg.2042
ICE1	d__Bacteria;p__Bacteroidota;c__Bacteroidia;o__Bacteroidales;f__Paludibacteraceae;g__Paludibacter;s__	ENERGY	Respiration	ATP synthases	F0F1-type ATP synthase	active	ATP synthase F0 sector subunit b (EC 3.6.3.14)	ICE1.peg.2043
ICE1	d__Bacteria;p__Bacteroidota;c__Bacteroidia;o__Bacteroidales;f__Paludibacteraceae;g__Paludibacter;s__	ENERGY	Respiration	ATP synthases	F0F1-type ATP synthase	active	ATP synthase delta chain (EC 3.6.3.14)	ICE1.peg.2044
ICE1	d__Bacteria;p__Bacteroidota;c__Bacteroidia;o__Bacteroidales;f__Paludibacteraceae;g__Paludibacter;s__	ENERGY	Respiration	ATP synthases	F0F1-type ATP synthase	active	ATP synthase alpha chain (EC 3.6.3.14)	ICE1.peg.2045
ICE1	d__Bacteria;p__Bacteroidota;c__Bacteroidia;o__Bacteroidales;f__Paludibacteraceae;g__Paludibacter;s__	ENERGY	Respiration	ATP synthases	F0F1-type ATP synthase	active	ATP synthase gamma chain (EC 3.6.3.14)	ICE1.peg.2046
ICE1	d__Bacteria;p__Bacteroidota;c__Bacteroidia;o__Bacteroidales;f__Paludibacteraceae;g__Paludibacter;s__	ENERGY	Respiration	Biogenesis of respiratory chain components	Biogenesis of c-type cytochromes	likely	ATP-dependent Clp protease proteolytic subunit ClpP (EC 3.4.21.92)	ICE1.peg.1267
ICE1	d__Bacteria;p__Bacteroidota;c__Bacteroidia;o__Bacteroidales;f__Paludibacteraceae;g__Paludibacter;s__	ENERGY	Respiration	Biogenesis of respiratory chain components	Biogenesis of c-type cytochromes	likely	Glutamyl-tRNA reductase (EC 1.2.1.70)	ICE1.peg.1581
ICE1	d__Bacteria;p__Bacteroidota;c__Bacteroidia;o__Bacteroidales;f__Paludibacteraceae;g__Paludibacter;s__	ENERGY	Respiration	Biogenesis of respiratory chain components	Biogenesis of c-type cytochromes	likely	Cytochrome c-type biogenesis protein DsbD, protein-disulfide reductase (EC 1.8.1.8)	ICE1.peg.1614
ICE1	d__Bacteria;p__Bacteroidota;c__Bacteroidia;o__Bacteroidales;f__Paludibacteraceae;g__Paludibacter;s__	ENERGY	Respiration	Biogenesis of respiratory chain components	Biogenesis of c-type cytochromes	likely	Putative cytochrome C-type biogenesis protein	ICE1.peg.1875
ICE1	d__Bacteria;p__Bacteroidota;c__Bacteroidia;o__Bacteroidales;f__Paludibacteraceae;g__Paludibacter;s__	ENERGY	Respiration	Biogenesis of respiratory chain components	Biogenesis of c-type cytochromes	likely	Peptide chain release factor 1	ICE1.peg.2459
ICE1	d__Bacteria;p__Bacteroidota;c__Bacteroidia;o__Bacteroidales;f__Paludibacteraceae;g__Paludibacter;s__	ENERGY	Respiration	Biogenesis of respiratory chain components	Biogenesis of c-type cytochromes	likely	ATP-dependent Clp protease, ATP-binding subunit ClpC	ICE1.peg.2482
ICE1	d__Bacteria;p__Bacteroidota;c__Bacteroidia;o__Bacteroidales;f__Paludibacteraceae;g__Paludibacter;s__	ENERGY	Respiration	Biogenesis of respiratory chain components	Biogenesis of c-type cytochromes	likely	ATP-dependent Clp protease proteolytic subunit ClpP (EC 3.4.21.92)	ICE1.peg.2555
ICE1	d__Bacteria;p__Bacteroidota;c__Bacteroidia;o__Bacteroidales;f__Paludibacteraceae;g__Paludibacter;s__	ENERGY	Respiration	Biogenesis of respiratory chain components	Biogenesis of c-type cytochromes	likely	ATP-dependent Clp protease ATP-binding subunit ClpX	ICE1.peg.2556
ICE1	d__Bacteria;p__Bacteroidota;c__Bacteroidia;o__Bacteroidales;f__Paludibacteraceae;g__Paludibacter;s__	ENERGY	Respiration	Biogenesis of respiratory chain components	Biogenesis of cytochrome c oxidases	active	Cytochrome oxidase biogenesis protein Sco1/SenC/PrrC, thiol-disulfide reductase involved in Cu(I) insertion into CoxII Cu(A) center	ICE1.peg.657
ICE1	d__Bacteria;p__Bacteroidota;c__Bacteroidia;o__Bacteroidales;f__Paludibacteraceae;g__Paludibacter;s__	ENERGY	Respiration	Biogenesis of respiratory chain components	Biogenesis of cytochrome c oxidases	active	Heme O synthase, protoheme IX farnesyltransferase, COX10-CtaB	ICE1.peg.663
ICE1	d__Bacteria;p__Bacteroidota;c__Bacteroidia;o__Bacteroidales;f__Paludibacteraceae;g__Paludibacter;s__	ENERGY	Respiration	Biogenesis of respiratory chain components	Heme O and Heme A biosynthesis	active	Heme O synthase, protoheme IX farnesyltransferase, COX10-CtaB	ICE1.peg.663
ICE1	d__Bacteria;p__Bacteroidota;c__Bacteroidia;o__Bacteroidales;f__Paludibacteraceae;g__Paludibacter;s__	ENERGY	Respiration	Biogenesis of respiratory chain components	Heme O and Heme A biosynthesis (with selected terminal oxidases)	active	Cytochrome d ubiquinol oxidase subunit I (EC 1.10.3.-)	ICE1.peg.279
ICE1	d__Bacteria;p__Bacteroidota;c__Bacteroidia;o__Bacteroidales;f__Paludibacteraceae;g__Paludibacter;s__	ENERGY	Respiration	Biogenesis of respiratory chain components	Heme O and Heme A biosynthesis (with selected terminal oxidases)	active	Cytochrome d ubiquinol oxidase subunit II (EC 1.10.3.-)	ICE1.peg.280
ICE1	d__Bacteria;p__Bacteroidota;c__Bacteroidia;o__Bacteroidales;f__Paludibacteraceae;g__Paludibacter;s__	ENERGY	Respiration	Biogenesis of respiratory chain components	Heme O and Heme A biosynthesis (with selected terminal oxidases)	active	Cytochrome c oxidase polypeptide I (EC 1.9.3.1)	ICE1.peg.658
ICE1	d__Bacteria;p__Bacteroidota;c__Bacteroidia;o__Bacteroidales;f__Paludibacteraceae;g__Paludibacter;s__	ENERGY	Respiration	Biogenesis of respiratory chain components	Heme O and Heme A biosynthesis (with selected terminal oxidases)	active	Cytochrome c oxidase polypeptide III (EC 1.9.3.1)	ICE1.peg.660
ICE1	d__Bacteria;p__Bacteroidota;c__Bacteroidia;o__Bacteroidales;f__Paludibacteraceae;g__Paludibacter;s__	ENERGY	Respiration	Biogenesis of respiratory chain components	Heme O and Heme A biosynthesis (with selected terminal oxidases)	active	Cytochrome c oxidase polypeptide IV (EC 1.9.3.1)	ICE1.peg.661
ICE1	d__Bacteria;p__Bacteroidota;c__Bacteroidia;o__Bacteroidales;f__Paludibacteraceae;g__Paludibacter;s__	ENERGY	Respiration	Biogenesis of respiratory chain components	Heme O and Heme A biosynthesis (with selected terminal oxidases)	active	Cytochrome c oxidase polypeptide II (EC 1.9.3.1)	ICE1.peg.662
ICE1	d__Bacteria;p__Bacteroidota;c__Bacteroidia;o__Bacteroidales;f__Paludibacteraceae;g__Paludibacter;s__	ENERGY	Respiration	Biogenesis of respiratory chain components	Heme O and Heme A biosynthesis (with selected terminal oxidases)	active	Heme O synthase, protoheme IX farnesyltransferase, COX10-CtaB	ICE1.peg.663
ICE1	d__Bacteria;p__Bacteroidota;c__Bacteroidia;o__Bacteroidales;f__Paludibacteraceae;g__Paludibacter;s__	ENERGY	Respiration	Electron accepting reactions	Cytochrome d ubiquinol oxidase operon	active	Cytochrome d ubiquinol oxidase subunit I (EC 1.10.3.-)	ICE1.peg.279
ICE1	d__Bacteria;p__Bacteroidota;c__Bacteroidia;o__Bacteroidales;f__Paludibacteraceae;g__Paludibacter;s__	ENERGY	Respiration	Electron accepting reactions	Cytochrome d ubiquinol oxidase operon	active	Cytochrome d ubiquinol oxidase subunit II (EC 1.10.3.-)	ICE1.peg.280
ICE1	d__Bacteria;p__Bacteroidota;c__Bacteroidia;o__Bacteroidales;f__Paludibacteraceae;g__Paludibacter;s__	ENERGY	Respiration	Electron donating reactions	NADH ubiquinone oxidoreductase	active	NADH ubiquinone oxidoreductase chain A (EC 1.6.5.3)	ICE1.peg.3534
ICE1	d__Bacteria;p__Bacteroidota;c__Bacteroidia;o__Bacteroidales;f__Paludibacteraceae;g__Paludibacter;s__	ENERGY	Respiration	Electron donating reactions	NADH ubiquinone oxidoreductase	active	NADH-ubiquinone oxidoreductase chain B (EC 1.6.5.3)	ICE1.peg.3535
ICE1	d__Bacteria;p__Bacteroidota;c__Bacteroidia;o__Bacteroidales;f__Paludibacteraceae;g__Paludibacter;s__	ENERGY	Respiration	Electron donating reactions	NADH ubiquinone oxidoreductase	active	NADH-ubiquinone oxidoreductase chain C (EC 1.6.5.3)	ICE1.peg.3536
ICE1	d__Bacteria;p__Bacteroidota;c__Bacteroidia;o__Bacteroidales;f__Paludibacteraceae;g__Paludibacter;s__	ENERGY	Respiration	Electron donating reactions	NADH ubiquinone oxidoreductase	active	NADH-ubiquinone oxidoreductase chain D (EC 1.6.5.3)	ICE1.peg.3537
ICE1	d__Bacteria;p__Bacteroidota;c__Bacteroidia;o__Bacteroidales;f__Paludibacteraceae;g__Paludibacter;s__	ENERGY	Respiration	Electron donating reactions	NADH ubiquinone oxidoreductase	active	NADH-ubiquinone oxidoreductase chain E (EC 1.6.5.3)	ICE1.peg.3538
ICE1	d__Bacteria;p__Bacteroidota;c__Bacteroidia;o__Bacteroidales;f__Paludibacteraceae;g__Paludibacter;s__	ENERGY	Respiration	Electron donating reactions	NADH ubiquinone oxidoreductase	active	NADH-ubiquinone oxidoreductase chain F (EC 1.6.5.3)	ICE1.peg.3539
ICE1	d__Bacteria;p__Bacteroidota;c__Bacteroidia;o__Bacteroidales;f__Paludibacteraceae;g__Paludibacter;s__	ENERGY	Respiration	Electron donating reactions	NADH ubiquinone oxidoreductase	active	NADH-ubiquinone oxidoreductase chain G (EC 1.6.5.3)	ICE1.peg.3540
ICE1	d__Bacteria;p__Bacteroidota;c__Bacteroidia;o__Bacteroidales;f__Paludibacteraceae;g__Paludibacter;s__	ENERGY	Respiration	Electron donating reactions	NADH ubiquinone oxidoreductase	active	NADH-ubiquinone oxidoreductase chain H (EC 1.6.5.3)	ICE1.peg.3541
ICE1	d__Bacteria;p__Bacteroidota;c__Bacteroidia;o__Bacteroidales;f__Paludibacteraceae;g__Paludibacter;s__	ENERGY	Respiration	Electron donating reactions	NADH ubiquinone oxidoreductase	active	NADH-ubiquinone oxidoreductase chain I (EC 1.6.5.3)	ICE1.peg.3542
ICE1	d__Bacteria;p__Bacteroidota;c__Bacteroidia;o__Bacteroidales;f__Paludibacteraceae;g__Paludibacter;s__	ENERGY	Respiration	Electron donating reactions	NADH ubiquinone oxidoreductase	active	NADH-ubiquinone oxidoreductase chain J (EC 1.6.5.3)	ICE1.peg.3543
ICE1	d__Bacteria;p__Bacteroidota;c__Bacteroidia;o__Bacteroidales;f__Paludibacteraceae;g__Paludibacter;s__	ENERGY	Respiration	Electron donating reactions	NADH ubiquinone oxidoreductase	active	NADH-ubiquinone oxidoreductase chain K (EC 1.6.5.3)	ICE1.peg.3544
ICE1	d__Bacteria;p__Bacteroidota;c__Bacteroidia;o__Bacteroidales;f__Paludibacteraceae;g__Paludibacter;s__	ENERGY	Respiration	Electron donating reactions	NADH ubiquinone oxidoreductase	active	NADH-ubiquinone oxidoreductase chain L (EC 1.6.5.3)	ICE1.peg.3545
ICE1	d__Bacteria;p__Bacteroidota;c__Bacteroidia;o__Bacteroidales;f__Paludibacteraceae;g__Paludibacter;s__	ENERGY	Respiration	Electron donating reactions	NADH ubiquinone oxidoreductase	active	NADH-ubiquinone oxidoreductase chain M (EC 1.6.5.3)	ICE1.peg.3546
ICE1	d__Bacteria;p__Bacteroidota;c__Bacteroidia;o__Bacteroidales;f__Paludibacteraceae;g__Paludibacter;s__	ENERGY	Respiration	Electron donating reactions	NADH ubiquinone oxidoreductase	active	NADH-ubiquinone oxidoreductase chain N (EC 1.6.5.3)	ICE1.peg.3547
ICE1	d__Bacteria;p__Bacteroidota;c__Bacteroidia;o__Bacteroidales;f__Paludibacteraceae;g__Paludibacter;s__	ENERGY	Respiration	Electron donating reactions	NADH ubiquinone oxidoreductase vs. multi-subunit cation antiporter	active	NADH ubiquinone oxidoreductase chain A (EC 1.6.5.3)	ICE1.peg.3534
ICE1	d__Bacteria;p__Bacteroidota;c__Bacteroidia;o__Bacteroidales;f__Paludibacteraceae;g__Paludibacter;s__	ENERGY	Respiration	Electron donating reactions	NADH ubiquinone oxidoreductase vs. multi-subunit cation antiporter	active	NADH-ubiquinone oxidoreductase chain B (EC 1.6.5.3)	ICE1.peg.3535
ICE1	d__Bacteria;p__Bacteroidota;c__Bacteroidia;o__Bacteroidales;f__Paludibacteraceae;g__Paludibacter;s__	ENERGY	Respiration	Electron donating reactions	NADH ubiquinone oxidoreductase vs. multi-subunit cation antiporter	active	NADH-ubiquinone oxidoreductase chain C (EC 1.6.5.3)	ICE1.peg.3536
ICE1	d__Bacteria;p__Bacteroidota;c__Bacteroidia;o__Bacteroidales;f__Paludibacteraceae;g__Paludibacter;s__	ENERGY	Respiration	Electron donating reactions	NADH ubiquinone oxidoreductase vs. multi-subunit cation antiporter	active	NADH-ubiquinone oxidoreductase chain D (EC 1.6.5.3)	ICE1.peg.3537
ICE1	d__Bacteria;p__Bacteroidota;c__Bacteroidia;o__Bacteroidales;f__Paludibacteraceae;g__Paludibacter;s__	ENERGY	Respiration	Electron donating reactions	NADH ubiquinone oxidoreductase vs. multi-subunit cation antiporter	active	NADH-ubiquinone oxidoreductase chain E (EC 1.6.5.3)	ICE1.peg.3538
ICE1	d__Bacteria;p__Bacteroidota;c__Bacteroidia;o__Bacteroidales;f__Paludibacteraceae;g__Paludibacter;s__	ENERGY	Respiration	Electron donating reactions	NADH ubiquinone oxidoreductase vs. multi-subunit cation antiporter	active	NADH-ubiquinone oxidoreductase chain F (EC 1.6.5.3)	ICE1.peg.3539
ICE1	d__Bacteria;p__Bacteroidota;c__Bacteroidia;o__Bacteroidales;f__Paludibacteraceae;g__Paludibacter;s__	ENERGY	Respiration	Electron donating reactions	NADH ubiquinone oxidoreductase vs. multi-subunit cation antiporter	active	NADH-ubiquinone oxidoreductase chain G (EC 1.6.5.3)	ICE1.peg.3540
ICE1	d__Bacteria;p__Bacteroidota;c__Bacteroidia;o__Bacteroidales;f__Paludibacteraceae;g__Paludibacter;s__	ENERGY	Respiration	Electron donating reactions	NADH ubiquinone oxidoreductase vs. multi-subunit cation antiporter	active	NADH-ubiquinone oxidoreductase chain H (EC 1.6.5.3)	ICE1.peg.3541
ICE1	d__Bacteria;p__Bacteroidota;c__Bacteroidia;o__Bacteroidales;f__Paludibacteraceae;g__Paludibacter;s__	ENERGY	Respiration	Electron donating reactions	NADH ubiquinone oxidoreductase vs. multi-subunit cation antiporter	active	NADH-ubiquinone oxidoreductase chain I (EC 1.6.5.3)	ICE1.peg.3542
ICE1	d__Bacteria;p__Bacteroidota;c__Bacteroidia;o__Bacteroidales;f__Paludibacteraceae;g__Paludibacter;s__	ENERGY	Respiration	Electron donating reactions	NADH ubiquinone oxidoreductase vs. multi-subunit cation antiporter	active	NADH-ubiquinone oxidoreductase chain J (EC 1.6.5.3)	ICE1.peg.3543
ICE1	d__Bacteria;p__Bacteroidota;c__Bacteroidia;o__Bacteroidales;f__Paludibacteraceae;g__Paludibacter;s__	ENERGY	Respiration	Electron donating reactions	NADH ubiquinone oxidoreductase vs. multi-subunit cation antiporter	active	NADH-ubiquinone oxidoreductase chain K (EC 1.6.5.3)	ICE1.peg.3544
ICE1	d__Bacteria;p__Bacteroidota;c__Bacteroidia;o__Bacteroidales;f__Paludibacteraceae;g__Paludibacter;s__	ENERGY	Respiration	Electron donating reactions	NADH ubiquinone oxidoreductase vs. multi-subunit cation antiporter	active	NADH-ubiquinone oxidoreductase chain L (EC 1.6.5.3)	ICE1.peg.3545
ICE1	d__Bacteria;p__Bacteroidota;c__Bacteroidia;o__Bacteroidales;f__Paludibacteraceae;g__Paludibacter;s__	ENERGY	Respiration	Electron donating reactions	NADH ubiquinone oxidoreductase vs. multi-subunit cation antiporter	active	NADH-ubiquinone oxidoreductase chain M (EC 1.6.5.3)	ICE1.peg.3546
ICE1	d__Bacteria;p__Bacteroidota;c__Bacteroidia;o__Bacteroidales;f__Paludibacteraceae;g__Paludibacter;s__	ENERGY	Respiration	Electron donating reactions	NADH ubiquinone oxidoreductase vs. multi-subunit cation antiporter	active	NADH-ubiquinone oxidoreductase chain N (EC 1.6.5.3)	ICE1.peg.3547
ICE1	d__Bacteria;p__Bacteroidota;c__Bacteroidia;o__Bacteroidales;f__Paludibacteraceae;g__Paludibacter;s__	ENERGY	Respiration	Electron donating reactions	Respiratory Complex I	active	NADH ubiquinone oxidoreductase chain A (EC 1.6.5.3)	ICE1.peg.3534
ICE1	d__Bacteria;p__Bacteroidota;c__Bacteroidia;o__Bacteroidales;f__Paludibacteraceae;g__Paludibacter;s__	ENERGY	Respiration	Electron donating reactions	Respiratory Complex I	active	NADH-ubiquinone oxidoreductase chain B (EC 1.6.5.3)	ICE1.peg.3535
ICE1	d__Bacteria;p__Bacteroidota;c__Bacteroidia;o__Bacteroidales;f__Paludibacteraceae;g__Paludibacter;s__	ENERGY	Respiration	Electron donating reactions	Respiratory Complex I	active	NADH-ubiquinone oxidoreductase chain C (EC 1.6.5.3)	ICE1.peg.3536
ICE1	d__Bacteria;p__Bacteroidota;c__Bacteroidia;o__Bacteroidales;f__Paludibacteraceae;g__Paludibacter;s__	ENERGY	Respiration	Electron donating reactions	Respiratory Complex I	active	NADH-ubiquinone oxidoreductase chain D (EC 1.6.5.3)	ICE1.peg.3537
ICE1	d__Bacteria;p__Bacteroidota;c__Bacteroidia;o__Bacteroidales;f__Paludibacteraceae;g__Paludibacter;s__	ENERGY	Respiration	Electron donating reactions	Respiratory Complex I	active	NADH-ubiquinone oxidoreductase chain E (EC 1.6.5.3)	ICE1.peg.3538
ICE1	d__Bacteria;p__Bacteroidota;c__Bacteroidia;o__Bacteroidales;f__Paludibacteraceae;g__Paludibacter;s__	ENERGY	Respiration	Electron donating reactions	Respiratory Complex I	active	NADH-ubiquinone oxidoreductase chain F (EC 1.6.5.3)	ICE1.peg.3539
ICE1	d__Bacteria;p__Bacteroidota;c__Bacteroidia;o__Bacteroidales;f__Paludibacteraceae;g__Paludibacter;s__	ENERGY	Respiration	Electron donating reactions	Respiratory Complex I	active	NADH-ubiquinone oxidoreductase chain G (EC 1.6.5.3)	ICE1.peg.3540
ICE1	d__Bacteria;p__Bacteroidota;c__Bacteroidia;o__Bacteroidales;f__Paludibacteraceae;g__Paludibacter;s__	ENERGY	Respiration	Electron donating reactions	Respiratory Complex I	active	NADH-ubiquinone oxidoreductase chain H (EC 1.6.5.3)	ICE1.peg.3541
ICE1	d__Bacteria;p__Bacteroidota;c__Bacteroidia;o__Bacteroidales;f__Paludibacteraceae;g__Paludibacter;s__	ENERGY	Respiration	Electron donating reactions	Respiratory Complex I	active	NADH-ubiquinone oxidoreductase chain I (EC 1.6.5.3)	ICE1.peg.3542
ICE1	d__Bacteria;p__Bacteroidota;c__Bacteroidia;o__Bacteroidales;f__Paludibacteraceae;g__Paludibacter;s__	ENERGY	Respiration	Electron donating reactions	Respiratory Complex I	active	NADH-ubiquinone oxidoreductase chain J (EC 1.6.5.3)	ICE1.peg.3543
ICE1	d__Bacteria;p__Bacteroidota;c__Bacteroidia;o__Bacteroidales;f__Paludibacteraceae;g__Paludibacter;s__	ENERGY	Respiration	Electron donating reactions	Respiratory Complex I	active	NADH-ubiquinone oxidoreductase chain K (EC 1.6.5.3)	ICE1.peg.3544
ICE1	d__Bacteria;p__Bacteroidota;c__Bacteroidia;o__Bacteroidales;f__Paludibacteraceae;g__Paludibacter;s__	ENERGY	Respiration	Electron donating reactions	Respiratory Complex I	active	NADH-ubiquinone oxidoreductase chain L (EC 1.6.5.3)	ICE1.peg.3545
ICE1	d__Bacteria;p__Bacteroidota;c__Bacteroidia;o__Bacteroidales;f__Paludibacteraceae;g__Paludibacter;s__	ENERGY	Respiration	Electron donating reactions	Respiratory Complex I	active	NADH-ubiquinone oxidoreductase chain M (EC 1.6.5.3)	ICE1.peg.3546
ICE1	d__Bacteria;p__Bacteroidota;c__Bacteroidia;o__Bacteroidales;f__Paludibacteraceae;g__Paludibacter;s__	ENERGY	Respiration	Electron donating reactions	Respiratory Complex I	active	NADH-ubiquinone oxidoreductase chain N (EC 1.6.5.3)	ICE1.peg.3547
ICE1	d__Bacteria;p__Bacteroidota;c__Bacteroidia;o__Bacteroidales;f__Paludibacteraceae;g__Paludibacter;s__	ENERGY	Respiration	Electron donating reactions	Succinate dehydrogenase and Fumarate reductase cpmlexes	active	Succinate dehydrogenase cytochrome b subunit	ICE1.peg.698
ICE1	d__Bacteria;p__Bacteroidota;c__Bacteroidia;o__Bacteroidales;f__Paludibacteraceae;g__Paludibacter;s__	ENERGY	Respiration	Electron donating reactions	Succinate dehydrogenase and Fumarate reductase cpmlexes	active	Succinate dehydrogenase flavoprotein subunit (EC 1.3.5.1)	ICE1.peg.699
ICE1	d__Bacteria;p__Bacteroidota;c__Bacteroidia;o__Bacteroidales;f__Paludibacteraceae;g__Paludibacter;s__	ENERGY	Respiration	Electron donating reactions	Succinate dehydrogenase and Fumarate reductase cpmlexes	active	Succinate dehydrogenase iron-sulfur protein (EC 1.3.5.1)	ICE1.peg.701
ICE1	d__Bacteria;p__Bacteroidota;c__Bacteroidia;o__Bacteroidales;f__Paludibacteraceae;g__Paludibacter;s__	ENERGY	Respiration		Quinone oxidoreductase family	active	Putative oxidoreductase YncB	ICE1.peg.1121
ICE1	d__Bacteria;p__Bacteroidota;c__Bacteroidia;o__Bacteroidales;f__Paludibacteraceae;g__Paludibacter;s__	ENERGY	Respiration		Quinone oxidoreductase family	active	Acryloyl-CoA reductase AcuI/YhdH (EC 1.3.1.84)	ICE1.peg.2897
ICE1	d__Bacteria;p__Bacteroidota;c__Bacteroidia;o__Bacteroidales;f__Paludibacteraceae;g__Paludibacter;s__	ENERGY	Respiration		Quinone oxidoreductase family	active	Putative oxidoreductase YncB	ICE1.peg.3906
ICE1	d__Bacteria;p__Bacteroidota;c__Bacteroidia;o__Bacteroidales;f__Paludibacteraceae;g__Paludibacter;s__	MEMBRANE TRANSPORT	Membrane Transport	ABC transporters	Maintenance of outer membrane lipid asymmetry	likely	Phospholipid ABC transporter ATP-binding protein MlaF	ICE1.peg.2549
ICE1	d__Bacteria;p__Bacteroidota;c__Bacteroidia;o__Bacteroidales;f__Paludibacteraceae;g__Paludibacter;s__	MEMBRANE TRANSPORT	Membrane Transport	ABC transporters	Maintenance of outer membrane lipid asymmetry	likely	Phospholipid ABC transporter permease protein MlaE	ICE1.peg.2550
ICE1	d__Bacteria;p__Bacteroidota;c__Bacteroidia;o__Bacteroidales;f__Paludibacteraceae;g__Paludibacter;s__	MEMBRANE TRANSPORT	Membrane Transport	Cation transporters	Copper Transport System	likely	Lead, cadmium, zinc and mercury transporting ATPase (EC 3.6.3.3) (EC 3.6.3.5); Copper-translocating P-type ATPase (EC 3.6.3.4)	ICE1.peg.2647
ICE1	d__Bacteria;p__Bacteroidota;c__Bacteroidia;o__Bacteroidales;f__Paludibacteraceae;g__Paludibacter;s__	MEMBRANE TRANSPORT	Membrane Transport	Cation transporters	Copper Transport System	likely	Lead, cadmium, zinc and mercury transporting ATPase (EC 3.6.3.3) (EC 3.6.3.5); Copper-translocating P-type ATPase (EC 3.6.3.4)	ICE1.peg.3188
ICE1	d__Bacteria;p__Bacteroidota;c__Bacteroidia;o__Bacteroidales;f__Paludibacteraceae;g__Paludibacter;s__	MEMBRANE TRANSPORT	Membrane Transport	Cation transporters	Magnesium transport	active	Mg/Co/Ni transporter MgtE, CBS domain-containing	ICE1.peg.2902
ICE1	d__Bacteria;p__Bacteroidota;c__Bacteroidia;o__Bacteroidales;f__Paludibacteraceae;g__Paludibacter;s__	MEMBRANE TRANSPORT	Membrane Transport	Cation transporters	Magnesium transport	active	Magnesium and cobalt transport protein CorA	ICE1.peg.421
ICE1	d__Bacteria;p__Bacteroidota;c__Bacteroidia;o__Bacteroidales;f__Paludibacteraceae;g__Paludibacter;s__	MEMBRANE TRANSPORT	Membrane Transport	Cation transporters	Potassium-transporting ATPase	active	Osmosensitive K+ channel histidine kinase KdpD	ICE1.peg.2920
ICE1	d__Bacteria;p__Bacteroidota;c__Bacteroidia;o__Bacteroidales;f__Paludibacteraceae;g__Paludibacter;s__	MEMBRANE TRANSPORT	Membrane Transport	Cation transporters	Potassium-transporting ATPase	active	DNA-binding response regulator KdpE	ICE1.peg.2921
ICE1	d__Bacteria;p__Bacteroidota;c__Bacteroidia;o__Bacteroidales;f__Paludibacteraceae;g__Paludibacter;s__	MEMBRANE TRANSPORT	Membrane Transport	Cation transporters	Potassium-transporting ATPase	active	Osmosensitive K+ channel histidine kinase KdpD	ICE1.peg.2922
ICE1	d__Bacteria;p__Bacteroidota;c__Bacteroidia;o__Bacteroidales;f__Paludibacteraceae;g__Paludibacter;s__	MEMBRANE TRANSPORT	Membrane Transport	Cation transporters	Potassium-transporting ATPase	active	Potassium-transporting ATPase C chain (EC 3.6.3.12) (TC 3.A.3.7.1)	ICE1.peg.2924
ICE1	d__Bacteria;p__Bacteroidota;c__Bacteroidia;o__Bacteroidales;f__Paludibacteraceae;g__Paludibacter;s__	MEMBRANE TRANSPORT	Membrane Transport	Cation transporters	Potassium-transporting ATPase	active	Potassium-transporting ATPase B chain (EC 3.6.3.12) (TC 3.A.3.7.1)	ICE1.peg.2926
ICE1	d__Bacteria;p__Bacteroidota;c__Bacteroidia;o__Bacteroidales;f__Paludibacteraceae;g__Paludibacter;s__	MEMBRANE TRANSPORT	Membrane Transport	Cation transporters	Potassium-transporting ATPase	active	Potassium-transporting ATPase A chain (EC 3.6.3.12) (TC 3.A.3.7.1)	ICE1.peg.2927
ICE1	d__Bacteria;p__Bacteroidota;c__Bacteroidia;o__Bacteroidales;f__Paludibacteraceae;g__Paludibacter;s__	MEMBRANE TRANSPORT	Membrane Transport	Multidrug efflux systems	Multidrug Resistance, Tripartite Systems Found in Gram Negative Bacteria TEMP	active	Membrane fusion component of MSF-type tripartite multidrug efflux system	ICE1.peg.2619
ICE1	d__Bacteria;p__Bacteroidota;c__Bacteroidia;o__Bacteroidales;f__Paludibacteraceae;g__Paludibacter;s__	MEMBRANE TRANSPORT	Membrane Transport	Multidrug efflux systems	Multidrug Resistance, Tripartite Systems Found in Gram Negative Bacteria TEMP	active	Inner-membrane proton/drug antiporter (MSF type) of tripartite multidrug efflux system	ICE1.peg.2620
ICE1	d__Bacteria;p__Bacteroidota;c__Bacteroidia;o__Bacteroidales;f__Paludibacteraceae;g__Paludibacter;s__	MEMBRANE TRANSPORT	Membrane Transport	Multidrug efflux systems	Tripartite multidrug efflux systems (of MFS type) in Gram-negative bacteria	active	Membrane fusion component of MSF-type tripartite multidrug efflux system	ICE1.peg.2619
ICE1	d__Bacteria;p__Bacteroidota;c__Bacteroidia;o__Bacteroidales;f__Paludibacteraceae;g__Paludibacter;s__	MEMBRANE TRANSPORT	Membrane Transport	Multidrug efflux systems	Tripartite multidrug efflux systems (of MFS type) in Gram-negative bacteria	active	Inner-membrane proton/drug antiporter (MSF type) of tripartite multidrug efflux system	ICE1.peg.2620
ICE1	d__Bacteria;p__Bacteroidota;c__Bacteroidia;o__Bacteroidales;f__Paludibacteraceae;g__Paludibacter;s__	MEMBRANE TRANSPORT	Membrane Transport	Uni- Sym- and Antiporters	Na(+) H(+) antiporter	active	Na+/H+ antiporter NhaA type	ICE1.peg.1114
ICE1	d__Bacteria;p__Bacteroidota;c__Bacteroidia;o__Bacteroidales;f__Paludibacteraceae;g__Paludibacter;s__	MEMBRANE TRANSPORT	Membrane Transport	Uni- Sym- and Antiporters	NhaA, NhaD and Sodium-dependent phosphate transporters	active	Na+/H+ antiporter NhaA type	ICE1.peg.1114
ICE1	d__Bacteria;p__Bacteroidota;c__Bacteroidia;o__Bacteroidales;f__Paludibacteraceae;g__Paludibacter;s__	MEMBRANE TRANSPORT	Membrane Transport		Lipopolysaccharide transporter LptABC	active	Lipopolysaccharide ABC transporter, ATP-binding protein LptB	ICE1.peg.2582
ICE1	d__Bacteria;p__Bacteroidota;c__Bacteroidia;o__Bacteroidales;f__Paludibacteraceae;g__Paludibacter;s__	MEMBRANE TRANSPORT	Membrane Transport		Lipopolysaccharide transporter LptABC	active	Lipopolysaccharide export system protein LptA	ICE1.peg.2694
ICE1	d__Bacteria;p__Bacteroidota;c__Bacteroidia;o__Bacteroidales;f__Paludibacteraceae;g__Paludibacter;s__	MEMBRANE TRANSPORT	Membrane Transport		Lipopolysaccharide transporter LptABC	active	Lipopolysaccharide export system protein LptC	ICE1.peg.2839
ICE1	d__Bacteria;p__Bacteroidota;c__Bacteroidia;o__Bacteroidales;f__Paludibacteraceae;g__Paludibacter;s__	MEMBRANE TRANSPORT	Membrane Transport		Lpt lipopolysaccharide transport system	active	Lipopolysaccharide export system permease protein LptF	ICE1.peg.1925
ICE1	d__Bacteria;p__Bacteroidota;c__Bacteroidia;o__Bacteroidales;f__Paludibacteraceae;g__Paludibacter;s__	MEMBRANE TRANSPORT	Membrane Transport		Lpt lipopolysaccharide transport system	active	Lipopolysaccharide ABC transporter, ATP-binding protein LptB	ICE1.peg.2582
ICE1	d__Bacteria;p__Bacteroidota;c__Bacteroidia;o__Bacteroidales;f__Paludibacteraceae;g__Paludibacter;s__	MEMBRANE TRANSPORT	Membrane Transport		Lpt lipopolysaccharide transport system	active	Lipopolysaccharide export system protein LptA	ICE1.peg.2694
ICE1	d__Bacteria;p__Bacteroidota;c__Bacteroidia;o__Bacteroidales;f__Paludibacteraceae;g__Paludibacter;s__	MEMBRANE TRANSPORT	Membrane Transport		Lpt lipopolysaccharide transport system	active	Lipopolysaccharide export system protein LptC	ICE1.peg.2839
ICE1	d__Bacteria;p__Bacteroidota;c__Bacteroidia;o__Bacteroidales;f__Paludibacteraceae;g__Paludibacter;s__	MEMBRANE TRANSPORT	Membrane Transport		Lpt lipopolysaccharide transport system	active	Lipopolysaccharide export system permease protein LptG	ICE1.peg.3792
ICE1	d__Bacteria;p__Bacteroidota;c__Bacteroidia;o__Bacteroidales;f__Paludibacteraceae;g__Paludibacter;s__	MEMBRANE TRANSPORT	Membrane Transport		Lpt lipopolysaccharide transport system	active	LPS-assembly protein LptD @ Organic solvent tolerance protein precursor	ICE1.peg.64
ICE1	d__Bacteria;p__Bacteroidota;c__Bacteroidia;o__Bacteroidales;f__Paludibacteraceae;g__Paludibacter;s__	MEMBRANE TRANSPORT	Membrane Transport		Utilization systems for glycans and polysaccharides (PULs, SUS)	active	Outer membrane TonB-dependent transporter, utilization system for glycans and polysaccharides (PUL), SusC family	ICE1.peg.1018
ICE1	d__Bacteria;p__Bacteroidota;c__Bacteroidia;o__Bacteroidales;f__Paludibacteraceae;g__Paludibacter;s__	MEMBRANE TRANSPORT	Membrane Transport		Utilization systems for glycans and polysaccharides (PULs, SUS)	active	Cell surface glycan-binding lipoprotein, utilization system for glycans and polysaccharides (PUL), SusD family	ICE1.peg.1019
ICE1	d__Bacteria;p__Bacteroidota;c__Bacteroidia;o__Bacteroidales;f__Paludibacteraceae;g__Paludibacter;s__	MEMBRANE TRANSPORT	Membrane Transport		Utilization systems for glycans and polysaccharides (PULs, SUS)	active	Outer membrane TonB-dependent transporter, utilization system for glycans and polysaccharides (PUL), SusC family	ICE1.peg.1020
ICE1	d__Bacteria;p__Bacteroidota;c__Bacteroidia;o__Bacteroidales;f__Paludibacteraceae;g__Paludibacter;s__	MEMBRANE TRANSPORT	Membrane Transport		Utilization systems for glycans and polysaccharides (PULs, SUS)	active	Cell surface glycan-binding lipoprotein, utilization system for glycans and polysaccharides (PUL), SusD family	ICE1.peg.1021
ICE1	d__Bacteria;p__Bacteroidota;c__Bacteroidia;o__Bacteroidales;f__Paludibacteraceae;g__Paludibacter;s__	MEMBRANE TRANSPORT	Membrane Transport		Utilization systems for glycans and polysaccharides (PULs, SUS)	active	Cell surface glycan-binding lipoprotein, utilization system for glycans and polysaccharides (PUL), SusD family	ICE1.peg.1130
ICE1	d__Bacteria;p__Bacteroidota;c__Bacteroidia;o__Bacteroidales;f__Paludibacteraceae;g__Paludibacter;s__	MEMBRANE TRANSPORT	Membrane Transport		Utilization systems for glycans and polysaccharides (PULs, SUS)	active	Outer membrane TonB-dependent transporter, utilization system for glycans and polysaccharides (PUL), SusC family	ICE1.peg.1131
ICE1	d__Bacteria;p__Bacteroidota;c__Bacteroidia;o__Bacteroidales;f__Paludibacteraceae;g__Paludibacter;s__	MEMBRANE TRANSPORT	Membrane Transport		Utilization systems for glycans and polysaccharides (PULs, SUS)	active	Outer membrane TonB-dependent transporter, utilization system for glycans and polysaccharides (PUL), SusC family	ICE1.peg.1174
ICE1	d__Bacteria;p__Bacteroidota;c__Bacteroidia;o__Bacteroidales;f__Paludibacteraceae;g__Paludibacter;s__	MEMBRANE TRANSPORT	Membrane Transport		Utilization systems for glycans and polysaccharides (PULs, SUS)	active	Outer membrane TonB-dependent transporter, utilization system for glycans and polysaccharides (PUL), SusC family	ICE1.peg.1189
ICE1	d__Bacteria;p__Bacteroidota;c__Bacteroidia;o__Bacteroidales;f__Paludibacteraceae;g__Paludibacter;s__	MEMBRANE TRANSPORT	Membrane Transport		Utilization systems for glycans and polysaccharides (PULs, SUS)	active	Cell surface glycan-binding lipoprotein, utilization system for glycans and polysaccharides (PUL), SusD family	ICE1.peg.1190
ICE1	d__Bacteria;p__Bacteroidota;c__Bacteroidia;o__Bacteroidales;f__Paludibacteraceae;g__Paludibacter;s__	MEMBRANE TRANSPORT	Membrane Transport		Utilization systems for glycans and polysaccharides (PULs, SUS)	active	Outer membrane TonB-dependent transporter, utilization system for glycans and polysaccharides (PUL), SusC family	ICE1.peg.1395
ICE1	d__Bacteria;p__Bacteroidota;c__Bacteroidia;o__Bacteroidales;f__Paludibacteraceae;g__Paludibacter;s__	MEMBRANE TRANSPORT	Membrane Transport		Utilization systems for glycans and polysaccharides (PULs, SUS)	active	Cell surface glycan-binding lipoprotein, utilization system for glycans and polysaccharides (PUL), SusD family	ICE1.peg.1396
ICE1	d__Bacteria;p__Bacteroidota;c__Bacteroidia;o__Bacteroidales;f__Paludibacteraceae;g__Paludibacter;s__	MEMBRANE TRANSPORT	Membrane Transport		Utilization systems for glycans and polysaccharides (PULs, SUS)	active	Cell surface glycan-binding lipoprotein, utilization system for glycans and polysaccharides (PUL), SusD family	ICE1.peg.1611
ICE1	d__Bacteria;p__Bacteroidota;c__Bacteroidia;o__Bacteroidales;f__Paludibacteraceae;g__Paludibacter;s__	MEMBRANE TRANSPORT	Membrane Transport		Utilization systems for glycans and polysaccharides (PULs, SUS)	active	Outer membrane TonB-dependent transporter, utilization system for glycans and polysaccharides (PUL), SusC family	ICE1.peg.1612
ICE1	d__Bacteria;p__Bacteroidota;c__Bacteroidia;o__Bacteroidales;f__Paludibacteraceae;g__Paludibacter;s__	MEMBRANE TRANSPORT	Membrane Transport		Utilization systems for glycans and polysaccharides (PULs, SUS)	active	Cell surface glycan-binding lipoprotein, utilization system for glycans and polysaccharides (PUL), SusD family	ICE1.peg.1620
ICE1	d__Bacteria;p__Bacteroidota;c__Bacteroidia;o__Bacteroidales;f__Paludibacteraceae;g__Paludibacter;s__	MEMBRANE TRANSPORT	Membrane Transport		Utilization systems for glycans and polysaccharides (PULs, SUS)	active	Outer membrane TonB-dependent transporter, utilization system for glycans and polysaccharides (PUL), SusC family	ICE1.peg.1621
ICE1	d__Bacteria;p__Bacteroidota;c__Bacteroidia;o__Bacteroidales;f__Paludibacteraceae;g__Paludibacter;s__	MEMBRANE TRANSPORT	Membrane Transport		Utilization systems for glycans and polysaccharides (PULs, SUS)	active	Cell surface glycan-binding lipoprotein, utilization system for glycans and polysaccharides (PUL), SusD family	ICE1.peg.1810
ICE1	d__Bacteria;p__Bacteroidota;c__Bacteroidia;o__Bacteroidales;f__Paludibacteraceae;g__Paludibacter;s__	MEMBRANE TRANSPORT	Membrane Transport		Utilization systems for glycans and polysaccharides (PULs, SUS)	active	Outer membrane TonB-dependent transporter, utilization system for glycans and polysaccharides (PUL), SusC family	ICE1.peg.1811
ICE1	d__Bacteria;p__Bacteroidota;c__Bacteroidia;o__Bacteroidales;f__Paludibacteraceae;g__Paludibacter;s__	MEMBRANE TRANSPORT	Membrane Transport		Utilization systems for glycans and polysaccharides (PULs, SUS)	active	Outer membrane TonB-dependent transporter, utilization system for glycans and polysaccharides (PUL), SusC family	ICE1.peg.1867
ICE1	d__Bacteria;p__Bacteroidota;c__Bacteroidia;o__Bacteroidales;f__Paludibacteraceae;g__Paludibacter;s__	MEMBRANE TRANSPORT	Membrane Transport		Utilization systems for glycans and polysaccharides (PULs, SUS)	active	Cell surface glycan-binding lipoprotein, utilization system for glycans and polysaccharides (PUL), SusD family	ICE1.peg.1868
ICE1	d__Bacteria;p__Bacteroidota;c__Bacteroidia;o__Bacteroidales;f__Paludibacteraceae;g__Paludibacter;s__	MEMBRANE TRANSPORT	Membrane Transport		Utilization systems for glycans and polysaccharides (PULs, SUS)	active	Outer membrane TonB-dependent transporter, utilization system for glycans and polysaccharides (PUL), SusC family	ICE1.peg.2002
ICE1	d__Bacteria;p__Bacteroidota;c__Bacteroidia;o__Bacteroidales;f__Paludibacteraceae;g__Paludibacter;s__	MEMBRANE TRANSPORT	Membrane Transport		Utilization systems for glycans and polysaccharides (PULs, SUS)	active	Cell surface glycan-binding lipoprotein, utilization system for glycans and polysaccharides (PUL), SusD family	ICE1.peg.2003
ICE1	d__Bacteria;p__Bacteroidota;c__Bacteroidia;o__Bacteroidales;f__Paludibacteraceae;g__Paludibacter;s__	MEMBRANE TRANSPORT	Membrane Transport		Utilization systems for glycans and polysaccharides (PULs, SUS)	active	Outer membrane TonB-dependent transporter, utilization system for glycans and polysaccharides (PUL), SusC family	ICE1.peg.2006
ICE1	d__Bacteria;p__Bacteroidota;c__Bacteroidia;o__Bacteroidales;f__Paludibacteraceae;g__Paludibacter;s__	MEMBRANE TRANSPORT	Membrane Transport		Utilization systems for glycans and polysaccharides (PULs, SUS)	active	Cell surface glycan-binding lipoprotein, utilization system for glycans and polysaccharides (PUL), SusD family	ICE1.peg.2007
ICE1	d__Bacteria;p__Bacteroidota;c__Bacteroidia;o__Bacteroidales;f__Paludibacteraceae;g__Paludibacter;s__	MEMBRANE TRANSPORT	Membrane Transport		Utilization systems for glycans and polysaccharides (PULs, SUS)	active	Outer membrane TonB-dependent transporter, utilization system for glycans and polysaccharides (PUL), SusC family	ICE1.peg.2278
ICE1	d__Bacteria;p__Bacteroidota;c__Bacteroidia;o__Bacteroidales;f__Paludibacteraceae;g__Paludibacter;s__	MEMBRANE TRANSPORT	Membrane Transport		Utilization systems for glycans and polysaccharides (PULs, SUS)	active	Cell surface glycan-binding lipoprotein, utilization system for glycans and polysaccharides (PUL), SusD family	ICE1.peg.2279
ICE1	d__Bacteria;p__Bacteroidota;c__Bacteroidia;o__Bacteroidales;f__Paludibacteraceae;g__Paludibacter;s__	MEMBRANE TRANSPORT	Membrane Transport		Utilization systems for glycans and polysaccharides (PULs, SUS)	active	Outer membrane TonB-dependent transporter, utilization system for glycans and polysaccharides (PUL), SusC family	ICE1.peg.2332
ICE1	d__Bacteria;p__Bacteroidota;c__Bacteroidia;o__Bacteroidales;f__Paludibacteraceae;g__Paludibacter;s__	MEMBRANE TRANSPORT	Membrane Transport		Utilization systems for glycans and polysaccharides (PULs, SUS)	active	Cell surface glycan-binding lipoprotein, utilization system for glycans and polysaccharides (PUL), SusD family	ICE1.peg.2333
ICE1	d__Bacteria;p__Bacteroidota;c__Bacteroidia;o__Bacteroidales;f__Paludibacteraceae;g__Paludibacter;s__	MEMBRANE TRANSPORT	Membrane Transport		Utilization systems for glycans and polysaccharides (PULs, SUS)	active	Outer membrane TonB-dependent transporter, utilization system for glycans and polysaccharides (PUL), SusC family	ICE1.peg.2399
ICE1	d__Bacteria;p__Bacteroidota;c__Bacteroidia;o__Bacteroidales;f__Paludibacteraceae;g__Paludibacter;s__	MEMBRANE TRANSPORT	Membrane Transport		Utilization systems for glycans and polysaccharides (PULs, SUS)	active	Cell surface glycan-binding lipoprotein, utilization system for glycans and polysaccharides (PUL), SusD family	ICE1.peg.2400
ICE1	d__Bacteria;p__Bacteroidota;c__Bacteroidia;o__Bacteroidales;f__Paludibacteraceae;g__Paludibacter;s__	MEMBRANE TRANSPORT	Membrane Transport		Utilization systems for glycans and polysaccharides (PULs, SUS)	active	Cell surface glycan-binding lipoprotein, utilization system for glycans and polysaccharides (PUL), SusD family	ICE1.peg.2454
ICE1	d__Bacteria;p__Bacteroidota;c__Bacteroidia;o__Bacteroidales;f__Paludibacteraceae;g__Paludibacter;s__	MEMBRANE TRANSPORT	Membrane Transport		Utilization systems for glycans and polysaccharides (PULs, SUS)	active	Outer membrane TonB-dependent transporter, utilization system for glycans and polysaccharides (PUL), SusC family	ICE1.peg.2455
ICE1	d__Bacteria;p__Bacteroidota;c__Bacteroidia;o__Bacteroidales;f__Paludibacteraceae;g__Paludibacter;s__	MEMBRANE TRANSPORT	Membrane Transport		Utilization systems for glycans and polysaccharides (PULs, SUS)	active	Outer membrane TonB-dependent transporter, utilization system for glycans and polysaccharides (PUL), SusC family	ICE1.peg.2468
ICE1	d__Bacteria;p__Bacteroidota;c__Bacteroidia;o__Bacteroidales;f__Paludibacteraceae;g__Paludibacter;s__	MEMBRANE TRANSPORT	Membrane Transport		Utilization systems for glycans and polysaccharides (PULs, SUS)	active	Outer membrane TonB-dependent transporter, utilization system for glycans and polysaccharides (PUL), SusC family	ICE1.peg.2562
ICE1	d__Bacteria;p__Bacteroidota;c__Bacteroidia;o__Bacteroidales;f__Paludibacteraceae;g__Paludibacter;s__	MEMBRANE TRANSPORT	Membrane Transport		Utilization systems for glycans and polysaccharides (PULs, SUS)	active	Cell surface glycan-binding lipoprotein, utilization system for glycans and polysaccharides (PUL), SusD family	ICE1.peg.2657
ICE1	d__Bacteria;p__Bacteroidota;c__Bacteroidia;o__Bacteroidales;f__Paludibacteraceae;g__Paludibacter;s__	MEMBRANE TRANSPORT	Membrane Transport		Utilization systems for glycans and polysaccharides (PULs, SUS)	active	Outer membrane TonB-dependent transporter, utilization system for glycans and polysaccharides (PUL), SusC family	ICE1.peg.2658
ICE1	d__Bacteria;p__Bacteroidota;c__Bacteroidia;o__Bacteroidales;f__Paludibacteraceae;g__Paludibacter;s__	MEMBRANE TRANSPORT	Membrane Transport		Utilization systems for glycans and polysaccharides (PULs, SUS)	active	Cell surface glycan-binding lipoprotein, utilization system for glycans and polysaccharides (PUL), SusD family	ICE1.peg.2664
ICE1	d__Bacteria;p__Bacteroidota;c__Bacteroidia;o__Bacteroidales;f__Paludibacteraceae;g__Paludibacter;s__	MEMBRANE TRANSPORT	Membrane Transport		Utilization systems for glycans and polysaccharides (PULs, SUS)	active	Outer membrane TonB-dependent transporter, utilization system for glycans and polysaccharides (PUL), SusC family	ICE1.peg.2665
ICE1	d__Bacteria;p__Bacteroidota;c__Bacteroidia;o__Bacteroidales;f__Paludibacteraceae;g__Paludibacter;s__	MEMBRANE TRANSPORT	Membrane Transport		Utilization systems for glycans and polysaccharides (PULs, SUS)	active	Outer membrane TonB-dependent transporter, utilization system for glycans and polysaccharides (PUL), SusC family	ICE1.peg.2717
ICE1	d__Bacteria;p__Bacteroidota;c__Bacteroidia;o__Bacteroidales;f__Paludibacteraceae;g__Paludibacter;s__	MEMBRANE TRANSPORT	Membrane Transport		Utilization systems for glycans and polysaccharides (PULs, SUS)	active	Cell surface glycan-binding lipoprotein, utilization system for glycans and polysaccharides (PUL), SusD family	ICE1.peg.2718
ICE1	d__Bacteria;p__Bacteroidota;c__Bacteroidia;o__Bacteroidales;f__Paludibacteraceae;g__Paludibacter;s__	MEMBRANE TRANSPORT	Membrane Transport		Utilization systems for glycans and polysaccharides (PULs, SUS)	active	Cell surface glycan-binding lipoprotein, utilization system for glycans and polysaccharides (PUL), SusD family	ICE1.peg.302
ICE1	d__Bacteria;p__Bacteroidota;c__Bacteroidia;o__Bacteroidales;f__Paludibacteraceae;g__Paludibacter;s__	MEMBRANE TRANSPORT	Membrane Transport		Utilization systems for glycans and polysaccharides (PULs, SUS)	active	Outer membrane TonB-dependent transporter, utilization system for glycans and polysaccharides (PUL), SusC family	ICE1.peg.303
ICE1	d__Bacteria;p__Bacteroidota;c__Bacteroidia;o__Bacteroidales;f__Paludibacteraceae;g__Paludibacter;s__	MEMBRANE TRANSPORT	Membrane Transport		Utilization systems for glycans and polysaccharides (PULs, SUS)	active	Cell surface glycan-binding lipoprotein, utilization system for glycans and polysaccharides (PUL), SusD family	ICE1.peg.307
ICE1	d__Bacteria;p__Bacteroidota;c__Bacteroidia;o__Bacteroidales;f__Paludibacteraceae;g__Paludibacter;s__	MEMBRANE TRANSPORT	Membrane Transport		Utilization systems for glycans and polysaccharides (PULs, SUS)	active	Outer membrane TonB-dependent transporter, utilization system for glycans and polysaccharides (PUL), SusC family	ICE1.peg.308
ICE1	d__Bacteria;p__Bacteroidota;c__Bacteroidia;o__Bacteroidales;f__Paludibacteraceae;g__Paludibacter;s__	MEMBRANE TRANSPORT	Membrane Transport		Utilization systems for glycans and polysaccharides (PULs, SUS)	active	Outer membrane TonB-dependent transporter, utilization system for glycans and polysaccharides (PUL), SusC family	ICE1.peg.3136
ICE1	d__Bacteria;p__Bacteroidota;c__Bacteroidia;o__Bacteroidales;f__Paludibacteraceae;g__Paludibacter;s__	MEMBRANE TRANSPORT	Membrane Transport		Utilization systems for glycans and polysaccharides (PULs, SUS)	active	Cell surface glycan-binding lipoprotein, utilization system for glycans and polysaccharides (PUL), SusD family	ICE1.peg.3137
ICE1	d__Bacteria;p__Bacteroidota;c__Bacteroidia;o__Bacteroidales;f__Paludibacteraceae;g__Paludibacter;s__	MEMBRANE TRANSPORT	Membrane Transport		Utilization systems for glycans and polysaccharides (PULs, SUS)	active	Outer membrane TonB-dependent transporter, utilization system for glycans and polysaccharides (PUL), SusC family	ICE1.peg.3271
ICE1	d__Bacteria;p__Bacteroidota;c__Bacteroidia;o__Bacteroidales;f__Paludibacteraceae;g__Paludibacter;s__	MEMBRANE TRANSPORT	Membrane Transport		Utilization systems for glycans and polysaccharides (PULs, SUS)	active	Cell surface glycan-binding lipoprotein, utilization system for glycans and polysaccharides (PUL), SusD family	ICE1.peg.3272
ICE1	d__Bacteria;p__Bacteroidota;c__Bacteroidia;o__Bacteroidales;f__Paludibacteraceae;g__Paludibacter;s__	MEMBRANE TRANSPORT	Membrane Transport		Utilization systems for glycans and polysaccharides (PULs, SUS)	active	Outer membrane TonB-dependent transporter, utilization system for glycans and polysaccharides (PUL), SusC family	ICE1.peg.3352
ICE1	d__Bacteria;p__Bacteroidota;c__Bacteroidia;o__Bacteroidales;f__Paludibacteraceae;g__Paludibacter;s__	MEMBRANE TRANSPORT	Membrane Transport		Utilization systems for glycans and polysaccharides (PULs, SUS)	active	Cell surface glycan-binding lipoprotein, utilization system for glycans and polysaccharides (PUL), SusD family	ICE1.peg.3362
ICE1	d__Bacteria;p__Bacteroidota;c__Bacteroidia;o__Bacteroidales;f__Paludibacteraceae;g__Paludibacter;s__	MEMBRANE TRANSPORT	Membrane Transport		Utilization systems for glycans and polysaccharides (PULs, SUS)	active	Outer membrane TonB-dependent transporter, utilization system for glycans and polysaccharides (PUL), SusC family	ICE1.peg.3363
ICE1	d__Bacteria;p__Bacteroidota;c__Bacteroidia;o__Bacteroidales;f__Paludibacteraceae;g__Paludibacter;s__	MEMBRANE TRANSPORT	Membrane Transport		Utilization systems for glycans and polysaccharides (PULs, SUS)	active	Cell surface glycan-binding lipoprotein, utilization system for glycans and polysaccharides (PUL), SusD family	ICE1.peg.3364
ICE1	d__Bacteria;p__Bacteroidota;c__Bacteroidia;o__Bacteroidales;f__Paludibacteraceae;g__Paludibacter;s__	MEMBRANE TRANSPORT	Membrane Transport		Utilization systems for glycans and polysaccharides (PULs, SUS)	active	Outer membrane TonB-dependent transporter, utilization system for glycans and polysaccharides (PUL), SusC family	ICE1.peg.3365
ICE1	d__Bacteria;p__Bacteroidota;c__Bacteroidia;o__Bacteroidales;f__Paludibacteraceae;g__Paludibacter;s__	MEMBRANE TRANSPORT	Membrane Transport		Utilization systems for glycans and polysaccharides (PULs, SUS)	active	Cell surface glycan-binding lipoprotein, utilization system for glycans and polysaccharides (PUL), SusD family	ICE1.peg.3393
ICE1	d__Bacteria;p__Bacteroidota;c__Bacteroidia;o__Bacteroidales;f__Paludibacteraceae;g__Paludibacter;s__	MEMBRANE TRANSPORT	Membrane Transport		Utilization systems for glycans and polysaccharides (PULs, SUS)	active	Outer membrane TonB-dependent transporter, utilization system for glycans and polysaccharides (PUL), SusC family	ICE1.peg.3394
ICE1	d__Bacteria;p__Bacteroidota;c__Bacteroidia;o__Bacteroidales;f__Paludibacteraceae;g__Paludibacter;s__	MEMBRANE TRANSPORT	Membrane Transport		Utilization systems for glycans and polysaccharides (PULs, SUS)	active	Outer membrane TonB-dependent transporter, utilization system for glycans and polysaccharides (PUL), SusC family	ICE1.peg.3598
ICE1	d__Bacteria;p__Bacteroidota;c__Bacteroidia;o__Bacteroidales;f__Paludibacteraceae;g__Paludibacter;s__	MEMBRANE TRANSPORT	Membrane Transport		Utilization systems for glycans and polysaccharides (PULs, SUS)	active	Cell surface glycan-binding lipoprotein, utilization system for glycans and polysaccharides (PUL), SusD family	ICE1.peg.3599
ICE1	d__Bacteria;p__Bacteroidota;c__Bacteroidia;o__Bacteroidales;f__Paludibacteraceae;g__Paludibacter;s__	MEMBRANE TRANSPORT	Membrane Transport		Utilization systems for glycans and polysaccharides (PULs, SUS)	active	Outer membrane TonB-dependent transporter, utilization system for glycans and polysaccharides (PUL), SusC family	ICE1.peg.3856
ICE1	d__Bacteria;p__Bacteroidota;c__Bacteroidia;o__Bacteroidales;f__Paludibacteraceae;g__Paludibacter;s__	MEMBRANE TRANSPORT	Membrane Transport		Utilization systems for glycans and polysaccharides (PULs, SUS)	active	Cell surface glycan-binding lipoprotein, utilization system for glycans and polysaccharides (PUL), SusD family	ICE1.peg.3857
ICE1	d__Bacteria;p__Bacteroidota;c__Bacteroidia;o__Bacteroidales;f__Paludibacteraceae;g__Paludibacter;s__	MEMBRANE TRANSPORT	Membrane Transport		Utilization systems for glycans and polysaccharides (PULs, SUS)	active	Cell surface glycan-binding lipoprotein, utilization system for glycans and polysaccharides (PUL), SusD family	ICE1.peg.608
ICE1	d__Bacteria;p__Bacteroidota;c__Bacteroidia;o__Bacteroidales;f__Paludibacteraceae;g__Paludibacter;s__	MEMBRANE TRANSPORT	Membrane Transport		Utilization systems for glycans and polysaccharides (PULs, SUS)	active	Outer membrane TonB-dependent transporter, utilization system for glycans and polysaccharides (PUL), SusC family	ICE1.peg.609
ICE1	d__Bacteria;p__Bacteroidota;c__Bacteroidia;o__Bacteroidales;f__Paludibacteraceae;g__Paludibacter;s__	MEMBRANE TRANSPORT	Membrane Transport		Utilization systems for glycans and polysaccharides (PULs, SUS)	active	Outer membrane TonB-dependent transporter, utilization system for glycans and polysaccharides (PUL), SusC family	ICE1.peg.634
ICE1	d__Bacteria;p__Bacteroidota;c__Bacteroidia;o__Bacteroidales;f__Paludibacteraceae;g__Paludibacter;s__	MEMBRANE TRANSPORT	Membrane Transport		Utilization systems for glycans and polysaccharides (PULs, SUS)	active	Cell surface glycan-binding lipoprotein, utilization system for glycans and polysaccharides (PUL), SusD family	ICE1.peg.718
ICE1	d__Bacteria;p__Bacteroidota;c__Bacteroidia;o__Bacteroidales;f__Paludibacteraceae;g__Paludibacter;s__	MEMBRANE TRANSPORT	Membrane Transport		Utilization systems for glycans and polysaccharides (PULs, SUS)	active	Outer membrane TonB-dependent transporter, utilization system for glycans and polysaccharides (PUL), SusC family	ICE1.peg.719
ICE1	d__Bacteria;p__Bacteroidota;c__Bacteroidia;o__Bacteroidales;f__Paludibacteraceae;g__Paludibacter;s__	MEMBRANE TRANSPORT	Membrane Transport		Utilization systems for glycans and polysaccharides (PULs, SUS)	active	Outer membrane TonB-dependent transporter, utilization system for glycans and polysaccharides (PUL), SusC family	ICE1.peg.76
ICE1	d__Bacteria;p__Bacteroidota;c__Bacteroidia;o__Bacteroidales;f__Paludibacteraceae;g__Paludibacter;s__	MEMBRANE TRANSPORT	Membrane Transport		Utilization systems for glycans and polysaccharides (PULs, SUS)	active	Cell surface glycan-binding lipoprotein, utilization system for glycans and polysaccharides (PUL), SusD family	ICE1.peg.77
ICE1	d__Bacteria;p__Bacteroidota;c__Bacteroidia;o__Bacteroidales;f__Paludibacteraceae;g__Paludibacter;s__	MEMBRANE TRANSPORT	Membrane Transport		Utilization systems for glycans and polysaccharides (PULs, SUS)	active	Outer membrane TonB-dependent transporter, utilization system for glycans and polysaccharides (PUL), SusC family	ICE1.peg.805
ICE1	d__Bacteria;p__Bacteroidota;c__Bacteroidia;o__Bacteroidales;f__Paludibacteraceae;g__Paludibacter;s__	MEMBRANE TRANSPORT	Membrane Transport		Utilization systems for glycans and polysaccharides (PULs, SUS)	active	Cell surface glycan-binding lipoprotein, utilization system for glycans and polysaccharides (PUL), SusD family	ICE1.peg.806
ICE1	d__Bacteria;p__Bacteroidota;c__Bacteroidia;o__Bacteroidales;f__Paludibacteraceae;g__Paludibacter;s__	MEMBRANE TRANSPORT	Membrane Transport		Utilization systems for glycans and polysaccharides (PULs, SUS)	active	Cell surface glycan-binding lipoprotein, utilization system for glycans and polysaccharides (PUL), SusD family	ICE1.peg.825
ICE1	d__Bacteria;p__Bacteroidota;c__Bacteroidia;o__Bacteroidales;f__Paludibacteraceae;g__Paludibacter;s__	MEMBRANE TRANSPORT	Membrane Transport		Utilization systems for glycans and polysaccharides (PULs, SUS)	active	Outer membrane TonB-dependent transporter, utilization system for glycans and polysaccharides (PUL), SusC family	ICE1.peg.826
ICE1	d__Bacteria;p__Bacteroidota;c__Bacteroidia;o__Bacteroidales;f__Paludibacteraceae;g__Paludibacter;s__	MEMBRANE TRANSPORT	Membrane Transport		Utilization systems for glycans and polysaccharides (PULs, SUS)	active	Outer membrane TonB-dependent transporter, utilization system for glycans and polysaccharides (PUL), SusC family	ICE1.peg.946
ICE1	d__Bacteria;p__Bacteroidota;c__Bacteroidia;o__Bacteroidales;f__Paludibacteraceae;g__Paludibacter;s__	MEMBRANE TRANSPORT	Membrane Transport		Utilization systems for glycans and polysaccharides (PULs, SUS)	active	Cell surface glycan-binding lipoprotein, utilization system for glycans and polysaccharides (PUL), SusD family	ICE1.peg.947
ICE1	d__Bacteria;p__Bacteroidota;c__Bacteroidia;o__Bacteroidales;f__Paludibacteraceae;g__Paludibacter;s__	MEMBRANE TRANSPORT	Membrane Transport		Utilization systems for glycans and polysaccharides (PULs, SUS)	active	Outer membrane TonB-dependent transporter, utilization system for glycans and polysaccharides (PUL), SusC family	ICE1.peg.982
ICE1	d__Bacteria;p__Bacteroidota;c__Bacteroidia;o__Bacteroidales;f__Paludibacteraceae;g__Paludibacter;s__	MEMBRANE TRANSPORT	Membrane Transport		Utilization systems for glycans and polysaccharides (PULs, SUS)	active	Cell surface glycan-binding lipoprotein, utilization system for glycans and polysaccharides (PUL), SusD family	ICE1.peg.983
ICE1	d__Bacteria;p__Bacteroidota;c__Bacteroidia;o__Bacteroidales;f__Paludibacteraceae;g__Paludibacter;s__	METABOLISM	Amino Acids and Derivatives	Alanine, serine, and glycine	D-3-phosphoglycerate to phosphoserine module	active	D-3-phosphoglycerate dehydrogenase (EC 1.1.1.95)	ICE1.peg.181
ICE1	d__Bacteria;p__Bacteroidota;c__Bacteroidia;o__Bacteroidales;f__Paludibacteraceae;g__Paludibacter;s__	METABOLISM	Amino Acids and Derivatives	Alanine, serine, and glycine	D-3-phosphoglycerate to phosphoserine module	active	Phosphoserine aminotransferase (EC 2.6.1.52)	ICE1.peg.2961
ICE1	d__Bacteria;p__Bacteroidota;c__Bacteroidia;o__Bacteroidales;f__Paludibacteraceae;g__Paludibacter;s__	METABOLISM	Amino Acids and Derivatives	Alanine, serine, and glycine	D-3-phosphoglycerate to phosphoserine module	active	D-3-phosphoglycerate dehydrogenase (EC 1.1.1.95)	ICE1.peg.2962
ICE1	d__Bacteria;p__Bacteroidota;c__Bacteroidia;o__Bacteroidales;f__Paludibacteraceae;g__Paludibacter;s__	METABOLISM	Amino Acids and Derivatives	Alanine, serine, and glycine	D-3-phosphoglycerate to phosphoserine module	active	Phosphoserine phosphatase (EC 3.1.3.3)	ICE1.peg.3632
ICE1	d__Bacteria;p__Bacteroidota;c__Bacteroidia;o__Bacteroidales;f__Paludibacteraceae;g__Paludibacter;s__	METABOLISM	Amino Acids and Derivatives	Alanine, serine, and glycine	Glycine cleavage system	active	Glycine dehydrogenase [decarboxylating] (glycine cleavage system P protein) (EC 1.4.4.2)	ICE1.peg.1531
ICE1	d__Bacteria;p__Bacteroidota;c__Bacteroidia;o__Bacteroidales;f__Paludibacteraceae;g__Paludibacter;s__	METABOLISM	Amino Acids and Derivatives	Alanine, serine, and glycine	Glycine cleavage system	active	Glycine cleavage system H protein	ICE1.peg.3024
ICE1	d__Bacteria;p__Bacteroidota;c__Bacteroidia;o__Bacteroidales;f__Paludibacteraceae;g__Paludibacter;s__	METABOLISM	Amino Acids and Derivatives	Alanine, serine, and glycine	Glycine cleavage system	active	Aminomethyltransferase (glycine cleavage system T protein) (EC 2.1.2.10)	ICE1.peg.3442
ICE1	d__Bacteria;p__Bacteroidota;c__Bacteroidia;o__Bacteroidales;f__Paludibacteraceae;g__Paludibacter;s__	METABOLISM	Amino Acids and Derivatives	Alanine, serine, and glycine	Glycine cleavage system	active	Dihydrolipoamide dehydrogenase (EC 1.8.1.4)	ICE1.peg.402
ICE1	d__Bacteria;p__Bacteroidota;c__Bacteroidia;o__Bacteroidales;f__Paludibacteraceae;g__Paludibacter;s__	METABOLISM	Amino Acids and Derivatives	Alanine, serine, and glycine	L-serine dehydratase subunits	active	L-serine dehydratase, beta subunit (EC 4.3.1.17) / L-serine dehydratase, alpha subunit (EC 4.3.1.17)	ICE1.peg.2585
ICE1	d__Bacteria;p__Bacteroidota;c__Bacteroidia;o__Bacteroidales;f__Paludibacteraceae;g__Paludibacter;s__	METABOLISM	Amino Acids and Derivatives	Alanine, serine, and glycine	L-serine dehydratase subunits	active	L-serine dehydratase, beta subunit (EC 4.3.1.17) / L-serine dehydratase, alpha subunit (EC 4.3.1.17)	ICE1.peg.2585
ICE1	d__Bacteria;p__Bacteroidota;c__Bacteroidia;o__Bacteroidales;f__Paludibacteraceae;g__Paludibacter;s__	METABOLISM	Amino Acids and Derivatives	Arginine; urea cycle, creatine, polyamines	Arginine biosynthesis	active	N-succinyl-L-citrulline deacetylase	ICE1.peg.2296
ICE1	d__Bacteria;p__Bacteroidota;c__Bacteroidia;o__Bacteroidales;f__Paludibacteraceae;g__Paludibacter;s__	METABOLISM	Amino Acids and Derivatives	Arginine; urea cycle, creatine, polyamines	Arginine biosynthesis	active	N-succinyl-L-citrulline:glutamate succinyltransferase	ICE1.peg.2414
ICE1	d__Bacteria;p__Bacteroidota;c__Bacteroidia;o__Bacteroidales;f__Paludibacteraceae;g__Paludibacter;s__	METABOLISM	Amino Acids and Derivatives	Arginine; urea cycle, creatine, polyamines	Arginine biosynthesis	active	Argininosuccinate synthase (EC 6.3.4.5)	ICE1.peg.2415
ICE1	d__Bacteria;p__Bacteroidota;c__Bacteroidia;o__Bacteroidales;f__Paludibacteraceae;g__Paludibacter;s__	METABOLISM	Amino Acids and Derivatives	Arginine; urea cycle, creatine, polyamines	Arginine biosynthesis	active	Argininosuccinate lyase (EC 4.3.2.1)	ICE1.peg.2424
ICE1	d__Bacteria;p__Bacteroidota;c__Bacteroidia;o__Bacteroidales;f__Paludibacteraceae;g__Paludibacter;s__	METABOLISM	Amino Acids and Derivatives	Arginine; urea cycle, creatine, polyamines	Arginine biosynthesis	active	N-succinylglutamate kinase	ICE1.peg.3037
ICE1	d__Bacteria;p__Bacteroidota;c__Bacteroidia;o__Bacteroidales;f__Paludibacteraceae;g__Paludibacter;s__	METABOLISM	Amino Acids and Derivatives	Arginine; urea cycle, creatine, polyamines	Arginine biosynthesis	active	N-succinylornithine carbamoyltransferase (EC 2.1.3.11)	ICE1.peg.3039
ICE1	d__Bacteria;p__Bacteroidota;c__Bacteroidia;o__Bacteroidales;f__Paludibacteraceae;g__Paludibacter;s__	METABOLISM	Amino Acids and Derivatives	Arginine; urea cycle, creatine, polyamines	Arginine biosynthesis	active	N-succinylornithine aminotransferase	ICE1.peg.3115
ICE1	d__Bacteria;p__Bacteroidota;c__Bacteroidia;o__Bacteroidales;f__Paludibacteraceae;g__Paludibacter;s__	METABOLISM	Amino Acids and Derivatives	Arginine; urea cycle, creatine, polyamines	Arginine biosynthesis	active	N-succinyl-gamma-glutamyl-phosphate reductase	ICE1.peg.797
ICE1	d__Bacteria;p__Bacteroidota;c__Bacteroidia;o__Bacteroidales;f__Paludibacteraceae;g__Paludibacter;s__	METABOLISM	Amino Acids and Derivatives	Arginine; urea cycle, creatine, polyamines	DAP (1,3-diaminopropane) production	active	Carboxynorspermidine decarboxylase (EC 4.1.1.96)	ICE1.peg.358
ICE1	d__Bacteria;p__Bacteroidota;c__Bacteroidia;o__Bacteroidales;f__Paludibacteraceae;g__Paludibacter;s__	METABOLISM	Amino Acids and Derivatives	Arginine; urea cycle, creatine, polyamines	DAP (1,3-diaminopropane) production	active	Carboxynorspermidine synthase (EC 1.5.1.43)	ICE1.peg.360
ICE1	d__Bacteria;p__Bacteroidota;c__Bacteroidia;o__Bacteroidales;f__Paludibacteraceae;g__Paludibacter;s__	METABOLISM	Amino Acids and Derivatives	Arginine; urea cycle, creatine, polyamines	Polyamine Metabolism	active	5'-methylthioadenosine nucleosidase (EC 3.2.2.16) @ S-adenosylhomocysteine nucleosidase (EC 3.2.2.9)	ICE1.peg.1081
ICE1	d__Bacteria;p__Bacteroidota;c__Bacteroidia;o__Bacteroidales;f__Paludibacteraceae;g__Paludibacter;s__	METABOLISM	Amino Acids and Derivatives	Arginine; urea cycle, creatine, polyamines	Polyamine Metabolism	active	Biosynthetic arginine decarboxylase (EC 4.1.1.19)	ICE1.peg.3031
ICE1	d__Bacteria;p__Bacteroidota;c__Bacteroidia;o__Bacteroidales;f__Paludibacteraceae;g__Paludibacter;s__	METABOLISM	Amino Acids and Derivatives	Arginine; urea cycle, creatine, polyamines	Polyamine Metabolism	active	Carboxynorspermidine decarboxylase (EC 4.1.1.96)	ICE1.peg.358
ICE1	d__Bacteria;p__Bacteroidota;c__Bacteroidia;o__Bacteroidales;f__Paludibacteraceae;g__Paludibacter;s__	METABOLISM	Amino Acids and Derivatives	Arginine; urea cycle, creatine, polyamines	Polyamine Metabolism	active	Agmatine deiminase (EC 3.5.3.12)	ICE1.peg.363
ICE1	d__Bacteria;p__Bacteroidota;c__Bacteroidia;o__Bacteroidales;f__Paludibacteraceae;g__Paludibacter;s__	METABOLISM	Amino Acids and Derivatives	Arginine; urea cycle, creatine, polyamines	Polyamine Metabolism	active	N-carbamoylputrescine amidase (EC 3.5.1.53)	ICE1.peg.364
ICE1	d__Bacteria;p__Bacteroidota;c__Bacteroidia;o__Bacteroidales;f__Paludibacteraceae;g__Paludibacter;s__	METABOLISM	Amino Acids and Derivatives	Aromatic amino acids and derivatives	Chorismate Synthesis	active	3-dehydroquinate synthase (EC 4.2.3.4)	ICE1.peg.1707
ICE1	d__Bacteria;p__Bacteroidota;c__Bacteroidia;o__Bacteroidales;f__Paludibacteraceae;g__Paludibacter;s__	METABOLISM	Amino Acids and Derivatives	Aromatic amino acids and derivatives	Chorismate Synthesis	active	2-keto-3-deoxy-D-arabino-heptulosonate-7-phosphate synthase I beta (EC 2.5.1.54) / Chorismate mutase I (EC 5.4.99.5)	ICE1.peg.1712
ICE1	d__Bacteria;p__Bacteroidota;c__Bacteroidia;o__Bacteroidales;f__Paludibacteraceae;g__Paludibacter;s__	METABOLISM	Amino Acids and Derivatives	Aromatic amino acids and derivatives	Chorismate Synthesis	active	2-keto-3-deoxy-D-arabino-heptulosonate-7-phosphate synthase I beta (EC 2.5.1.54) / Chorismate mutase I (EC 5.4.99.5)	ICE1.peg.1712
ICE1	d__Bacteria;p__Bacteroidota;c__Bacteroidia;o__Bacteroidales;f__Paludibacteraceae;g__Paludibacter;s__	METABOLISM	Amino Acids and Derivatives	Aromatic amino acids and derivatives	Chorismate Synthesis	active	Prephenate dehydratase (EC 4.2.1.51)	ICE1.peg.1714
ICE1	d__Bacteria;p__Bacteroidota;c__Bacteroidia;o__Bacteroidales;f__Paludibacteraceae;g__Paludibacter;s__	METABOLISM	Amino Acids and Derivatives	Aromatic amino acids and derivatives	Chorismate Synthesis	active	Shikimate 5-dehydrogenase I alpha (EC 1.1.1.25)	ICE1.peg.1726
ICE1	d__Bacteria;p__Bacteroidota;c__Bacteroidia;o__Bacteroidales;f__Paludibacteraceae;g__Paludibacter;s__	METABOLISM	Amino Acids and Derivatives	Aromatic amino acids and derivatives	Chorismate Synthesis	active	3-phosphoshikimate 1-carboxyvinyltransferase (EC 2.5.1.19)	ICE1.peg.1740
ICE1	d__Bacteria;p__Bacteroidota;c__Bacteroidia;o__Bacteroidales;f__Paludibacteraceae;g__Paludibacter;s__	METABOLISM	Amino Acids and Derivatives	Aromatic amino acids and derivatives	Chorismate Synthesis	active	Prephenate and/or arogenate dehydrogenase (unknown specificity) (EC 1.3.1.12)(EC 1.3.1.43)	ICE1.peg.3275
ICE1	d__Bacteria;p__Bacteroidota;c__Bacteroidia;o__Bacteroidales;f__Paludibacteraceae;g__Paludibacter;s__	METABOLISM	Amino Acids and Derivatives	Aromatic amino acids and derivatives	Chorismate Synthesis	active	Shikimate kinase I (EC 2.7.1.71)	ICE1.peg.3530
ICE1	d__Bacteria;p__Bacteroidota;c__Bacteroidia;o__Bacteroidales;f__Paludibacteraceae;g__Paludibacter;s__	METABOLISM	Amino Acids and Derivatives	Aromatic amino acids and derivatives	Chorismate Synthesis	active	3-dehydroquinate dehydratase II (EC 4.2.1.10)	ICE1.peg.433
ICE1	d__Bacteria;p__Bacteroidota;c__Bacteroidia;o__Bacteroidales;f__Paludibacteraceae;g__Paludibacter;s__	METABOLISM	Amino Acids and Derivatives	Aromatic amino acids and derivatives	Chorismate Synthesis	active	Chorismate synthase (EC 4.2.3.5)	ICE1.peg.66
ICE1	d__Bacteria;p__Bacteroidota;c__Bacteroidia;o__Bacteroidales;f__Paludibacteraceae;g__Paludibacter;s__	METABOLISM	Amino Acids and Derivatives	Aromatic amino acids and derivatives	Chorismate Synthesis	active	Shikimate 5-dehydrogenase I alpha (EC 1.1.1.25)	ICE1.peg.968
ICE1	d__Bacteria;p__Bacteroidota;c__Bacteroidia;o__Bacteroidales;f__Paludibacteraceae;g__Paludibacter;s__	METABOLISM	Amino Acids and Derivatives	Aromatic amino acids and derivatives	Phenylalanine and Tyrosine synthesis 1	active	Biosynthetic Aromatic amino acid aminotransferase alpha (EC 2.6.1.57)	ICE1.peg.1327
ICE1	d__Bacteria;p__Bacteroidota;c__Bacteroidia;o__Bacteroidales;f__Paludibacteraceae;g__Paludibacter;s__	METABOLISM	Amino Acids and Derivatives	Aromatic amino acids and derivatives	Phenylalanine and Tyrosine synthesis 1	active	2-keto-3-deoxy-D-arabino-heptulosonate-7-phosphate synthase I beta (EC 2.5.1.54) / Chorismate mutase I (EC 5.4.99.5)	ICE1.peg.1712
ICE1	d__Bacteria;p__Bacteroidota;c__Bacteroidia;o__Bacteroidales;f__Paludibacteraceae;g__Paludibacter;s__	METABOLISM	Amino Acids and Derivatives	Aromatic amino acids and derivatives	Phenylalanine and Tyrosine synthesis 1	active	Biosynthetic Aromatic amino acid aminotransferase alpha (EC 2.6.1.57) @ Aspartate aminotransferase (EC 2.6.1.1)	ICE1.peg.1713
ICE1	d__Bacteria;p__Bacteroidota;c__Bacteroidia;o__Bacteroidales;f__Paludibacteraceae;g__Paludibacter;s__	METABOLISM	Amino Acids and Derivatives	Aromatic amino acids and derivatives	Phenylalanine and Tyrosine synthesis 1	active	Prephenate dehydratase (EC 4.2.1.51)	ICE1.peg.1714
ICE1	d__Bacteria;p__Bacteroidota;c__Bacteroidia;o__Bacteroidales;f__Paludibacteraceae;g__Paludibacter;s__	METABOLISM	Amino Acids and Derivatives	Aromatic amino acids and derivatives	Phenylalanine and Tyrosine synthesis 1	active	Prephenate and/or arogenate dehydrogenase (unknown specificity) (EC 1.3.1.12)(EC 1.3.1.43)	ICE1.peg.3275
ICE1	d__Bacteria;p__Bacteroidota;c__Bacteroidia;o__Bacteroidales;f__Paludibacteraceae;g__Paludibacter;s__	METABOLISM	Amino Acids and Derivatives	Aromatic amino acids and derivatives	Tryptophan synthesis	active	Tryptophan synthase beta chain (EC 4.2.1.20)	ICE1.peg.3335
ICE1	d__Bacteria;p__Bacteroidota;c__Bacteroidia;o__Bacteroidales;f__Paludibacteraceae;g__Paludibacter;s__	METABOLISM	Amino Acids and Derivatives	Aromatic amino acids and derivatives	Tryptophan synthesis	active	Anthranilate synthase, aminase component (EC 4.1.3.27)	ICE1.peg.3336
ICE1	d__Bacteria;p__Bacteroidota;c__Bacteroidia;o__Bacteroidales;f__Paludibacteraceae;g__Paludibacter;s__	METABOLISM	Amino Acids and Derivatives	Aromatic amino acids and derivatives	Tryptophan synthesis	active	Anthranilate synthase, amidotransferase component (EC 4.1.3.27) @ Para-aminobenzoate synthase, amidotransferase component (EC 2.6.1.85)	ICE1.peg.3337
ICE1	d__Bacteria;p__Bacteroidota;c__Bacteroidia;o__Bacteroidales;f__Paludibacteraceae;g__Paludibacter;s__	METABOLISM	Amino Acids and Derivatives	Aromatic amino acids and derivatives	Tryptophan synthesis	active	Anthranilate phosphoribosyltransferase (EC 2.4.2.18)	ICE1.peg.3338
ICE1	d__Bacteria;p__Bacteroidota;c__Bacteroidia;o__Bacteroidales;f__Paludibacteraceae;g__Paludibacter;s__	METABOLISM	Amino Acids and Derivatives	Aromatic amino acids and derivatives	Tryptophan synthesis	active	Indole-3-glycerol phosphate synthase (EC 4.1.1.48)	ICE1.peg.3339
ICE1	d__Bacteria;p__Bacteroidota;c__Bacteroidia;o__Bacteroidales;f__Paludibacteraceae;g__Paludibacter;s__	METABOLISM	Amino Acids and Derivatives	Aromatic amino acids and derivatives	Tryptophan synthesis	active	Phosphoribosylanthranilate isomerase (EC 5.3.1.24)	ICE1.peg.3340
ICE1	d__Bacteria;p__Bacteroidota;c__Bacteroidia;o__Bacteroidales;f__Paludibacteraceae;g__Paludibacter;s__	METABOLISM	Amino Acids and Derivatives	Aromatic amino acids and derivatives	Tryptophan synthesis	active	Tryptophan synthase alpha chain (EC 4.2.1.20)	ICE1.peg.3344
ICE1	d__Bacteria;p__Bacteroidota;c__Bacteroidia;o__Bacteroidales;f__Paludibacteraceae;g__Paludibacter;s__	METABOLISM	Amino Acids and Derivatives	Branched-chain amino acids	Branched-Chain Amino Acid Biosynthesis	active	Acetolactate synthase large subunit (EC 2.2.1.6)	ICE1.peg.1366
ICE1	d__Bacteria;p__Bacteroidota;c__Bacteroidia;o__Bacteroidales;f__Paludibacteraceae;g__Paludibacter;s__	METABOLISM	Amino Acids and Derivatives	Branched-chain amino acids	Branched-Chain Amino Acid Biosynthesis	active	Valine--pyruvate aminotransferase (EC 2.6.1.66)	ICE1.peg.1452
ICE1	d__Bacteria;p__Bacteroidota;c__Bacteroidia;o__Bacteroidales;f__Paludibacteraceae;g__Paludibacter;s__	METABOLISM	Amino Acids and Derivatives	Branched-chain amino acids	Branched-Chain Amino Acid Biosynthesis	active	Ketol-acid reductoisomerase (NADP(+)) (EC 1.1.1.86)	ICE1.peg.1471
ICE1	d__Bacteria;p__Bacteroidota;c__Bacteroidia;o__Bacteroidales;f__Paludibacteraceae;g__Paludibacter;s__	METABOLISM	Amino Acids and Derivatives	Branched-chain amino acids	Branched-Chain Amino Acid Biosynthesis	active	Acetolactate synthase small subunit (EC 2.2.1.6)	ICE1.peg.1473
ICE1	d__Bacteria;p__Bacteroidota;c__Bacteroidia;o__Bacteroidales;f__Paludibacteraceae;g__Paludibacter;s__	METABOLISM	Amino Acids and Derivatives	Branched-chain amino acids	Branched-Chain Amino Acid Biosynthesis	active	Acetolactate synthase large subunit (EC 2.2.1.6)	ICE1.peg.1474
ICE1	d__Bacteria;p__Bacteroidota;c__Bacteroidia;o__Bacteroidales;f__Paludibacteraceae;g__Paludibacter;s__	METABOLISM	Amino Acids and Derivatives	Branched-chain amino acids	Branched-Chain Amino Acid Biosynthesis	active	Dihydroxy-acid dehydratase (EC 4.2.1.9)	ICE1.peg.1475
ICE1	d__Bacteria;p__Bacteroidota;c__Bacteroidia;o__Bacteroidales;f__Paludibacteraceae;g__Paludibacter;s__	METABOLISM	Amino Acids and Derivatives	Branched-chain amino acids	Branched-Chain Amino Acid Biosynthesis	active	Branched-chain amino acid aminotransferase (EC 2.6.1.42)	ICE1.peg.1702
ICE1	d__Bacteria;p__Bacteroidota;c__Bacteroidia;o__Bacteroidales;f__Paludibacteraceae;g__Paludibacter;s__	METABOLISM	Amino Acids and Derivatives	Branched-chain amino acids	Branched-Chain Amino Acid Biosynthesis	active	3-isopropylmalate dehydrogenase (EC 1.1.1.85)	ICE1.peg.43
ICE1	d__Bacteria;p__Bacteroidota;c__Bacteroidia;o__Bacteroidales;f__Paludibacteraceae;g__Paludibacter;s__	METABOLISM	Amino Acids and Derivatives	Branched-chain amino acids	Branched-Chain Amino Acid Biosynthesis	active	(R)-citramalate synthase (EC 2.3.1.182)	ICE1.peg.45
ICE1	d__Bacteria;p__Bacteroidota;c__Bacteroidia;o__Bacteroidales;f__Paludibacteraceae;g__Paludibacter;s__	METABOLISM	Amino Acids and Derivatives	Branched-chain amino acids	Branched-Chain Amino Acid Biosynthesis	active	3-isopropylmalate dehydratase small subunit (EC 4.2.1.33)	ICE1.peg.46
ICE1	d__Bacteria;p__Bacteroidota;c__Bacteroidia;o__Bacteroidales;f__Paludibacteraceae;g__Paludibacter;s__	METABOLISM	Amino Acids and Derivatives	Branched-chain amino acids	Branched-Chain Amino Acid Biosynthesis	active	3-isopropylmalate dehydratase large subunit (EC 4.2.1.33)	ICE1.peg.48
ICE1	d__Bacteria;p__Bacteroidota;c__Bacteroidia;o__Bacteroidales;f__Paludibacteraceae;g__Paludibacter;s__	METABOLISM	Amino Acids and Derivatives	Branched-chain amino acids	Branched-Chain Amino Acid Biosynthesis	active	2-isopropylmalate synthase (EC 2.3.3.13)	ICE1.peg.49
ICE1	d__Bacteria;p__Bacteroidota;c__Bacteroidia;o__Bacteroidales;f__Paludibacteraceae;g__Paludibacter;s__	METABOLISM	Amino Acids and Derivatives	Glutamine, glutamate, aspartate, asparagine; ammonia assimilation	Aspartate to Homoserine module	active	Aspartokinase (EC 2.7.2.4)	ICE1.peg.1949
ICE1	d__Bacteria;p__Bacteroidota;c__Bacteroidia;o__Bacteroidales;f__Paludibacteraceae;g__Paludibacter;s__	METABOLISM	Amino Acids and Derivatives	Glutamine, glutamate, aspartate, asparagine; ammonia assimilation	Aspartate to Homoserine module	active	Aspartokinase (EC 2.7.2.4) / Homoserine dehydrogenase (EC 1.1.1.3)	ICE1.peg.2835
ICE1	d__Bacteria;p__Bacteroidota;c__Bacteroidia;o__Bacteroidales;f__Paludibacteraceae;g__Paludibacter;s__	METABOLISM	Amino Acids and Derivatives	Glutamine, glutamate, aspartate, asparagine; ammonia assimilation	Aspartate to Homoserine module	active	Aspartokinase (EC 2.7.2.4) / Homoserine dehydrogenase (EC 1.1.1.3)	ICE1.peg.2835
ICE1	d__Bacteria;p__Bacteroidota;c__Bacteroidia;o__Bacteroidales;f__Paludibacteraceae;g__Paludibacter;s__	METABOLISM	Amino Acids and Derivatives	Glutamine, glutamate, aspartate, asparagine; ammonia assimilation	Aspartate to Homoserine module	active	Aspartate-semialdehyde dehydrogenase (EC 1.2.1.11)	ICE1.peg.3078
ICE1	d__Bacteria;p__Bacteroidota;c__Bacteroidia;o__Bacteroidales;f__Paludibacteraceae;g__Paludibacter;s__	METABOLISM	Amino Acids and Derivatives	Glutamine, glutamate, aspartate, asparagine; ammonia assimilation	Aspartate to Homoserine module	active	Aspartokinase (EC 2.7.2.4)	ICE1.peg.685
ICE1	d__Bacteria;p__Bacteroidota;c__Bacteroidia;o__Bacteroidales;f__Paludibacteraceae;g__Paludibacter;s__	METABOLISM	Amino Acids and Derivatives	Glutamine, glutamate, aspartate, asparagine; ammonia assimilation	Glutamate dehydrogenases	active	NADP-specific glutamate dehydrogenase (EC 1.4.1.4)	ICE1.peg.1934
ICE1	d__Bacteria;p__Bacteroidota;c__Bacteroidia;o__Bacteroidales;f__Paludibacteraceae;g__Paludibacter;s__	METABOLISM	Amino Acids and Derivatives	Glutamine, glutamate, aspartate, asparagine; ammonia assimilation	Glutamine synthetases	active	Glutamine synthetase type III, GlnN (EC 6.3.1.2)	ICE1.peg.3455
ICE1	d__Bacteria;p__Bacteroidota;c__Bacteroidia;o__Bacteroidales;f__Paludibacteraceae;g__Paludibacter;s__	METABOLISM	Amino Acids and Derivatives	Histidine Metabolism	Histidine Biosynthesis -- gjo	active	Histidinol dehydrogenase (EC 1.1.1.23)	ICE1.peg.140
ICE1	d__Bacteria;p__Bacteroidota;c__Bacteroidia;o__Bacteroidales;f__Paludibacteraceae;g__Paludibacter;s__	METABOLISM	Amino Acids and Derivatives	Histidine Metabolism	Histidine Biosynthesis -- gjo	active	Histidinol-phosphate aminotransferase (EC 2.6.1.9)	ICE1.peg.141
ICE1	d__Bacteria;p__Bacteroidota;c__Bacteroidia;o__Bacteroidales;f__Paludibacteraceae;g__Paludibacter;s__	METABOLISM	Amino Acids and Derivatives	Histidine Metabolism	Histidine Biosynthesis -- gjo	active	Phosphoribosyl-AMP cyclohydrolase (EC 3.5.4.19) / Phosphoribosyl-ATP pyrophosphatase (EC 3.6.1.31)	ICE1.peg.1858
ICE1	d__Bacteria;p__Bacteroidota;c__Bacteroidia;o__Bacteroidales;f__Paludibacteraceae;g__Paludibacter;s__	METABOLISM	Amino Acids and Derivatives	Histidine Metabolism	Histidine Biosynthesis -- gjo	active	Phosphoribosyl-AMP cyclohydrolase (EC 3.5.4.19) / Phosphoribosyl-ATP pyrophosphatase (EC 3.6.1.31)	ICE1.peg.1858
ICE1	d__Bacteria;p__Bacteroidota;c__Bacteroidia;o__Bacteroidales;f__Paludibacteraceae;g__Paludibacter;s__	METABOLISM	Amino Acids and Derivatives	Histidine Metabolism	Histidine Biosynthesis -- gjo	active	Histidinol-phosphatase (EC 3.1.3.15) / Imidazoleglycerol-phosphate dehydratase (EC 4.2.1.19)	ICE1.peg.2164
ICE1	d__Bacteria;p__Bacteroidota;c__Bacteroidia;o__Bacteroidales;f__Paludibacteraceae;g__Paludibacter;s__	METABOLISM	Amino Acids and Derivatives	Histidine Metabolism	Histidine Biosynthesis -- gjo	active	Histidinol-phosphatase (EC 3.1.3.15) / Imidazoleglycerol-phosphate dehydratase (EC 4.2.1.19)	ICE1.peg.2164
ICE1	d__Bacteria;p__Bacteroidota;c__Bacteroidia;o__Bacteroidales;f__Paludibacteraceae;g__Paludibacter;s__	METABOLISM	Amino Acids and Derivatives	Histidine Metabolism	Histidine Biosynthesis -- gjo	active	ATP phosphoribosyltransferase (EC 2.4.2.17) => HisGl	ICE1.peg.2842
ICE1	d__Bacteria;p__Bacteroidota;c__Bacteroidia;o__Bacteroidales;f__Paludibacteraceae;g__Paludibacter;s__	METABOLISM	Amino Acids and Derivatives	Histidine Metabolism	Histidine Biosynthesis -- gjo	active	Phosphoribosylformimino-5-aminoimidazole carboxamide ribotide isomerase (EC 5.3.1.16)	ICE1.peg.2858
ICE1	d__Bacteria;p__Bacteroidota;c__Bacteroidia;o__Bacteroidales;f__Paludibacteraceae;g__Paludibacter;s__	METABOLISM	Amino Acids and Derivatives	Histidine Metabolism	Histidine Biosynthesis -- gjo	active	Histidinol-phosphatase (EC 3.1.3.15)	ICE1.peg.3156
ICE1	d__Bacteria;p__Bacteroidota;c__Bacteroidia;o__Bacteroidales;f__Paludibacteraceae;g__Paludibacter;s__	METABOLISM	Amino Acids and Derivatives	Histidine Metabolism	Histidine Biosynthesis -- gjo	active	Imidazole glycerol phosphate synthase cyclase subunit	ICE1.peg.3573
ICE1	d__Bacteria;p__Bacteroidota;c__Bacteroidia;o__Bacteroidales;f__Paludibacteraceae;g__Paludibacter;s__	METABOLISM	Amino Acids and Derivatives	Histidine Metabolism	Histidine Biosynthesis -- gjo	active	Imidazole glycerol phosphate synthase amidotransferase subunit HisH	ICE1.peg.3790
ICE1	d__Bacteria;p__Bacteroidota;c__Bacteroidia;o__Bacteroidales;f__Paludibacteraceae;g__Paludibacter;s__	METABOLISM	Amino Acids and Derivatives	Histidine Metabolism	Histidine Biosynthesis -- gjo	active	Adenylosuccinate synthetase (EC 6.3.4.4)	ICE1.peg.681
ICE1	d__Bacteria;p__Bacteroidota;c__Bacteroidia;o__Bacteroidales;f__Paludibacteraceae;g__Paludibacter;s__	METABOLISM	Amino Acids and Derivatives	Lysine, threonine, methionine, and cysteine	Aspartate to Threonine Module	likely	Aspartokinase (EC 2.7.2.4)	ICE1.peg.1949
ICE1	d__Bacteria;p__Bacteroidota;c__Bacteroidia;o__Bacteroidales;f__Paludibacteraceae;g__Paludibacter;s__	METABOLISM	Amino Acids and Derivatives	Lysine, threonine, methionine, and cysteine	Aspartate to Threonine Module	likely	Aspartokinase (EC 2.7.2.4) / Homoserine dehydrogenase (EC 1.1.1.3)	ICE1.peg.2835
ICE1	d__Bacteria;p__Bacteroidota;c__Bacteroidia;o__Bacteroidales;f__Paludibacteraceae;g__Paludibacter;s__	METABOLISM	Amino Acids and Derivatives	Lysine, threonine, methionine, and cysteine	Aspartate to Threonine Module	likely	Aspartokinase (EC 2.7.2.4) / Homoserine dehydrogenase (EC 1.1.1.3)	ICE1.peg.2835
ICE1	d__Bacteria;p__Bacteroidota;c__Bacteroidia;o__Bacteroidales;f__Paludibacteraceae;g__Paludibacter;s__	METABOLISM	Amino Acids and Derivatives	Lysine, threonine, methionine, and cysteine	Aspartate to Threonine Module	likely	Aspartate-semialdehyde dehydrogenase (EC 1.2.1.11)	ICE1.peg.3078
ICE1	d__Bacteria;p__Bacteroidota;c__Bacteroidia;o__Bacteroidales;f__Paludibacteraceae;g__Paludibacter;s__	METABOLISM	Amino Acids and Derivatives	Lysine, threonine, methionine, and cysteine	Aspartate to Threonine Module	likely	Threonine synthase (EC 4.2.3.1)	ICE1.peg.309
ICE1	d__Bacteria;p__Bacteroidota;c__Bacteroidia;o__Bacteroidales;f__Paludibacteraceae;g__Paludibacter;s__	METABOLISM	Amino Acids and Derivatives	Lysine, threonine, methionine, and cysteine	Aspartate to Threonine Module	likely	Aspartokinase (EC 2.7.2.4)	ICE1.peg.685
ICE1	d__Bacteria;p__Bacteroidota;c__Bacteroidia;o__Bacteroidales;f__Paludibacteraceae;g__Paludibacter;s__	METABOLISM	Amino Acids and Derivatives	Lysine, threonine, methionine, and cysteine	Cysteine synthesis	active	Cysteine synthase (EC 2.5.1.47)	ICE1.peg.1153
ICE1	d__Bacteria;p__Bacteroidota;c__Bacteroidia;o__Bacteroidales;f__Paludibacteraceae;g__Paludibacter;s__	METABOLISM	Amino Acids and Derivatives	Lysine, threonine, methionine, and cysteine	Cysteine synthesis	active	Serine acetyltransferase (EC 2.3.1.30)	ICE1.peg.1159
ICE1	d__Bacteria;p__Bacteroidota;c__Bacteroidia;o__Bacteroidales;f__Paludibacteraceae;g__Paludibacter;s__	METABOLISM	Amino Acids and Derivatives	Lysine, threonine, methionine, and cysteine	Cysteine synthesis	active	Sulfate adenylyltransferase subunit 2 (EC 2.7.7.4)	ICE1.peg.1199
ICE1	d__Bacteria;p__Bacteroidota;c__Bacteroidia;o__Bacteroidales;f__Paludibacteraceae;g__Paludibacter;s__	METABOLISM	Amino Acids and Derivatives	Lysine, threonine, methionine, and cysteine	Cysteine synthesis	active	Sulfate adenylyltransferase subunit 1 (EC 2.7.7.4)	ICE1.peg.1200
ICE1	d__Bacteria;p__Bacteroidota;c__Bacteroidia;o__Bacteroidales;f__Paludibacteraceae;g__Paludibacter;s__	METABOLISM	Amino Acids and Derivatives	Lysine, threonine, methionine, and cysteine	Cysteine synthesis	active	Adenylyl-sulfate reductase [thioredoxin] (EC 1.8.4.10)	ICE1.peg.1201
ICE1	d__Bacteria;p__Bacteroidota;c__Bacteroidia;o__Bacteroidales;f__Paludibacteraceae;g__Paludibacter;s__	METABOLISM	Amino Acids and Derivatives	Lysine, threonine, methionine, and cysteine	Cysteine synthesis	active	Sulfite reductase [NADPH] flavoprotein alpha-component (EC 1.8.1.2)	ICE1.peg.1203
ICE1	d__Bacteria;p__Bacteroidota;c__Bacteroidia;o__Bacteroidales;f__Paludibacteraceae;g__Paludibacter;s__	METABOLISM	Amino Acids and Derivatives	Lysine, threonine, methionine, and cysteine	Cysteine synthesis	active	Sulfite reductase [NADPH] hemoprotein beta-component (EC 1.8.1.2)	ICE1.peg.1204
ICE1	d__Bacteria;p__Bacteroidota;c__Bacteroidia;o__Bacteroidales;f__Paludibacteraceae;g__Paludibacter;s__	METABOLISM	Amino Acids and Derivatives	Lysine, threonine, methionine, and cysteine	Cysteine synthesis	active	Sulfate permease	ICE1.peg.1543
ICE1	d__Bacteria;p__Bacteroidota;c__Bacteroidia;o__Bacteroidales;f__Paludibacteraceae;g__Paludibacter;s__	METABOLISM	Amino Acids and Derivatives	Lysine, threonine, methionine, and cysteine	Cysteine synthesis	active	Cysteine synthase (EC 2.5.1.47)	ICE1.peg.1579
ICE1	d__Bacteria;p__Bacteroidota;c__Bacteroidia;o__Bacteroidales;f__Paludibacteraceae;g__Paludibacter;s__	METABOLISM	Amino Acids and Derivatives	Lysine, threonine, methionine, and cysteine	Cysteine synthesis	active	Serine acetyltransferase (EC 2.3.1.30)	ICE1.peg.2966
ICE1	d__Bacteria;p__Bacteroidota;c__Bacteroidia;o__Bacteroidales;f__Paludibacteraceae;g__Paludibacter;s__	METABOLISM	Amino Acids and Derivatives	Lysine, threonine, methionine, and cysteine	Diaminopimelate Synthesis	active	4-hydroxy-tetrahydrodipicolinate synthase (EC 4.3.3.7)	ICE1.peg.1295
ICE1	d__Bacteria;p__Bacteroidota;c__Bacteroidia;o__Bacteroidales;f__Paludibacteraceae;g__Paludibacter;s__	METABOLISM	Amino Acids and Derivatives	Lysine, threonine, methionine, and cysteine	Diaminopimelate Synthesis	active	4-hydroxy-tetrahydrodipicolinate reductase (EC 1.17.1.8)	ICE1.peg.1705
ICE1	d__Bacteria;p__Bacteroidota;c__Bacteroidia;o__Bacteroidales;f__Paludibacteraceae;g__Paludibacter;s__	METABOLISM	Amino Acids and Derivatives	Lysine, threonine, methionine, and cysteine	Diaminopimelate Synthesis	active	Aspartokinase (EC 2.7.2.4)	ICE1.peg.1949
ICE1	d__Bacteria;p__Bacteroidota;c__Bacteroidia;o__Bacteroidales;f__Paludibacteraceae;g__Paludibacter;s__	METABOLISM	Amino Acids and Derivatives	Lysine, threonine, methionine, and cysteine	Diaminopimelate Synthesis	active	Aspartokinase (EC 2.7.2.4) / Homoserine dehydrogenase (EC 1.1.1.3)	ICE1.peg.2835
ICE1	d__Bacteria;p__Bacteroidota;c__Bacteroidia;o__Bacteroidales;f__Paludibacteraceae;g__Paludibacter;s__	METABOLISM	Amino Acids and Derivatives	Lysine, threonine, methionine, and cysteine	Diaminopimelate Synthesis	active	L,L-diaminopimelate aminotransferase (EC 2.6.1.83)	ICE1.peg.2896
ICE1	d__Bacteria;p__Bacteroidota;c__Bacteroidia;o__Bacteroidales;f__Paludibacteraceae;g__Paludibacter;s__	METABOLISM	Amino Acids and Derivatives	Lysine, threonine, methionine, and cysteine	Diaminopimelate Synthesis	active	Aspartate-semialdehyde dehydrogenase (EC 1.2.1.11)	ICE1.peg.3078
ICE1	d__Bacteria;p__Bacteroidota;c__Bacteroidia;o__Bacteroidales;f__Paludibacteraceae;g__Paludibacter;s__	METABOLISM	Amino Acids and Derivatives	Lysine, threonine, methionine, and cysteine	Diaminopimelate Synthesis	active	L,L-diaminopimelate aminotransferase (EC 2.6.1.83)	ICE1.peg.3690
ICE1	d__Bacteria;p__Bacteroidota;c__Bacteroidia;o__Bacteroidales;f__Paludibacteraceae;g__Paludibacter;s__	METABOLISM	Amino Acids and Derivatives	Lysine, threonine, methionine, and cysteine	Diaminopimelate Synthesis	active	Diaminopimelate epimerase (EC 5.1.1.7)	ICE1.peg.3691
ICE1	d__Bacteria;p__Bacteroidota;c__Bacteroidia;o__Bacteroidales;f__Paludibacteraceae;g__Paludibacter;s__	METABOLISM	Amino Acids and Derivatives	Lysine, threonine, methionine, and cysteine	Diaminopimelate Synthesis	active	Aspartokinase (EC 2.7.2.4)	ICE1.peg.685
ICE1	d__Bacteria;p__Bacteroidota;c__Bacteroidia;o__Bacteroidales;f__Paludibacteraceae;g__Paludibacter;s__	METABOLISM	Amino Acids and Derivatives	Lysine, threonine, methionine, and cysteine	Diaminopimelate Synthesis	active	Diaminopimelate decarboxylase (EC 4.1.1.20)	ICE1.peg.686
ICE1	d__Bacteria;p__Bacteroidota;c__Bacteroidia;o__Bacteroidales;f__Paludibacteraceae;g__Paludibacter;s__	METABOLISM	Amino Acids and Derivatives	Lysine, threonine, methionine, and cysteine	Lysine DAP biosynthetic pathway	active	4-hydroxy-tetrahydrodipicolinate synthase (EC 4.3.3.7)	ICE1.peg.1295
ICE1	d__Bacteria;p__Bacteroidota;c__Bacteroidia;o__Bacteroidales;f__Paludibacteraceae;g__Paludibacter;s__	METABOLISM	Amino Acids and Derivatives	Lysine, threonine, methionine, and cysteine	Lysine DAP biosynthetic pathway	active	4-hydroxy-tetrahydrodipicolinate reductase (EC 1.17.1.8)	ICE1.peg.1705
ICE1	d__Bacteria;p__Bacteroidota;c__Bacteroidia;o__Bacteroidales;f__Paludibacteraceae;g__Paludibacter;s__	METABOLISM	Amino Acids and Derivatives	Lysine, threonine, methionine, and cysteine	Lysine DAP biosynthetic pathway	active	Aspartokinase (EC 2.7.2.4)	ICE1.peg.1949
ICE1	d__Bacteria;p__Bacteroidota;c__Bacteroidia;o__Bacteroidales;f__Paludibacteraceae;g__Paludibacter;s__	METABOLISM	Amino Acids and Derivatives	Lysine, threonine, methionine, and cysteine	Lysine DAP biosynthetic pathway	active	Aspartokinase (EC 2.7.2.4) / Homoserine dehydrogenase (EC 1.1.1.3)	ICE1.peg.2835
ICE1	d__Bacteria;p__Bacteroidota;c__Bacteroidia;o__Bacteroidales;f__Paludibacteraceae;g__Paludibacter;s__	METABOLISM	Amino Acids and Derivatives	Lysine, threonine, methionine, and cysteine	Lysine DAP biosynthetic pathway	active	L,L-diaminopimelate aminotransferase (EC 2.6.1.83)	ICE1.peg.2896
ICE1	d__Bacteria;p__Bacteroidota;c__Bacteroidia;o__Bacteroidales;f__Paludibacteraceae;g__Paludibacter;s__	METABOLISM	Amino Acids and Derivatives	Lysine, threonine, methionine, and cysteine	Lysine DAP biosynthetic pathway	active	Aspartate-semialdehyde dehydrogenase (EC 1.2.1.11)	ICE1.peg.3078
ICE1	d__Bacteria;p__Bacteroidota;c__Bacteroidia;o__Bacteroidales;f__Paludibacteraceae;g__Paludibacter;s__	METABOLISM	Amino Acids and Derivatives	Lysine, threonine, methionine, and cysteine	Lysine DAP biosynthetic pathway	active	FIG138056: a glutathione-dependent thiol reductase	ICE1.peg.331
ICE1	d__Bacteria;p__Bacteroidota;c__Bacteroidia;o__Bacteroidales;f__Paludibacteraceae;g__Paludibacter;s__	METABOLISM	Amino Acids and Derivatives	Lysine, threonine, methionine, and cysteine	Lysine DAP biosynthetic pathway	active	L,L-diaminopimelate aminotransferase (EC 2.6.1.83)	ICE1.peg.3690
ICE1	d__Bacteria;p__Bacteroidota;c__Bacteroidia;o__Bacteroidales;f__Paludibacteraceae;g__Paludibacter;s__	METABOLISM	Amino Acids and Derivatives	Lysine, threonine, methionine, and cysteine	Lysine DAP biosynthetic pathway	active	Diaminopimelate epimerase (EC 5.1.1.7)	ICE1.peg.3691
ICE1	d__Bacteria;p__Bacteroidota;c__Bacteroidia;o__Bacteroidales;f__Paludibacteraceae;g__Paludibacter;s__	METABOLISM	Amino Acids and Derivatives	Lysine, threonine, methionine, and cysteine	Lysine DAP biosynthetic pathway	active	Aspartokinase (EC 2.7.2.4)	ICE1.peg.685
ICE1	d__Bacteria;p__Bacteroidota;c__Bacteroidia;o__Bacteroidales;f__Paludibacteraceae;g__Paludibacter;s__	METABOLISM	Amino Acids and Derivatives	Lysine, threonine, methionine, and cysteine	Lysine DAP biosynthetic pathway	active	Diaminopimelate decarboxylase (EC 4.1.1.20)	ICE1.peg.686
ICE1	d__Bacteria;p__Bacteroidota;c__Bacteroidia;o__Bacteroidales;f__Paludibacteraceae;g__Paludibacter;s__	METABOLISM	Amino Acids and Derivatives	Lysine, threonine, methionine, and cysteine	Peptidase clustering with DAP	active	4-hydroxy-tetrahydrodipicolinate synthase (EC 4.3.3.7)	ICE1.peg.1295
ICE1	d__Bacteria;p__Bacteroidota;c__Bacteroidia;o__Bacteroidales;f__Paludibacteraceae;g__Paludibacter;s__	METABOLISM	Amino Acids and Derivatives	Lysine, threonine, methionine, and cysteine	Peptidase clustering with DAP	active	SSU ribosomal protein S15p (S13e)	ICE1.peg.1573
ICE1	d__Bacteria;p__Bacteroidota;c__Bacteroidia;o__Bacteroidales;f__Paludibacteraceae;g__Paludibacter;s__	METABOLISM	Amino Acids and Derivatives	Lysine, threonine, methionine, and cysteine	Peptidase clustering with DAP	active	4-hydroxy-tetrahydrodipicolinate reductase (EC 1.17.1.8)	ICE1.peg.1705
ICE1	d__Bacteria;p__Bacteroidota;c__Bacteroidia;o__Bacteroidales;f__Paludibacteraceae;g__Paludibacter;s__	METABOLISM	Amino Acids and Derivatives	Lysine, threonine, methionine, and cysteine	Peptidase clustering with DAP	active	Aspartokinase (EC 2.7.2.4)	ICE1.peg.1949
ICE1	d__Bacteria;p__Bacteroidota;c__Bacteroidia;o__Bacteroidales;f__Paludibacteraceae;g__Paludibacter;s__	METABOLISM	Amino Acids and Derivatives	Lysine, threonine, methionine, and cysteine	Peptidase clustering with DAP	active	Polyribonucleotide nucleotidyltransferase (EC 2.7.7.8)	ICE1.peg.2316
ICE1	d__Bacteria;p__Bacteroidota;c__Bacteroidia;o__Bacteroidales;f__Paludibacteraceae;g__Paludibacter;s__	METABOLISM	Amino Acids and Derivatives	Lysine, threonine, methionine, and cysteine	Peptidase clustering with DAP	active	Aspartokinase (EC 2.7.2.4) / Homoserine dehydrogenase (EC 1.1.1.3)	ICE1.peg.2835
ICE1	d__Bacteria;p__Bacteroidota;c__Bacteroidia;o__Bacteroidales;f__Paludibacteraceae;g__Paludibacter;s__	METABOLISM	Amino Acids and Derivatives	Lysine, threonine, methionine, and cysteine	Peptidase clustering with DAP	active	Aspartate-semialdehyde dehydrogenase (EC 1.2.1.11)	ICE1.peg.3078
ICE1	d__Bacteria;p__Bacteroidota;c__Bacteroidia;o__Bacteroidales;f__Paludibacteraceae;g__Paludibacter;s__	METABOLISM	Amino Acids and Derivatives	Lysine, threonine, methionine, and cysteine	Peptidase clustering with DAP	active	Aspartokinase (EC 2.7.2.4)	ICE1.peg.685
ICE1	d__Bacteria;p__Bacteroidota;c__Bacteroidia;o__Bacteroidales;f__Paludibacteraceae;g__Paludibacter;s__	METABOLISM	Amino Acids and Derivatives	Lysine, threonine, methionine, and cysteine	Peptidase clustering with DAP	active	FIG007959: peptidase, M16 family	ICE1.peg.903
ICE1	d__Bacteria;p__Bacteroidota;c__Bacteroidia;o__Bacteroidales;f__Paludibacteraceae;g__Paludibacter;s__	METABOLISM	Amino Acids and Derivatives	Proline and 4-hydroxyproline	Proline biosynthesis (for review)	active	Argininosuccinate synthase (EC 6.3.4.5)	ICE1.peg.2415
ICE1	d__Bacteria;p__Bacteroidota;c__Bacteroidia;o__Bacteroidales;f__Paludibacteraceae;g__Paludibacter;s__	METABOLISM	Amino Acids and Derivatives	Proline and 4-hydroxyproline	Proline biosynthesis (for review)	active	Argininosuccinate lyase (EC 4.3.2.1)	ICE1.peg.2424
ICE1	d__Bacteria;p__Bacteroidota;c__Bacteroidia;o__Bacteroidales;f__Paludibacteraceae;g__Paludibacter;s__	METABOLISM	Amino Acids and Derivatives	Proline and 4-hydroxyproline	Proline biosynthesis (for review)	active	Gamma-glutamyl phosphate reductase (EC 1.2.1.41)	ICE1.peg.3045
ICE1	d__Bacteria;p__Bacteroidota;c__Bacteroidia;o__Bacteroidales;f__Paludibacteraceae;g__Paludibacter;s__	METABOLISM	Amino Acids and Derivatives	Proline and 4-hydroxyproline	Proline biosynthesis (for review)	active	Glutamate 5-kinase (EC 2.7.2.11) / RNA-binding C-terminal domain PUA	ICE1.peg.3047
ICE1	d__Bacteria;p__Bacteroidota;c__Bacteroidia;o__Bacteroidales;f__Paludibacteraceae;g__Paludibacter;s__	METABOLISM	Amino Acids and Derivatives	Proline and 4-hydroxyproline	Proline biosynthesis (for review)	active	Glutamate 5-kinase (EC 2.7.2.11) / RNA-binding C-terminal domain PUA	ICE1.peg.3047
ICE1	d__Bacteria;p__Bacteroidota;c__Bacteroidia;o__Bacteroidales;f__Paludibacteraceae;g__Paludibacter;s__	METABOLISM	Amino Acids and Derivatives	Proline and 4-hydroxyproline	Proline biosynthesis (for review)	active	Pyrroline-5-carboxylate reductase (EC 1.5.1.2)	ICE1.peg.842
ICE1	d__Bacteria;p__Bacteroidota;c__Bacteroidia;o__Bacteroidales;f__Paludibacteraceae;g__Paludibacter;s__	METABOLISM	Amino Acids and Derivatives	Proline and 4-hydroxyproline	Proline Synthesis	active	NADP-specific glutamate dehydrogenase (EC 1.4.1.4)	ICE1.peg.1934
ICE1	d__Bacteria;p__Bacteroidota;c__Bacteroidia;o__Bacteroidales;f__Paludibacteraceae;g__Paludibacter;s__	METABOLISM	Amino Acids and Derivatives	Proline and 4-hydroxyproline	Proline Synthesis	active	Gamma-glutamyl phosphate reductase (EC 1.2.1.41)	ICE1.peg.3045
ICE1	d__Bacteria;p__Bacteroidota;c__Bacteroidia;o__Bacteroidales;f__Paludibacteraceae;g__Paludibacter;s__	METABOLISM	Amino Acids and Derivatives	Proline and 4-hydroxyproline	Proline Synthesis	active	Glutamate 5-kinase (EC 2.7.2.11) / RNA-binding C-terminal domain PUA	ICE1.peg.3047
ICE1	d__Bacteria;p__Bacteroidota;c__Bacteroidia;o__Bacteroidales;f__Paludibacteraceae;g__Paludibacter;s__	METABOLISM	Amino Acids and Derivatives	Proline and 4-hydroxyproline	Proline Synthesis	active	Pyrroline-5-carboxylate reductase (EC 1.5.1.2)	ICE1.peg.842
ICE1	d__Bacteria;p__Bacteroidota;c__Bacteroidia;o__Bacteroidales;f__Paludibacteraceae;g__Paludibacter;s__	METABOLISM	Amino Acids and Derivatives	Proline and 4-hydroxyproline	Proline, 4-hydroxyproline uptake and utilization	active	Proline dehydrogenase (EC 1.5.5.2) / Delta-1-pyrroline-5-carboxylate dehydrogenase (EC 1.2.1.88)	ICE1.peg.1911
ICE1	d__Bacteria;p__Bacteroidota;c__Bacteroidia;o__Bacteroidales;f__Paludibacteraceae;g__Paludibacter;s__	METABOLISM	Amino Acids and Derivatives	Proline and 4-hydroxyproline	Proline, 4-hydroxyproline uptake and utilization	active	Proline dehydrogenase (EC 1.5.5.2) / Delta-1-pyrroline-5-carboxylate dehydrogenase (EC 1.2.1.88)	ICE1.peg.1911
ICE1	d__Bacteria;p__Bacteroidota;c__Bacteroidia;o__Bacteroidales;f__Paludibacteraceae;g__Paludibacter;s__	METABOLISM	Amino Acids and Derivatives	Proline and 4-hydroxyproline	Proline, 4-hydroxyproline uptake and utilization	active	Dipeptidyl peptidase IV in 4-hydroxyproline catabolic gene cluster	ICE1.peg.2721
ICE1	d__Bacteria;p__Bacteroidota;c__Bacteroidia;o__Bacteroidales;f__Paludibacteraceae;g__Paludibacter;s__	METABOLISM	Amino Acids and Derivatives		Amino acid racemase	active	Glutamate racemase (EC 5.1.1.3)	ICE1.peg.3283
ICE1	d__Bacteria;p__Bacteroidota;c__Bacteroidia;o__Bacteroidales;f__Paludibacteraceae;g__Paludibacter;s__	METABOLISM	Amino Acids and Derivatives		Amino acid racemase	active	Diaminopimelate epimerase (EC 5.1.1.7)	ICE1.peg.3691
ICE1	d__Bacteria;p__Bacteroidota;c__Bacteroidia;o__Bacteroidales;f__Paludibacteraceae;g__Paludibacter;s__	METABOLISM	Amino Acids and Derivatives		Amino acid racemase	active	UDP-N-acetylmuramoyl-tripeptide--D-alanyl-D-alanine ligase (EC 6.3.2.10) / Alanine racemase (EC 5.1.1.1)	ICE1.peg.523
ICE1	d__Bacteria;p__Bacteroidota;c__Bacteroidia;o__Bacteroidales;f__Paludibacteraceae;g__Paludibacter;s__	METABOLISM	Carbohydrates	C-1 compound metabolism	One-carbon metabolism by tetrahydropterines	active	5,10-methylenetetrahydrofolate reductase (EC 1.5.1.20)	ICE1.peg.2322
ICE1	d__Bacteria;p__Bacteroidota;c__Bacteroidia;o__Bacteroidales;f__Paludibacteraceae;g__Paludibacter;s__	METABOLISM	Carbohydrates	C-1 compound metabolism	One-carbon metabolism by tetrahydropterines	active	Formyltetrahydrofolate deformylase (EC 3.5.1.10)	ICE1.peg.3680
ICE1	d__Bacteria;p__Bacteroidota;c__Bacteroidia;o__Bacteroidales;f__Paludibacteraceae;g__Paludibacter;s__	METABOLISM	Carbohydrates	C-1 compound metabolism	One-carbon metabolism by tetrahydropterines	active	5-formyltetrahydrofolate cyclo-ligase (EC 6.3.3.2)	ICE1.peg.872
ICE1	d__Bacteria;p__Bacteroidota;c__Bacteroidia;o__Bacteroidales;f__Paludibacteraceae;g__Paludibacter;s__	METABOLISM	Carbohydrates	C-1 compound metabolism	One-carbon metabolism by tetrahydropterines	active	Methenyltetrahydrofolate cyclohydrolase (EC 3.5.4.9) / Methylenetetrahydrofolate dehydrogenase (NADP+) (EC 1.5.1.5)	ICE1.peg.961
ICE1	d__Bacteria;p__Bacteroidota;c__Bacteroidia;o__Bacteroidales;f__Paludibacteraceae;g__Paludibacter;s__	METABOLISM	Carbohydrates	C-1 compound metabolism	One-carbon metabolism by tetrahydropterines	active	Methenyltetrahydrofolate cyclohydrolase (EC 3.5.4.9) / Methylenetetrahydrofolate dehydrogenase (NADP+) (EC 1.5.1.5)	ICE1.peg.961
ICE1	d__Bacteria;p__Bacteroidota;c__Bacteroidia;o__Bacteroidales;f__Paludibacteraceae;g__Paludibacter;s__	METABOLISM	Carbohydrates	C-1 compound metabolism	S-Adenosyl-L-homocysteine recycling	active	5'-methylthioadenosine nucleosidase (EC 3.2.2.16) @ S-adenosylhomocysteine nucleosidase (EC 3.2.2.9)	ICE1.peg.1081
ICE1	d__Bacteria;p__Bacteroidota;c__Bacteroidia;o__Bacteroidales;f__Paludibacteraceae;g__Paludibacter;s__	METABOLISM	Carbohydrates	C-1 compound metabolism	S-Adenosyl-L-homocysteine recycling	active	5-methyltetrahydrofolate--homocysteine methyltransferase (EC 2.1.1.13)	ICE1.peg.2076
ICE1	d__Bacteria;p__Bacteroidota;c__Bacteroidia;o__Bacteroidales;f__Paludibacteraceae;g__Paludibacter;s__	METABOLISM	Carbohydrates	C-1 compound metabolism	S-Adenosyl-L-homocysteine recycling	active	Adenosylhomocysteinase (EC 3.3.1.1)	ICE1.peg.2108
ICE1	d__Bacteria;p__Bacteroidota;c__Bacteroidia;o__Bacteroidales;f__Paludibacteraceae;g__Paludibacter;s__	METABOLISM	Carbohydrates	C-1 compound metabolism	S-Adenosyl-L-homocysteine recycling	active	5-methyltetrahydrofolate--homocysteine methyltransferase (EC 2.1.1.13)	ICE1.peg.2955
ICE1	d__Bacteria;p__Bacteroidota;c__Bacteroidia;o__Bacteroidales;f__Paludibacteraceae;g__Paludibacter;s__	METABOLISM	Carbohydrates	C-1 compound metabolism	S-Adenosyl-L-homocysteine recycling	active	5-methyltetrahydrofolate--homocysteine methyltransferase (EC 2.1.1.13)	ICE1.peg.792
ICE1	d__Bacteria;p__Bacteroidota;c__Bacteroidia;o__Bacteroidales;f__Paludibacteraceae;g__Paludibacter;s__	METABOLISM	Carbohydrates	C-1 compound metabolism	S-Adenosyl-L-homocysteine recycling	active	S-adenosylmethionine synthetase (EC 2.5.1.6)	ICE1.peg.919
ICE1	d__Bacteria;p__Bacteroidota;c__Bacteroidia;o__Bacteroidales;f__Paludibacteraceae;g__Paludibacter;s__	METABOLISM	Carbohydrates	CO2 fixation	Methylenetetrahydrofolate reductase	active	5,10-methylenetetrahydrofolate reductase (EC 1.5.1.20)	ICE1.peg.2322
ICE1	d__Bacteria;p__Bacteroidota;c__Bacteroidia;o__Bacteroidales;f__Paludibacteraceae;g__Paludibacter;s__	METABOLISM	Carbohydrates	Di- and oligosaccharides	Galactose utilization	active	Sodium/sugar cotransporter	ICE1.peg.1213
ICE1	d__Bacteria;p__Bacteroidota;c__Bacteroidia;o__Bacteroidales;f__Paludibacteraceae;g__Paludibacter;s__	METABOLISM	Carbohydrates	Di- and oligosaccharides	Galactose utilization	active	Aldose 1-epimerase (EC 5.1.3.3)	ICE1.peg.1214
ICE1	d__Bacteria;p__Bacteroidota;c__Bacteroidia;o__Bacteroidales;f__Paludibacteraceae;g__Paludibacter;s__	METABOLISM	Carbohydrates	Di- and oligosaccharides	Galactose utilization	active	Aldose 1-epimerase (EC 5.1.3.3)	ICE1.peg.1231
ICE1	d__Bacteria;p__Bacteroidota;c__Bacteroidia;o__Bacteroidales;f__Paludibacteraceae;g__Paludibacter;s__	METABOLISM	Carbohydrates	Di- and oligosaccharides	Galactose utilization	active	UDP-glucose 4-epimerase (EC 5.1.3.2)	ICE1.peg.1365
ICE1	d__Bacteria;p__Bacteroidota;c__Bacteroidia;o__Bacteroidales;f__Paludibacteraceae;g__Paludibacter;s__	METABOLISM	Carbohydrates	Di- and oligosaccharides	Galactose utilization	active	alpha-galactosidase (EC 3.2.1.22)	ICE1.peg.1402
ICE1	d__Bacteria;p__Bacteroidota;c__Bacteroidia;o__Bacteroidales;f__Paludibacteraceae;g__Paludibacter;s__	METABOLISM	Carbohydrates	Di- and oligosaccharides	Galactose utilization	active	UDP-glucose 4-epimerase (EC 5.1.3.2)	ICE1.peg.1965
ICE1	d__Bacteria;p__Bacteroidota;c__Bacteroidia;o__Bacteroidales;f__Paludibacteraceae;g__Paludibacter;s__	METABOLISM	Carbohydrates	Di- and oligosaccharides	Galactose utilization	active	UDP-glucose 4-epimerase (EC 5.1.3.2)	ICE1.peg.1973
ICE1	d__Bacteria;p__Bacteroidota;c__Bacteroidia;o__Bacteroidales;f__Paludibacteraceae;g__Paludibacter;s__	METABOLISM	Carbohydrates	Di- and oligosaccharides	Galactose utilization	active	UDP-glucose 4-epimerase (EC 5.1.3.2)	ICE1.peg.1976
ICE1	d__Bacteria;p__Bacteroidota;c__Bacteroidia;o__Bacteroidales;f__Paludibacteraceae;g__Paludibacter;s__	METABOLISM	Carbohydrates	Di- and oligosaccharides	Galactose utilization	active	alpha-galactosidase (EC 3.2.1.22)	ICE1.peg.2259
ICE1	d__Bacteria;p__Bacteroidota;c__Bacteroidia;o__Bacteroidales;f__Paludibacteraceae;g__Paludibacter;s__	METABOLISM	Carbohydrates	Di- and oligosaccharides	Galactose utilization	active	Galactokinase (EC 2.7.1.6)	ICE1.peg.2651
ICE1	d__Bacteria;p__Bacteroidota;c__Bacteroidia;o__Bacteroidales;f__Paludibacteraceae;g__Paludibacter;s__	METABOLISM	Carbohydrates	Di- and oligosaccharides	Galactose utilization	active	Aldose 1-epimerase (EC 5.1.3.3)	ICE1.peg.2652
ICE1	d__Bacteria;p__Bacteroidota;c__Bacteroidia;o__Bacteroidales;f__Paludibacteraceae;g__Paludibacter;s__	METABOLISM	Carbohydrates	Di- and oligosaccharides	Galactose utilization	active	UDP-glucose 4-epimerase (EC 5.1.3.2)	ICE1.peg.2799
ICE1	d__Bacteria;p__Bacteroidota;c__Bacteroidia;o__Bacteroidales;f__Paludibacteraceae;g__Paludibacter;s__	METABOLISM	Carbohydrates	Di- and oligosaccharides	Galactose utilization	active	UDP-glucose 4-epimerase (EC 5.1.3.2)	ICE1.peg.3891
ICE1	d__Bacteria;p__Bacteroidota;c__Bacteroidia;o__Bacteroidales;f__Paludibacteraceae;g__Paludibacter;s__	METABOLISM	Carbohydrates	Di- and oligosaccharides	Galactose utilization	active	Galactokinase (EC 2.7.1.6)	ICE1.peg.591
ICE1	d__Bacteria;p__Bacteroidota;c__Bacteroidia;o__Bacteroidales;f__Paludibacteraceae;g__Paludibacter;s__	METABOLISM	Carbohydrates	Di- and oligosaccharides	Galactose utilization	active	Aldose 1-epimerase (EC 5.1.3.3)	ICE1.peg.592
ICE1	d__Bacteria;p__Bacteroidota;c__Bacteroidia;o__Bacteroidales;f__Paludibacteraceae;g__Paludibacter;s__	METABOLISM	Carbohydrates	Di- and oligosaccharides	Galactose utilization	active	alpha-galactosidase (EC 3.2.1.22)	ICE1.peg.594
ICE1	d__Bacteria;p__Bacteroidota;c__Bacteroidia;o__Bacteroidales;f__Paludibacteraceae;g__Paludibacter;s__	METABOLISM	Carbohydrates	Di- and oligosaccharides	Galactose utilization	active	alpha-galactosidase (EC 3.2.1.22)	ICE1.peg.602
ICE1	d__Bacteria;p__Bacteroidota;c__Bacteroidia;o__Bacteroidales;f__Paludibacteraceae;g__Paludibacter;s__	METABOLISM	Carbohydrates	Di- and oligosaccharides	Galactose utilization	active	alpha-galactosidase (EC 3.2.1.22)	ICE1.peg.605
ICE1	d__Bacteria;p__Bacteroidota;c__Bacteroidia;o__Bacteroidales;f__Paludibacteraceae;g__Paludibacter;s__	METABOLISM	Carbohydrates	Di- and oligosaccharides	Galactose utilization	active	alpha-galactosidase (EC 3.2.1.22)	ICE1.peg.79
ICE1	d__Bacteria;p__Bacteroidota;c__Bacteroidia;o__Bacteroidales;f__Paludibacteraceae;g__Paludibacter;s__	METABOLISM	Carbohydrates	Di- and oligosaccharides	Galactose utilization	active	alpha-galactosidase (EC 3.2.1.22)	ICE1.peg.976
ICE1	d__Bacteria;p__Bacteroidota;c__Bacteroidia;o__Bacteroidales;f__Paludibacteraceae;g__Paludibacter;s__	METABOLISM	Carbohydrates	Di- and oligosaccharides	Galactose utilization	active	UDP-glucose 4-epimerase (EC 5.1.3.2)	ICE1.peg.996
ICE1	d__Bacteria;p__Bacteroidota;c__Bacteroidia;o__Bacteroidales;f__Paludibacteraceae;g__Paludibacter;s__	METABOLISM	Carbohydrates	Di- and oligosaccharides	Lactose utilization	active	beta-galactosidase (EC 3.2.1.23)	ICE1.peg.1027
ICE1	d__Bacteria;p__Bacteroidota;c__Bacteroidia;o__Bacteroidales;f__Paludibacteraceae;g__Paludibacter;s__	METABOLISM	Carbohydrates	Di- and oligosaccharides	Lactose utilization	active	beta-galactosidase (EC 3.2.1.23)	ICE1.peg.1133
ICE1	d__Bacteria;p__Bacteroidota;c__Bacteroidia;o__Bacteroidales;f__Paludibacteraceae;g__Paludibacter;s__	METABOLISM	Carbohydrates	Di- and oligosaccharides	Lactose utilization	active	beta-galactosidase (EC 3.2.1.23)	ICE1.peg.1147
ICE1	d__Bacteria;p__Bacteroidota;c__Bacteroidia;o__Bacteroidales;f__Paludibacteraceae;g__Paludibacter;s__	METABOLISM	Carbohydrates	Di- and oligosaccharides	Lactose utilization	active	beta-galactosidase (EC 3.2.1.23)	ICE1.peg.1151
ICE1	d__Bacteria;p__Bacteroidota;c__Bacteroidia;o__Bacteroidales;f__Paludibacteraceae;g__Paludibacter;s__	METABOLISM	Carbohydrates	Di- and oligosaccharides	Lactose utilization	active	beta-galactosidase (EC 3.2.1.23)	ICE1.peg.1406
ICE1	d__Bacteria;p__Bacteroidota;c__Bacteroidia;o__Bacteroidales;f__Paludibacteraceae;g__Paludibacter;s__	METABOLISM	Carbohydrates	Di- and oligosaccharides	Lactose utilization	active	beta-galactosidase (EC 3.2.1.23)	ICE1.peg.1408
ICE1	d__Bacteria;p__Bacteroidota;c__Bacteroidia;o__Bacteroidales;f__Paludibacteraceae;g__Paludibacter;s__	METABOLISM	Carbohydrates	Di- and oligosaccharides	Lactose utilization	active	beta-galactosidase (EC 3.2.1.23)	ICE1.peg.1765
ICE1	d__Bacteria;p__Bacteroidota;c__Bacteroidia;o__Bacteroidales;f__Paludibacteraceae;g__Paludibacter;s__	METABOLISM	Carbohydrates	Di- and oligosaccharides	Lactose utilization	active	beta-galactosidase (EC 3.2.1.23)	ICE1.peg.1771
ICE1	d__Bacteria;p__Bacteroidota;c__Bacteroidia;o__Bacteroidales;f__Paludibacteraceae;g__Paludibacter;s__	METABOLISM	Carbohydrates	Di- and oligosaccharides	Lactose utilization	active	beta-galactosidase (EC 3.2.1.23)	ICE1.peg.1778
ICE1	d__Bacteria;p__Bacteroidota;c__Bacteroidia;o__Bacteroidales;f__Paludibacteraceae;g__Paludibacter;s__	METABOLISM	Carbohydrates	Di- and oligosaccharides	Lactose utilization	active	beta-galactosidase (EC 3.2.1.23)	ICE1.peg.1781
ICE1	d__Bacteria;p__Bacteroidota;c__Bacteroidia;o__Bacteroidales;f__Paludibacteraceae;g__Paludibacter;s__	METABOLISM	Carbohydrates	Di- and oligosaccharides	Lactose utilization	active	beta-galactosidase (EC 3.2.1.23)	ICE1.peg.1873
ICE1	d__Bacteria;p__Bacteroidota;c__Bacteroidia;o__Bacteroidales;f__Paludibacteraceae;g__Paludibacter;s__	METABOLISM	Carbohydrates	Di- and oligosaccharides	Lactose utilization	active	beta-galactosidase (EC 3.2.1.23)	ICE1.peg.2264
ICE1	d__Bacteria;p__Bacteroidota;c__Bacteroidia;o__Bacteroidales;f__Paludibacteraceae;g__Paludibacter;s__	METABOLISM	Carbohydrates	Di- and oligosaccharides	Lactose utilization	active	Beta-galactosidase (EC 3.2.1.23)	ICE1.peg.2276
ICE1	d__Bacteria;p__Bacteroidota;c__Bacteroidia;o__Bacteroidales;f__Paludibacteraceae;g__Paludibacter;s__	METABOLISM	Carbohydrates	Di- and oligosaccharides	Lactose utilization	active	beta-galactosidase (EC 3.2.1.23)	ICE1.peg.2284
ICE1	d__Bacteria;p__Bacteroidota;c__Bacteroidia;o__Bacteroidales;f__Paludibacteraceae;g__Paludibacter;s__	METABOLISM	Carbohydrates	Di- and oligosaccharides	Lactose utilization	active	Galactoside O-acetyltransferase (EC 2.3.1.18)	ICE1.peg.2380
ICE1	d__Bacteria;p__Bacteroidota;c__Bacteroidia;o__Bacteroidales;f__Paludibacteraceae;g__Paludibacter;s__	METABOLISM	Carbohydrates	Di- and oligosaccharides	Lactose utilization	active	beta-galactosidase (EC 3.2.1.23)	ICE1.peg.2673
ICE1	d__Bacteria;p__Bacteroidota;c__Bacteroidia;o__Bacteroidales;f__Paludibacteraceae;g__Paludibacter;s__	METABOLISM	Carbohydrates	Di- and oligosaccharides	Lactose utilization	active	beta-galactosidase (EC 3.2.1.23)	ICE1.peg.3051
ICE1	d__Bacteria;p__Bacteroidota;c__Bacteroidia;o__Bacteroidales;f__Paludibacteraceae;g__Paludibacter;s__	METABOLISM	Carbohydrates	Di- and oligosaccharides	Lactose utilization	active	beta-galactosidase (EC 3.2.1.23)	ICE1.peg.3754
ICE1	d__Bacteria;p__Bacteroidota;c__Bacteroidia;o__Bacteroidales;f__Paludibacteraceae;g__Paludibacter;s__	METABOLISM	Carbohydrates	Di- and oligosaccharides	Lactose utilization	active	beta-galactosidase (EC 3.2.1.23)	ICE1.peg.593
ICE1	d__Bacteria;p__Bacteroidota;c__Bacteroidia;o__Bacteroidales;f__Paludibacteraceae;g__Paludibacter;s__	METABOLISM	Carbohydrates	Monosaccharides	D-Galacturonate and D-Glucuronate Utilization	active	Polygalacturonase (EC 3.2.1.15)	ICE1.peg.1030
ICE1	d__Bacteria;p__Bacteroidota;c__Bacteroidia;o__Bacteroidales;f__Paludibacteraceae;g__Paludibacter;s__	METABOLISM	Carbohydrates	Monosaccharides	D-Galacturonate and D-Glucuronate Utilization	active	Rhamnogalacturonides degradation protein RhiN	ICE1.peg.1033
ICE1	d__Bacteria;p__Bacteroidota;c__Bacteroidia;o__Bacteroidales;f__Paludibacteraceae;g__Paludibacter;s__	METABOLISM	Carbohydrates	Monosaccharides	D-Galacturonate and D-Glucuronate Utilization	active	2-dehydro-3-deoxy-D-gluconate 5-dehydrogenase (EC 1.1.1.127) @ 2-deoxy-D-gluconate 3-dehydrogenase (EC 1.1.1.125)	ICE1.peg.1036
ICE1	d__Bacteria;p__Bacteroidota;c__Bacteroidia;o__Bacteroidales;f__Paludibacteraceae;g__Paludibacter;s__	METABOLISM	Carbohydrates	Monosaccharides	D-Galacturonate and D-Glucuronate Utilization	active	2-dehydro-3-deoxy-D-gluconate 5-dehydrogenase (EC 1.1.1.127) @ 2-deoxy-D-gluconate 3-dehydrogenase (EC 1.1.1.125)	ICE1.peg.1036
ICE1	d__Bacteria;p__Bacteroidota;c__Bacteroidia;o__Bacteroidales;f__Paludibacteraceae;g__Paludibacter;s__	METABOLISM	Carbohydrates	Monosaccharides	D-Galacturonate and D-Glucuronate Utilization	active	4-deoxy-L-threo-5-hexosulose-uronate ketol-isomerase (EC 5.3.1.17)	ICE1.peg.1037
ICE1	d__Bacteria;p__Bacteroidota;c__Bacteroidia;o__Bacteroidales;f__Paludibacteraceae;g__Paludibacter;s__	METABOLISM	Carbohydrates	Monosaccharides	D-Galacturonate and D-Glucuronate Utilization	active	Endo-1,4-beta-xylanase (EC 3.2.1.8)	ICE1.peg.1230
ICE1	d__Bacteria;p__Bacteroidota;c__Bacteroidia;o__Bacteroidales;f__Paludibacteraceae;g__Paludibacter;s__	METABOLISM	Carbohydrates	Monosaccharides	D-Galacturonate and D-Glucuronate Utilization	active	Polygalacturonase (EC 3.2.1.15)	ICE1.peg.1793
ICE1	d__Bacteria;p__Bacteroidota;c__Bacteroidia;o__Bacteroidales;f__Paludibacteraceae;g__Paludibacter;s__	METABOLISM	Carbohydrates	Monosaccharides	D-Galacturonate and D-Glucuronate Utilization	active	Rhamnogalacturonides degradation protein RhiN	ICE1.peg.1796
ICE1	d__Bacteria;p__Bacteroidota;c__Bacteroidia;o__Bacteroidales;f__Paludibacteraceae;g__Paludibacter;s__	METABOLISM	Carbohydrates	Monosaccharides	D-Galacturonate and D-Glucuronate Utilization	active	Endo-1,4-beta-xylanase (EC 3.2.1.8)	ICE1.peg.1844
ICE1	d__Bacteria;p__Bacteroidota;c__Bacteroidia;o__Bacteroidales;f__Paludibacteraceae;g__Paludibacter;s__	METABOLISM	Carbohydrates	Monosaccharides	D-Galacturonate and D-Glucuronate Utilization	active	Endo-1,4-beta-xylanase (EC 3.2.1.8)	ICE1.peg.2258
ICE1	d__Bacteria;p__Bacteroidota;c__Bacteroidia;o__Bacteroidales;f__Paludibacteraceae;g__Paludibacter;s__	METABOLISM	Carbohydrates	Monosaccharides	D-Galacturonate and D-Glucuronate Utilization	active	Endo-1,4-beta-xylanase (EC 3.2.1.8)	ICE1.peg.2274
ICE1	d__Bacteria;p__Bacteroidota;c__Bacteroidia;o__Bacteroidales;f__Paludibacteraceae;g__Paludibacter;s__	METABOLISM	Carbohydrates	Monosaccharides	D-Galacturonate and D-Glucuronate Utilization	active	Altronate dehydratase (EC 4.2.1.7)	ICE1.peg.235
ICE1	d__Bacteria;p__Bacteroidota;c__Bacteroidia;o__Bacteroidales;f__Paludibacteraceae;g__Paludibacter;s__	METABOLISM	Carbohydrates	Monosaccharides	D-Galacturonate and D-Glucuronate Utilization	active	Altronate oxidoreductase (EC 1.1.1.58)	ICE1.peg.236
ICE1	d__Bacteria;p__Bacteroidota;c__Bacteroidia;o__Bacteroidales;f__Paludibacteraceae;g__Paludibacter;s__	METABOLISM	Carbohydrates	Monosaccharides	D-Galacturonate and D-Glucuronate Utilization	active	Glucuronide transporter UidB	ICE1.peg.298
ICE1	d__Bacteria;p__Bacteroidota;c__Bacteroidia;o__Bacteroidales;f__Paludibacteraceae;g__Paludibacter;s__	METABOLISM	Carbohydrates	Monosaccharides	D-Galacturonate and D-Glucuronate Utilization	active	Polygalacturonase (EC 3.2.1.15)	ICE1.peg.305
ICE1	d__Bacteria;p__Bacteroidota;c__Bacteroidia;o__Bacteroidales;f__Paludibacteraceae;g__Paludibacter;s__	METABOLISM	Carbohydrates	Monosaccharides	D-Galacturonate and D-Glucuronate Utilization	active	Alpha-glucosidase (EC 3.2.1.20)	ICE1.peg.3142
ICE1	d__Bacteria;p__Bacteroidota;c__Bacteroidia;o__Bacteroidales;f__Paludibacteraceae;g__Paludibacter;s__	METABOLISM	Carbohydrates	Monosaccharides	D-Galacturonate and D-Glucuronate Utilization	active	Rhamnogalacturonides degradation protein RhiN	ICE1.peg.3269
ICE1	d__Bacteria;p__Bacteroidota;c__Bacteroidia;o__Bacteroidales;f__Paludibacteraceae;g__Paludibacter;s__	METABOLISM	Carbohydrates	Monosaccharides	D-Galacturonate and D-Glucuronate Utilization	active	Endo-1,4-beta-xylanase (EC 3.2.1.8)	ICE1.peg.3308
ICE1	d__Bacteria;p__Bacteroidota;c__Bacteroidia;o__Bacteroidales;f__Paludibacteraceae;g__Paludibacter;s__	METABOLISM	Carbohydrates	Monosaccharides	D-Galacturonate and D-Glucuronate Utilization	active	Endo-1,4-beta-xylanase (EC 3.2.1.8)	ICE1.peg.3310
ICE1	d__Bacteria;p__Bacteroidota;c__Bacteroidia;o__Bacteroidales;f__Paludibacteraceae;g__Paludibacter;s__	METABOLISM	Carbohydrates	Monosaccharides	D-Galacturonate and D-Glucuronate Utilization	active	Endo-1,4-beta-xylanase (EC 3.2.1.8)	ICE1.peg.3351
ICE1	d__Bacteria;p__Bacteroidota;c__Bacteroidia;o__Bacteroidales;f__Paludibacteraceae;g__Paludibacter;s__	METABOLISM	Carbohydrates	Monosaccharides	D-Galacturonate and D-Glucuronate Utilization	active	Endo-1,4-beta-xylanase (EC 3.2.1.8)	ICE1.peg.3353
ICE1	d__Bacteria;p__Bacteroidota;c__Bacteroidia;o__Bacteroidales;f__Paludibacteraceae;g__Paludibacter;s__	METABOLISM	Carbohydrates	Monosaccharides	D-Galacturonate and D-Glucuronate Utilization	active	Endo-1,4-beta-xylanase (EC 3.2.1.8)	ICE1.peg.3354
ICE1	d__Bacteria;p__Bacteroidota;c__Bacteroidia;o__Bacteroidales;f__Paludibacteraceae;g__Paludibacter;s__	METABOLISM	Carbohydrates	Monosaccharides	D-Galacturonate and D-Glucuronate Utilization	active	Endo-1,4-beta-xylanase (EC 3.2.1.8)	ICE1.peg.3356
ICE1	d__Bacteria;p__Bacteroidota;c__Bacteroidia;o__Bacteroidales;f__Paludibacteraceae;g__Paludibacter;s__	METABOLISM	Carbohydrates	Monosaccharides	D-Galacturonate and D-Glucuronate Utilization	active	Pectin degradation protein KdgF	ICE1.peg.3628
ICE1	d__Bacteria;p__Bacteroidota;c__Bacteroidia;o__Bacteroidales;f__Paludibacteraceae;g__Paludibacter;s__	METABOLISM	Carbohydrates	Monosaccharides	D-Galacturonate and D-Glucuronate Utilization	active	Mannonate dehydratase (EC 4.2.1.8)	ICE1.peg.471
ICE1	d__Bacteria;p__Bacteroidota;c__Bacteroidia;o__Bacteroidales;f__Paludibacteraceae;g__Paludibacter;s__	METABOLISM	Carbohydrates	Monosaccharides	D-Galacturonate and D-Glucuronate Utilization	active	D-mannonate oxidoreductase (EC 1.1.1.57)	ICE1.peg.472
ICE1	d__Bacteria;p__Bacteroidota;c__Bacteroidia;o__Bacteroidales;f__Paludibacteraceae;g__Paludibacter;s__	METABOLISM	Carbohydrates	Monosaccharides	D-Galacturonate and D-Glucuronate Utilization	active	Uronate isomerase (EC 5.3.1.12)	ICE1.peg.475
ICE1	d__Bacteria;p__Bacteroidota;c__Bacteroidia;o__Bacteroidales;f__Paludibacteraceae;g__Paludibacter;s__	METABOLISM	Carbohydrates	Monosaccharides	D-Galacturonate and D-Glucuronate Utilization	active	2-dehydro-3-deoxygluconokinase (EC 2.7.1.45)	ICE1.peg.476
ICE1	d__Bacteria;p__Bacteroidota;c__Bacteroidia;o__Bacteroidales;f__Paludibacteraceae;g__Paludibacter;s__	METABOLISM	Carbohydrates	Monosaccharides	D-Galacturonate and D-Glucuronate Utilization	active	4-hydroxy-2-oxoglutarate aldolase (EC 4.1.3.16) @ 2-dehydro-3-deoxyphosphogluconate aldolase (EC 4.1.2.14)	ICE1.peg.477
ICE1	d__Bacteria;p__Bacteroidota;c__Bacteroidia;o__Bacteroidales;f__Paludibacteraceae;g__Paludibacter;s__	METABOLISM	Carbohydrates	Monosaccharides	D-Galacturonate and D-Glucuronate Utilization	active	Hexuronate transporter	ICE1.peg.478
ICE1	d__Bacteria;p__Bacteroidota;c__Bacteroidia;o__Bacteroidales;f__Paludibacteraceae;g__Paludibacter;s__	METABOLISM	Carbohydrates	Monosaccharides	D-Galacturonate and D-Glucuronate Utilization	active	Alpha-glucosidase (EC 3.2.1.20)	ICE1.peg.611
ICE1	d__Bacteria;p__Bacteroidota;c__Bacteroidia;o__Bacteroidales;f__Paludibacteraceae;g__Paludibacter;s__	METABOLISM	Carbohydrates	Monosaccharides	D-Galacturonate and D-Glucuronate Utilization	active	Alpha-glucosidase (EC 3.2.1.20)	ICE1.peg.689
ICE1	d__Bacteria;p__Bacteroidota;c__Bacteroidia;o__Bacteroidales;f__Paludibacteraceae;g__Paludibacter;s__	METABOLISM	Carbohydrates	Monosaccharides	D-Galacturonate and D-Glucuronate Utilization	active	Rhamnogalacturonides degradation protein RhiN	ICE1.peg.764
ICE1	d__Bacteria;p__Bacteroidota;c__Bacteroidia;o__Bacteroidales;f__Paludibacteraceae;g__Paludibacter;s__	METABOLISM	Carbohydrates	Monosaccharides	D-Galacturonate and D-Glucuronate Utilization	active	Endo-1,4-beta-xylanase (EC 3.2.1.8)	ICE1.peg.949
ICE1	d__Bacteria;p__Bacteroidota;c__Bacteroidia;o__Bacteroidales;f__Paludibacteraceae;g__Paludibacter;s__	METABOLISM	Carbohydrates	Monosaccharides	D-Galacturonate and D-Glucuronate Utilization	active	Mannonate dehydratase (EC 4.2.1.8)	ICE1.peg.955
ICE1	d__Bacteria;p__Bacteroidota;c__Bacteroidia;o__Bacteroidales;f__Paludibacteraceae;g__Paludibacter;s__	METABOLISM	Carbohydrates	Monosaccharides	D-Galacturonate and D-Glucuronate Utilization	active	D-mannonate oxidoreductase (EC 1.1.1.57)	ICE1.peg.956
ICE1	d__Bacteria;p__Bacteroidota;c__Bacteroidia;o__Bacteroidales;f__Paludibacteraceae;g__Paludibacter;s__	METABOLISM	Carbohydrates	Monosaccharides	D-Galacturonate and D-Glucuronate Utilization	active	Alpha-glucosidase (EC 3.2.1.20)	ICE1.peg.979
ICE1	d__Bacteria;p__Bacteroidota;c__Bacteroidia;o__Bacteroidales;f__Paludibacteraceae;g__Paludibacter;s__	METABOLISM	Carbohydrates	Monosaccharides	D-gluconate and ketogluconates metabolism	likely	2-dehydro-3-deoxygluconokinase (EC 2.7.1.45)	ICE1.peg.476
ICE1	d__Bacteria;p__Bacteroidota;c__Bacteroidia;o__Bacteroidales;f__Paludibacteraceae;g__Paludibacter;s__	METABOLISM	Carbohydrates	Monosaccharides	GDP-fucose to mannose-1P module	active	Mannose-1-phosphate guanylyltransferase (EC 2.7.7.13)	ICE1.peg.1381
ICE1	d__Bacteria;p__Bacteroidota;c__Bacteroidia;o__Bacteroidales;f__Paludibacteraceae;g__Paludibacter;s__	METABOLISM	Carbohydrates	Monosaccharides	GDP-fucose to mannose-1P module	active	GDP-mannose 4,6-dehydratase (EC 4.2.1.47)	ICE1.peg.1382
ICE1	d__Bacteria;p__Bacteroidota;c__Bacteroidia;o__Bacteroidales;f__Paludibacteraceae;g__Paludibacter;s__	METABOLISM	Carbohydrates	Monosaccharides	GDP-fucose to mannose-1P module	active	GDP-L-fucose synthetase (EC 1.1.1.271)	ICE1.peg.1383
ICE1	d__Bacteria;p__Bacteroidota;c__Bacteroidia;o__Bacteroidales;f__Paludibacteraceae;g__Paludibacter;s__	METABOLISM	Carbohydrates	Monosaccharides	GDP-fucose to mannose-1P module	active	Mannose-1-phosphate guanylyltransferase (EC 2.7.7.13)	ICE1.peg.2127
ICE1	d__Bacteria;p__Bacteroidota;c__Bacteroidia;o__Bacteroidales;f__Paludibacteraceae;g__Paludibacter;s__	METABOLISM	Carbohydrates	Monosaccharides	GDP-fucose to mannose-1P module	active	GDP-mannose 4,6-dehydratase (EC 4.2.1.47)	ICE1.peg.2635
ICE1	d__Bacteria;p__Bacteroidota;c__Bacteroidia;o__Bacteroidales;f__Paludibacteraceae;g__Paludibacter;s__	METABOLISM	Carbohydrates	Monosaccharides	GDP-fucose to mannose-1P module	active	GDP-L-fucose synthetase (EC 1.1.1.271)	ICE1.peg.2636
ICE1	d__Bacteria;p__Bacteroidota;c__Bacteroidia;o__Bacteroidales;f__Paludibacteraceae;g__Paludibacter;s__	METABOLISM	Carbohydrates	Monosaccharides	GDP-fucose to mannose-1P module	active	Mannose-6-phosphate isomerase (EC 5.3.1.8)	ICE1.peg.2798
ICE1	d__Bacteria;p__Bacteroidota;c__Bacteroidia;o__Bacteroidales;f__Paludibacteraceae;g__Paludibacter;s__	METABOLISM	Carbohydrates	Polysaccharides	Glycogen metabolism	active	4-alpha-glucanotransferase (amylomaltase) (EC 2.4.1.25)	ICE1.peg.1301
ICE1	d__Bacteria;p__Bacteroidota;c__Bacteroidia;o__Bacteroidales;f__Paludibacteraceae;g__Paludibacter;s__	METABOLISM	Carbohydrates	Polysaccharides	Glycogen metabolism	active	Glycogen phosphorylase (EC 2.4.1.1)	ICE1.peg.1457
ICE1	d__Bacteria;p__Bacteroidota;c__Bacteroidia;o__Bacteroidales;f__Paludibacteraceae;g__Paludibacter;s__	METABOLISM	Carbohydrates	Polysaccharides	Glycogen metabolism	active	Putative glycogen debranching enzyme, archaeal type, TIGR01561	ICE1.peg.1498
ICE1	d__Bacteria;p__Bacteroidota;c__Bacteroidia;o__Bacteroidales;f__Paludibacteraceae;g__Paludibacter;s__	METABOLISM	Carbohydrates	Polysaccharides	Glycogen metabolism	active	1,4-alpha-glucan (glycogen) branching enzyme, GH-13-type (EC 2.4.1.18)	ICE1.peg.248
ICE1	d__Bacteria;p__Bacteroidota;c__Bacteroidia;o__Bacteroidales;f__Paludibacteraceae;g__Paludibacter;s__	METABOLISM	Carbohydrates	Polysaccharides	Glycogen metabolism	active	Limit dextrin alpha-1,6-maltotetraose-hydrolase (EC 3.2.1.196) / Pullulanase (EC 3.2.1.41)	ICE1.peg.2485
ICE1	d__Bacteria;p__Bacteroidota;c__Bacteroidia;o__Bacteroidales;f__Paludibacteraceae;g__Paludibacter;s__	METABOLISM	Carbohydrates	Polysaccharides	Glycogen metabolism	active	Glycogen phosphorylase (EC 2.4.1.1)	ICE1.peg.3236
ICE1	d__Bacteria;p__Bacteroidota;c__Bacteroidia;o__Bacteroidales;f__Paludibacteraceae;g__Paludibacter;s__	METABOLISM	Carbohydrates	Polysaccharides	Glycogen metabolism	active	4-alpha-glucanotransferase (amylomaltase) (EC 2.4.1.25)	ICE1.peg.3616
ICE1	d__Bacteria;p__Bacteroidota;c__Bacteroidia;o__Bacteroidales;f__Paludibacteraceae;g__Paludibacter;s__	METABOLISM	Carbohydrates	Sugar alcohols	Ethanolamine utilization	active	ATP:Cob(I)alamin adenosyltransferase (EC 2.5.1.17)	ICE1.peg.1633
ICE1	d__Bacteria;p__Bacteroidota;c__Bacteroidia;o__Bacteroidales;f__Paludibacteraceae;g__Paludibacter;s__	METABOLISM	Carbohydrates	Sugar alcohols	Ethanolamine utilization	active	Ethanolamine ammonia-lyase light chain (EC 4.3.1.7)	ICE1.peg.412
ICE1	d__Bacteria;p__Bacteroidota;c__Bacteroidia;o__Bacteroidales;f__Paludibacteraceae;g__Paludibacter;s__	METABOLISM	Carbohydrates	Sugar alcohols	Ethanolamine utilization	active	Ethanolamine ammonia-lyase heavy chain (EC 4.3.1.7)	ICE1.peg.413
ICE1	d__Bacteria;p__Bacteroidota;c__Bacteroidia;o__Bacteroidales;f__Paludibacteraceae;g__Paludibacter;s__	METABOLISM	Carbohydrates	Sugar alcohols	Ethanolamine utilization	active	Ethanolamine permease	ICE1.peg.414
ICE1	d__Bacteria;p__Bacteroidota;c__Bacteroidia;o__Bacteroidales;f__Paludibacteraceae;g__Paludibacter;s__	METABOLISM	Carbohydrates	Sugar alcohols	Ethanolamine utilization	active	Acetate kinase (EC 2.7.2.1)	ICE1.peg.867
ICE1	d__Bacteria;p__Bacteroidota;c__Bacteroidia;o__Bacteroidales;f__Paludibacteraceae;g__Paludibacter;s__	METABOLISM	Carbohydrates	Sugar alcohols	Ethanolamine utilization	active	Phosphate acetyltransferase (EC 2.3.1.8)	ICE1.peg.869
ICE1	d__Bacteria;p__Bacteroidota;c__Bacteroidia;o__Bacteroidales;f__Paludibacteraceae;g__Paludibacter;s__	METABOLISM	Cofactors, Vitamins, Prosthetic Groups	Biotin	Biotin biosynthesis	active	Long-chain-fatty-acid--CoA ligase (EC 6.2.1.3)	ICE1.peg.1422
ICE1	d__Bacteria;p__Bacteroidota;c__Bacteroidia;o__Bacteroidales;f__Paludibacteraceae;g__Paludibacter;s__	METABOLISM	Cofactors, Vitamins, Prosthetic Groups	Biotin	Biotin biosynthesis	active	Long-chain-fatty-acid--CoA ligase (EC 6.2.1.3)	ICE1.peg.1635
ICE1	d__Bacteria;p__Bacteroidota;c__Bacteroidia;o__Bacteroidales;f__Paludibacteraceae;g__Paludibacter;s__	METABOLISM	Cofactors, Vitamins, Prosthetic Groups	Biotin	Biotin biosynthesis	active	Long-chain-fatty-acid--CoA ligase (EC 6.2.1.3)	ICE1.peg.1636
ICE1	d__Bacteria;p__Bacteroidota;c__Bacteroidia;o__Bacteroidales;f__Paludibacteraceae;g__Paludibacter;s__	METABOLISM	Cofactors, Vitamins, Prosthetic Groups	Biotin	Biotin biosynthesis	active	Long-chain-fatty-acid--CoA ligase (EC 6.2.1.3)	ICE1.peg.1992
ICE1	d__Bacteria;p__Bacteroidota;c__Bacteroidia;o__Bacteroidales;f__Paludibacteraceae;g__Paludibacter;s__	METABOLISM	Cofactors, Vitamins, Prosthetic Groups	Biotin	Biotin biosynthesis	active	Biotin--protein ligase (EC 6.3.4.9)(EC 6.3.4.10)(EC 6.3.4.11)(EC 6.3.4.15)	ICE1.peg.2320
ICE1	d__Bacteria;p__Bacteroidota;c__Bacteroidia;o__Bacteroidales;f__Paludibacteraceae;g__Paludibacter;s__	METABOLISM	Cofactors, Vitamins, Prosthetic Groups	Biotin	Biotin biosynthesis	active	Long-chain-fatty-acid--CoA ligase (EC 6.2.1.3)	ICE1.peg.2845
ICE1	d__Bacteria;p__Bacteroidota;c__Bacteroidia;o__Bacteroidales;f__Paludibacteraceae;g__Paludibacter;s__	METABOLISM	Cofactors, Vitamins, Prosthetic Groups	Biotin	Biotin biosynthesis	active	Long-chain-fatty-acid--CoA ligase (EC 6.2.1.3)	ICE1.peg.3103
ICE1	d__Bacteria;p__Bacteroidota;c__Bacteroidia;o__Bacteroidales;f__Paludibacteraceae;g__Paludibacter;s__	METABOLISM	Cofactors, Vitamins, Prosthetic Groups	Biotin	Biotin biosynthesis	active	Long-chain-fatty-acid--CoA ligase (EC 6.2.1.3)	ICE1.peg.3679
ICE1	d__Bacteria;p__Bacteroidota;c__Bacteroidia;o__Bacteroidales;f__Paludibacteraceae;g__Paludibacter;s__	METABOLISM	Cofactors, Vitamins, Prosthetic Groups	Biotin	Biotin synthesis & utilization	active	Long-chain-fatty-acid--CoA ligase (EC 6.2.1.3)	ICE1.peg.1422
ICE1	d__Bacteria;p__Bacteroidota;c__Bacteroidia;o__Bacteroidales;f__Paludibacteraceae;g__Paludibacter;s__	METABOLISM	Cofactors, Vitamins, Prosthetic Groups	Biotin	Biotin synthesis & utilization	active	Long-chain-fatty-acid--CoA ligase (EC 6.2.1.3)	ICE1.peg.1635
ICE1	d__Bacteria;p__Bacteroidota;c__Bacteroidia;o__Bacteroidales;f__Paludibacteraceae;g__Paludibacter;s__	METABOLISM	Cofactors, Vitamins, Prosthetic Groups	Biotin	Biotin synthesis & utilization	active	Long-chain-fatty-acid--CoA ligase (EC 6.2.1.3)	ICE1.peg.1636
ICE1	d__Bacteria;p__Bacteroidota;c__Bacteroidia;o__Bacteroidales;f__Paludibacteraceae;g__Paludibacter;s__	METABOLISM	Cofactors, Vitamins, Prosthetic Groups	Biotin	Biotin synthesis & utilization	active	Long-chain-fatty-acid--CoA ligase (EC 6.2.1.3)	ICE1.peg.1992
ICE1	d__Bacteria;p__Bacteroidota;c__Bacteroidia;o__Bacteroidales;f__Paludibacteraceae;g__Paludibacter;s__	METABOLISM	Cofactors, Vitamins, Prosthetic Groups	Biotin	Biotin synthesis & utilization	active	Biotin--protein ligase (EC 6.3.4.9)(EC 6.3.4.10)(EC 6.3.4.11)(EC 6.3.4.15)	ICE1.peg.2320
ICE1	d__Bacteria;p__Bacteroidota;c__Bacteroidia;o__Bacteroidales;f__Paludibacteraceae;g__Paludibacter;s__	METABOLISM	Cofactors, Vitamins, Prosthetic Groups	Biotin	Biotin synthesis & utilization	active	Long-chain-fatty-acid--CoA ligase (EC 6.2.1.3)	ICE1.peg.2845
ICE1	d__Bacteria;p__Bacteroidota;c__Bacteroidia;o__Bacteroidales;f__Paludibacteraceae;g__Paludibacter;s__	METABOLISM	Cofactors, Vitamins, Prosthetic Groups	Biotin	Biotin synthesis & utilization	active	Long-chain-fatty-acid--CoA ligase (EC 6.2.1.3)	ICE1.peg.3103
ICE1	d__Bacteria;p__Bacteroidota;c__Bacteroidia;o__Bacteroidales;f__Paludibacteraceae;g__Paludibacter;s__	METABOLISM	Cofactors, Vitamins, Prosthetic Groups	Biotin	Biotin synthesis & utilization	active	Long-chain-fatty-acid--CoA ligase (EC 6.2.1.3)	ICE1.peg.3679
ICE1	d__Bacteria;p__Bacteroidota;c__Bacteroidia;o__Bacteroidales;f__Paludibacteraceae;g__Paludibacter;s__	METABOLISM	Cofactors, Vitamins, Prosthetic Groups	Biotin	Biotin synthesis & utilization	active	Phosphoenolpyruvate carboxylase (EC 4.1.1.31)	ICE1.peg.411
ICE1	d__Bacteria;p__Bacteroidota;c__Bacteroidia;o__Bacteroidales;f__Paludibacteraceae;g__Paludibacter;s__	METABOLISM	Cofactors, Vitamins, Prosthetic Groups	Biotin	Biotin synthesis & utilization	active	Biotin carboxylase of acetyl-CoA carboxylase (EC 6.3.4.14)	ICE1.peg.528
ICE1	d__Bacteria;p__Bacteroidota;c__Bacteroidia;o__Bacteroidales;f__Paludibacteraceae;g__Paludibacter;s__	METABOLISM	Cofactors, Vitamins, Prosthetic Groups	Coenzyme A	Coenzyme A -- gjo	likely	Phosphopantothenoylcysteine decarboxylase (EC 4.1.1.36) / Phosphopantothenoylcysteine synthetase (EC 6.3.2.5)	ICE1.peg.1312
ICE1	d__Bacteria;p__Bacteroidota;c__Bacteroidia;o__Bacteroidales;f__Paludibacteraceae;g__Paludibacter;s__	METABOLISM	Cofactors, Vitamins, Prosthetic Groups	Coenzyme A	Coenzyme A -- gjo	likely	Phosphopantothenoylcysteine decarboxylase (EC 4.1.1.36) / Phosphopantothenoylcysteine synthetase (EC 6.3.2.5)	ICE1.peg.1312
ICE1	d__Bacteria;p__Bacteroidota;c__Bacteroidia;o__Bacteroidales;f__Paludibacteraceae;g__Paludibacter;s__	METABOLISM	Cofactors, Vitamins, Prosthetic Groups	Coenzyme A	Coenzyme A -- gjo	likely	Pantoate--beta-alanine ligase (EC 6.3.2.1)	ICE1.peg.3788
ICE1	d__Bacteria;p__Bacteroidota;c__Bacteroidia;o__Bacteroidales;f__Paludibacteraceae;g__Paludibacter;s__	METABOLISM	Cofactors, Vitamins, Prosthetic Groups	Coenzyme A	Coenzyme A Biosynthesis cluster	active	3-methyl-2-oxobutanoate hydroxymethyltransferase (EC 2.1.2.11)	ICE1.peg.1417
ICE1	d__Bacteria;p__Bacteroidota;c__Bacteroidia;o__Bacteroidales;f__Paludibacteraceae;g__Paludibacter;s__	METABOLISM	Cofactors, Vitamins, Prosthetic Groups	Coenzyme A	Coenzyme A Biosynthesis cluster	active	Ketol-acid reductoisomerase (NADP(+)) (EC 1.1.1.86)	ICE1.peg.1471
ICE1	d__Bacteria;p__Bacteroidota;c__Bacteroidia;o__Bacteroidales;f__Paludibacteraceae;g__Paludibacter;s__	METABOLISM	Cofactors, Vitamins, Prosthetic Groups	Coenzyme A	Coenzyme A Biosynthesis cluster	active	2-dehydropantoate 2-reductase (EC 1.1.1.169)	ICE1.peg.2569
ICE1	d__Bacteria;p__Bacteroidota;c__Bacteroidia;o__Bacteroidales;f__Paludibacteraceae;g__Paludibacter;s__	METABOLISM	Cofactors, Vitamins, Prosthetic Groups	Coenzyme A	Coenzyme A Biosynthesis cluster	active	Pantothenate kinase type III, CoaX-like (EC 2.7.1.33)	ICE1.peg.2841
ICE1	d__Bacteria;p__Bacteroidota;c__Bacteroidia;o__Bacteroidales;f__Paludibacteraceae;g__Paludibacter;s__	METABOLISM	Cofactors, Vitamins, Prosthetic Groups	Coenzyme A	Coenzyme A Biosynthesis cluster	active	Pantoate--beta-alanine ligase (EC 6.3.2.1)	ICE1.peg.3788
ICE1	d__Bacteria;p__Bacteroidota;c__Bacteroidia;o__Bacteroidales;f__Paludibacteraceae;g__Paludibacter;s__	METABOLISM	Cofactors, Vitamins, Prosthetic Groups	Coenzyme A	Coenzyme A Biosynthesis cluster	active	Aspartate 1-decarboxylase (EC 4.1.1.11)	ICE1.peg.3789
ICE1	d__Bacteria;p__Bacteroidota;c__Bacteroidia;o__Bacteroidales;f__Paludibacteraceae;g__Paludibacter;s__	METABOLISM	Cofactors, Vitamins, Prosthetic Groups	Coenzyme A	Coenzyme A Biosynthesis cluster	active	Ketopantoate reductase PanG (EC 1.1.1.169)	ICE1.peg.486
ICE1	d__Bacteria;p__Bacteroidota;c__Bacteroidia;o__Bacteroidales;f__Paludibacteraceae;g__Paludibacter;s__	METABOLISM	Cofactors, Vitamins, Prosthetic Groups	Folate and pterines	Folate Biosynthesis	active	Dihydrofolate synthase (EC 6.3.2.12) @ Folylpolyglutamate synthase (EC 6.3.2.17)	ICE1.peg.1094
ICE1	d__Bacteria;p__Bacteroidota;c__Bacteroidia;o__Bacteroidales;f__Paludibacteraceae;g__Paludibacter;s__	METABOLISM	Cofactors, Vitamins, Prosthetic Groups	Folate and pterines	Folate Biosynthesis	active	Dihydrofolate synthase (EC 6.3.2.12) @ Folylpolyglutamate synthase (EC 6.3.2.17)	ICE1.peg.1094
ICE1	d__Bacteria;p__Bacteroidota;c__Bacteroidia;o__Bacteroidales;f__Paludibacteraceae;g__Paludibacter;s__	METABOLISM	Cofactors, Vitamins, Prosthetic Groups	Folate and pterines	Folate Biosynthesis	active	Predicted CoA-binding domain COG1832	ICE1.peg.1706
ICE1	d__Bacteria;p__Bacteroidota;c__Bacteroidia;o__Bacteroidales;f__Paludibacteraceae;g__Paludibacter;s__	METABOLISM	Cofactors, Vitamins, Prosthetic Groups	Folate and pterines	Folate Biosynthesis	active	Dihydrofolate reductase (EC 1.5.1.3)	ICE1.peg.1859
ICE1	d__Bacteria;p__Bacteroidota;c__Bacteroidia;o__Bacteroidales;f__Paludibacteraceae;g__Paludibacter;s__	METABOLISM	Cofactors, Vitamins, Prosthetic Groups	Folate and pterines	Folate Biosynthesis	active	Thymidylate synthase (EC 2.1.1.45)	ICE1.peg.1860
ICE1	d__Bacteria;p__Bacteroidota;c__Bacteroidia;o__Bacteroidales;f__Paludibacteraceae;g__Paludibacter;s__	METABOLISM	Cofactors, Vitamins, Prosthetic Groups	Folate and pterines	Folate Biosynthesis	active	3,4-dihydroxy-2-butanone 4-phosphate synthase (EC 4.1.99.12) / GTP cyclohydrolase II (EC 3.5.4.25)	ICE1.peg.1924
ICE1	d__Bacteria;p__Bacteroidota;c__Bacteroidia;o__Bacteroidales;f__Paludibacteraceae;g__Paludibacter;s__	METABOLISM	Cofactors, Vitamins, Prosthetic Groups	Folate and pterines	Folate Biosynthesis	active	Thymidine kinase (EC 2.7.1.21)	ICE1.peg.2011
ICE1	d__Bacteria;p__Bacteroidota;c__Bacteroidia;o__Bacteroidales;f__Paludibacteraceae;g__Paludibacter;s__	METABOLISM	Cofactors, Vitamins, Prosthetic Groups	Folate and pterines	Folate Biosynthesis	active	GTP cyclohydrolase I (EC 3.5.4.16) type 1	ICE1.peg.2091
ICE1	d__Bacteria;p__Bacteroidota;c__Bacteroidia;o__Bacteroidales;f__Paludibacteraceae;g__Paludibacter;s__	METABOLISM	Cofactors, Vitamins, Prosthetic Groups	Folate and pterines	Folate Biosynthesis	active	Dihydropteroate synthase (EC 2.5.1.15)	ICE1.peg.2367
ICE1	d__Bacteria;p__Bacteroidota;c__Bacteroidia;o__Bacteroidales;f__Paludibacteraceae;g__Paludibacter;s__	METABOLISM	Cofactors, Vitamins, Prosthetic Groups	Folate and pterines	Folate Biosynthesis	active	Methionyl-tRNA formyltransferase (EC 2.1.2.9)	ICE1.peg.3015
ICE1	d__Bacteria;p__Bacteroidota;c__Bacteroidia;o__Bacteroidales;f__Paludibacteraceae;g__Paludibacter;s__	METABOLISM	Cofactors, Vitamins, Prosthetic Groups	Folate and pterines	Folate Biosynthesis	active	2-amino-4-hydroxy-6-hydroxymethyldihydropteridine pyrophosphokinase (EC 2.7.6.3)	ICE1.peg.320
ICE1	d__Bacteria;p__Bacteroidota;c__Bacteroidia;o__Bacteroidales;f__Paludibacteraceae;g__Paludibacter;s__	METABOLISM	Cofactors, Vitamins, Prosthetic Groups	Folate and pterines	Folate Biosynthesis	active	Anthranilate synthase, amidotransferase component (EC 4.1.3.27) @ Para-aminobenzoate synthase, amidotransferase component (EC 2.6.1.85)	ICE1.peg.3337
ICE1	d__Bacteria;p__Bacteroidota;c__Bacteroidia;o__Bacteroidales;f__Paludibacteraceae;g__Paludibacter;s__	METABOLISM	Cofactors, Vitamins, Prosthetic Groups	Folate and pterines	Folate Biosynthesis	active	Phosphoribosylanthranilate isomerase (EC 5.3.1.24)	ICE1.peg.3340
ICE1	d__Bacteria;p__Bacteroidota;c__Bacteroidia;o__Bacteroidales;f__Paludibacteraceae;g__Paludibacter;s__	METABOLISM	Cofactors, Vitamins, Prosthetic Groups	Folate and pterines	Folate Biosynthesis	active	Dihydroneopterin aldolase (EC 4.1.2.25)	ICE1.peg.338
ICE1	d__Bacteria;p__Bacteroidota;c__Bacteroidia;o__Bacteroidales;f__Paludibacteraceae;g__Paludibacter;s__	METABOLISM	Cofactors, Vitamins, Prosthetic Groups	Folate and pterines	Folate Biosynthesis	active	Aminodeoxychorismate lyase (EC 4.1.3.38)	ICE1.peg.50
ICE1	d__Bacteria;p__Bacteroidota;c__Bacteroidia;o__Bacteroidales;f__Paludibacteraceae;g__Paludibacter;s__	METABOLISM	Cofactors, Vitamins, Prosthetic Groups	Folate and pterines	Folate Biosynthesis	active	Para-aminobenzoate synthase, aminase component (EC 2.6.1.85)	ICE1.peg.51
ICE1	d__Bacteria;p__Bacteroidota;c__Bacteroidia;o__Bacteroidales;f__Paludibacteraceae;g__Paludibacter;s__	METABOLISM	Cofactors, Vitamins, Prosthetic Groups	Folate and pterines	Folate Biosynthesis	active	Serine hydroxymethyltransferase (EC 2.1.2.1)	ICE1.peg.576
ICE1	d__Bacteria;p__Bacteroidota;c__Bacteroidia;o__Bacteroidales;f__Paludibacteraceae;g__Paludibacter;s__	METABOLISM	Cofactors, Vitamins, Prosthetic Groups	Folate and pterines	Folate Biosynthesis	active	5-formyltetrahydrofolate cyclo-ligase (EC 6.3.3.2)	ICE1.peg.872
ICE1	d__Bacteria;p__Bacteroidota;c__Bacteroidia;o__Bacteroidales;f__Paludibacteraceae;g__Paludibacter;s__	METABOLISM	Cofactors, Vitamins, Prosthetic Groups	Folate and pterines	Folate Biosynthesis	active	S-adenosylmethionine synthetase (EC 2.5.1.6)	ICE1.peg.919
ICE1	d__Bacteria;p__Bacteroidota;c__Bacteroidia;o__Bacteroidales;f__Paludibacteraceae;g__Paludibacter;s__	METABOLISM	Cofactors, Vitamins, Prosthetic Groups	Folate and pterines	Folate Biosynthesis	active	Methenyltetrahydrofolate cyclohydrolase (EC 3.5.4.9) / Methylenetetrahydrofolate dehydrogenase (NADP+) (EC 1.5.1.5)	ICE1.peg.961
ICE1	d__Bacteria;p__Bacteroidota;c__Bacteroidia;o__Bacteroidales;f__Paludibacteraceae;g__Paludibacter;s__	METABOLISM	Cofactors, Vitamins, Prosthetic Groups	Folate and pterines	Folate biosynthesis cluster	likely	tRNA(Ile)-lysidine synthetase (EC 6.3.4.19)	ICE1.peg.1096
ICE1	d__Bacteria;p__Bacteroidota;c__Bacteroidia;o__Bacteroidales;f__Paludibacteraceae;g__Paludibacter;s__	METABOLISM	Cofactors, Vitamins, Prosthetic Groups	Folate and pterines	Folate biosynthesis cluster	likely	Hypoxanthine-guanine phosphoribosyltransferase (EC 2.4.2.8)	ICE1.peg.2024
ICE1	d__Bacteria;p__Bacteroidota;c__Bacteroidia;o__Bacteroidales;f__Paludibacteraceae;g__Paludibacter;s__	METABOLISM	Cofactors, Vitamins, Prosthetic Groups	Folate and pterines	Folate biosynthesis cluster	likely	GTP cyclohydrolase I (EC 3.5.4.16) type 1	ICE1.peg.2091
ICE1	d__Bacteria;p__Bacteroidota;c__Bacteroidia;o__Bacteroidales;f__Paludibacteraceae;g__Paludibacter;s__	METABOLISM	Cofactors, Vitamins, Prosthetic Groups	Folate and pterines	Folate biosynthesis cluster	likely	Dihydropteroate synthase (EC 2.5.1.15)	ICE1.peg.2367
ICE1	d__Bacteria;p__Bacteroidota;c__Bacteroidia;o__Bacteroidales;f__Paludibacteraceae;g__Paludibacter;s__	METABOLISM	Cofactors, Vitamins, Prosthetic Groups	Folate and pterines	Folate biosynthesis cluster	likely	2-amino-4-hydroxy-6-hydroxymethyldihydropteridine pyrophosphokinase (EC 2.7.6.3)	ICE1.peg.320
ICE1	d__Bacteria;p__Bacteroidota;c__Bacteroidia;o__Bacteroidales;f__Paludibacteraceae;g__Paludibacter;s__	METABOLISM	Cofactors, Vitamins, Prosthetic Groups	Folate and pterines	Folate biosynthesis cluster	likely	Cell division-associated, ATP-dependent zinc metalloprotease FtsH	ICE1.peg.327
ICE1	d__Bacteria;p__Bacteroidota;c__Bacteroidia;o__Bacteroidales;f__Paludibacteraceae;g__Paludibacter;s__	METABOLISM	Cofactors, Vitamins, Prosthetic Groups	Folate and pterines	Folate biosynthesis cluster	likely	Dihydroneopterin aldolase (EC 4.1.2.25)	ICE1.peg.338
ICE1	d__Bacteria;p__Bacteroidota;c__Bacteroidia;o__Bacteroidales;f__Paludibacteraceae;g__Paludibacter;s__	METABOLISM	Cofactors, Vitamins, Prosthetic Groups	Folate and pterines	Folate biosynthesis cluster	likely	Pantoate--beta-alanine ligase (EC 6.3.2.1)	ICE1.peg.3788
ICE1	d__Bacteria;p__Bacteroidota;c__Bacteroidia;o__Bacteroidales;f__Paludibacteraceae;g__Paludibacter;s__	METABOLISM	Cofactors, Vitamins, Prosthetic Groups	Folate and pterines	Folate biosynthesis cluster	likely	Aspartate 1-decarboxylase (EC 4.1.1.11)	ICE1.peg.3789
ICE1	d__Bacteria;p__Bacteroidota;c__Bacteroidia;o__Bacteroidales;f__Paludibacteraceae;g__Paludibacter;s__	METABOLISM	Cofactors, Vitamins, Prosthetic Groups	Folate and pterines	Folate biosynthesis cluster	likely	Ketopantoate reductase PanG (EC 1.1.1.169)	ICE1.peg.486
ICE1	d__Bacteria;p__Bacteroidota;c__Bacteroidia;o__Bacteroidales;f__Paludibacteraceae;g__Paludibacter;s__	METABOLISM	Cofactors, Vitamins, Prosthetic Groups	Lipoic acid	Lipoic acid metabolism	active	Lipoyl synthase (EC 2.8.1.8)	ICE1.peg.3833
ICE1	d__Bacteria;p__Bacteroidota;c__Bacteroidia;o__Bacteroidales;f__Paludibacteraceae;g__Paludibacter;s__	METABOLISM	Cofactors, Vitamins, Prosthetic Groups	Lipoic acid	Lipoic acid metabolism	active	Dihydrolipoamide acetyltransferase component of pyruvate dehydrogenase complex (EC 2.3.1.12)	ICE1.peg.558
ICE1	d__Bacteria;p__Bacteroidota;c__Bacteroidia;o__Bacteroidales;f__Paludibacteraceae;g__Paludibacter;s__	METABOLISM	Cofactors, Vitamins, Prosthetic Groups	Lipoic acid	Lipoic acid metabolism	active	Lipoate-protein ligase A	ICE1.peg.559
ICE1	d__Bacteria;p__Bacteroidota;c__Bacteroidia;o__Bacteroidales;f__Paludibacteraceae;g__Paludibacter;s__	METABOLISM	Cofactors, Vitamins, Prosthetic Groups	Lipoic acid	Lipoic acid metabolism	active	Octanoate-[acyl-carrier-protein]-protein-N-octanoyltransferase (EC 2.3.1.181)	ICE1.peg.991
ICE1	d__Bacteria;p__Bacteroidota;c__Bacteroidia;o__Bacteroidales;f__Paludibacteraceae;g__Paludibacter;s__	METABOLISM	Cofactors, Vitamins, Prosthetic Groups	Lipoic acid	Lipoylated proteins	active	Glycine dehydrogenase [decarboxylating] (glycine cleavage system P protein) (EC 1.4.4.2)	ICE1.peg.1531
ICE1	d__Bacteria;p__Bacteroidota;c__Bacteroidia;o__Bacteroidales;f__Paludibacteraceae;g__Paludibacter;s__	METABOLISM	Cofactors, Vitamins, Prosthetic Groups	Lipoic acid	Lipoylated proteins	active	Glycine cleavage system H protein	ICE1.peg.3024
ICE1	d__Bacteria;p__Bacteroidota;c__Bacteroidia;o__Bacteroidales;f__Paludibacteraceae;g__Paludibacter;s__	METABOLISM	Cofactors, Vitamins, Prosthetic Groups	Lipoic acid	Lipoylated proteins	active	Aminomethyltransferase (glycine cleavage system T protein) (EC 2.1.2.10)	ICE1.peg.3442
ICE1	d__Bacteria;p__Bacteroidota;c__Bacteroidia;o__Bacteroidales;f__Paludibacteraceae;g__Paludibacter;s__	METABOLISM	Cofactors, Vitamins, Prosthetic Groups	Lipoic acid	Lipoylated proteins	active	Dihydrolipoamide dehydrogenase (EC 1.8.1.4)	ICE1.peg.402
ICE1	d__Bacteria;p__Bacteroidota;c__Bacteroidia;o__Bacteroidales;f__Paludibacteraceae;g__Paludibacter;s__	METABOLISM	Cofactors, Vitamins, Prosthetic Groups	NAD and NADP	NAD and NADP cofactor biosynthesis global	active	Nicotinate-nucleotide adenylyltransferase (EC 2.7.7.18)	ICE1.peg.1055
ICE1	d__Bacteria;p__Bacteroidota;c__Bacteroidia;o__Bacteroidales;f__Paludibacteraceae;g__Paludibacter;s__	METABOLISM	Cofactors, Vitamins, Prosthetic Groups	NAD and NADP	NAD and NADP cofactor biosynthesis global	active	Quinolinate phosphoribosyltransferase [decarboxylating] (EC 2.4.2.19)	ICE1.peg.1328
ICE1	d__Bacteria;p__Bacteroidota;c__Bacteroidia;o__Bacteroidales;f__Paludibacteraceae;g__Paludibacter;s__	METABOLISM	Cofactors, Vitamins, Prosthetic Groups	NAD and NADP	NAD and NADP cofactor biosynthesis global	active	NAD kinase (EC 2.7.1.23)	ICE1.peg.3016
ICE1	d__Bacteria;p__Bacteroidota;c__Bacteroidia;o__Bacteroidales;f__Paludibacteraceae;g__Paludibacter;s__	METABOLISM	Cofactors, Vitamins, Prosthetic Groups	NAD and NADP	NAD and NADP cofactor biosynthesis global	active	L-aspartate oxidase (EC 1.4.3.16)	ICE1.peg.641
ICE1	d__Bacteria;p__Bacteroidota;c__Bacteroidia;o__Bacteroidales;f__Paludibacteraceae;g__Paludibacter;s__	METABOLISM	Cofactors, Vitamins, Prosthetic Groups	NAD and NADP	NAD and NADP cofactor biosynthesis global	active	Quinolinate synthetase (EC 2.5.1.72)	ICE1.peg.883
ICE1	d__Bacteria;p__Bacteroidota;c__Bacteroidia;o__Bacteroidales;f__Paludibacteraceae;g__Paludibacter;s__	METABOLISM	Cofactors, Vitamins, Prosthetic Groups	NAD and NADP	NAD and NADP cofactor biosynthesis global	active	NAD synthetase (EC 6.3.1.5) / Glutamine amidotransferase chain of NAD synthetase	ICE1.peg.900
ICE1	d__Bacteria;p__Bacteroidota;c__Bacteroidia;o__Bacteroidales;f__Paludibacteraceae;g__Paludibacter;s__	METABOLISM	Cofactors, Vitamins, Prosthetic Groups	NAD and NADP	NAD and NADP cofactor biosynthesis global	active	NAD synthetase (EC 6.3.1.5) / Glutamine amidotransferase chain of NAD synthetase	ICE1.peg.900
ICE1	d__Bacteria;p__Bacteroidota;c__Bacteroidia;o__Bacteroidales;f__Paludibacteraceae;g__Paludibacter;s__	METABOLISM	Cofactors, Vitamins, Prosthetic Groups	Pyridoxine	Pyridoxin (Vitamin B6) Biosynthesis	active	1-deoxy-D-xylulose 5-phosphate synthase (EC 2.2.1.7)	ICE1.peg.1476
ICE1	d__Bacteria;p__Bacteroidota;c__Bacteroidia;o__Bacteroidales;f__Paludibacteraceae;g__Paludibacter;s__	METABOLISM	Cofactors, Vitamins, Prosthetic Groups	Pyridoxine	Pyridoxin (Vitamin B6) Biosynthesis	active	Pyridoxamine 5'-phosphate oxidase (EC 1.4.3.5)	ICE1.peg.1529
ICE1	d__Bacteria;p__Bacteroidota;c__Bacteroidia;o__Bacteroidales;f__Paludibacteraceae;g__Paludibacter;s__	METABOLISM	Cofactors, Vitamins, Prosthetic Groups	Pyridoxine	Pyridoxin (Vitamin B6) Biosynthesis	active	D-3-phosphoglycerate dehydrogenase (EC 1.1.1.95)	ICE1.peg.181
ICE1	d__Bacteria;p__Bacteroidota;c__Bacteroidia;o__Bacteroidales;f__Paludibacteraceae;g__Paludibacter;s__	METABOLISM	Cofactors, Vitamins, Prosthetic Groups	Pyridoxine	Pyridoxin (Vitamin B6) Biosynthesis	active	4-hydroxythreonine-4-phosphate dehydrogenase (EC 1.1.1.262)	ICE1.peg.264
ICE1	d__Bacteria;p__Bacteroidota;c__Bacteroidia;o__Bacteroidales;f__Paludibacteraceae;g__Paludibacter;s__	METABOLISM	Cofactors, Vitamins, Prosthetic Groups	Pyridoxine	Pyridoxin (Vitamin B6) Biosynthesis	active	Phosphoserine aminotransferase (EC 2.6.1.52)	ICE1.peg.2961
ICE1	d__Bacteria;p__Bacteroidota;c__Bacteroidia;o__Bacteroidales;f__Paludibacteraceae;g__Paludibacter;s__	METABOLISM	Cofactors, Vitamins, Prosthetic Groups	Pyridoxine	Pyridoxin (Vitamin B6) Biosynthesis	active	D-3-phosphoglycerate dehydrogenase (EC 1.1.1.95)	ICE1.peg.2962
ICE1	d__Bacteria;p__Bacteroidota;c__Bacteroidia;o__Bacteroidales;f__Paludibacteraceae;g__Paludibacter;s__	METABOLISM	Cofactors, Vitamins, Prosthetic Groups	Pyridoxine	Pyridoxin (Vitamin B6) Biosynthesis	active	Pyridoxine 5'-phosphate synthase (EC 2.6.99.2)	ICE1.peg.3018
ICE1	d__Bacteria;p__Bacteroidota;c__Bacteroidia;o__Bacteroidales;f__Paludibacteraceae;g__Paludibacter;s__	METABOLISM	Cofactors, Vitamins, Prosthetic Groups	Pyridoxine	Pyridoxin (Vitamin B6) Biosynthesis	active	Erythronate-4-phosphate dehydrogenase (EC 1.1.1.290)	ICE1.peg.469
ICE1	d__Bacteria;p__Bacteroidota;c__Bacteroidia;o__Bacteroidales;f__Paludibacteraceae;g__Paludibacter;s__	METABOLISM	Cofactors, Vitamins, Prosthetic Groups	Pyridoxine	Pyridoxin (Vitamin B6) Biosynthesis	active	NAD-dependent glyceraldehyde-3-phosphate dehydrogenase (EC 1.2.1.12)	ICE1.peg.742
ICE1	d__Bacteria;p__Bacteroidota;c__Bacteroidia;o__Bacteroidales;f__Paludibacteraceae;g__Paludibacter;s__	METABOLISM	Cofactors, Vitamins, Prosthetic Groups	Quinone cofactors	Menaquinone biosynthesis from chorismate via 1,4-dihydroxy-2-naphthoate	likely	Demethylmenaquinone methyltransferase (EC 2.1.1.163)	ICE1.peg.1042
ICE1	d__Bacteria;p__Bacteroidota;c__Bacteroidia;o__Bacteroidales;f__Paludibacteraceae;g__Paludibacter;s__	METABOLISM	Cofactors, Vitamins, Prosthetic Groups	Quinone cofactors	Menaquinone biosynthesis from chorismate via 1,4-dihydroxy-2-naphthoate	likely	Isochorismate synthase (EC 5.4.4.2) @ Menaquinone-specific isochorismate synthase (EC 5.4.4.2)	ICE1.peg.2947
ICE1	d__Bacteria;p__Bacteroidota;c__Bacteroidia;o__Bacteroidales;f__Paludibacteraceae;g__Paludibacter;s__	METABOLISM	Cofactors, Vitamins, Prosthetic Groups	Quinone cofactors	Menaquinone biosynthesis from chorismate via 1,4-dihydroxy-2-naphthoate	likely	Isochorismate synthase (EC 5.4.4.2) @ Menaquinone-specific isochorismate synthase (EC 5.4.4.2)	ICE1.peg.2947
ICE1	d__Bacteria;p__Bacteroidota;c__Bacteroidia;o__Bacteroidales;f__Paludibacteraceae;g__Paludibacter;s__	METABOLISM	Cofactors, Vitamins, Prosthetic Groups	Quinone cofactors	Menaquinone biosynthesis from chorismate via 1,4-dihydroxy-2-naphthoate	likely	2-succinyl-5-enolpyruvyl-6-hydroxy-3-cyclohexene-1-carboxylic-acid synthase (EC 2.2.1.9)	ICE1.peg.2948
ICE1	d__Bacteria;p__Bacteroidota;c__Bacteroidia;o__Bacteroidales;f__Paludibacteraceae;g__Paludibacter;s__	METABOLISM	Cofactors, Vitamins, Prosthetic Groups	Quinone cofactors	Menaquinone biosynthesis from chorismate via 1,4-dihydroxy-2-naphthoate	likely	Naphthoate synthase (EC 4.1.3.36)	ICE1.peg.2950
ICE1	d__Bacteria;p__Bacteroidota;c__Bacteroidia;o__Bacteroidales;f__Paludibacteraceae;g__Paludibacter;s__	METABOLISM	Cofactors, Vitamins, Prosthetic Groups	Quinone cofactors	Menaquinone biosynthesis from chorismate via 1,4-dihydroxy-2-naphthoate	likely	1,4-dihydroxy-2-naphthoate polyprenyltransferase (EC 2.5.1.74)	ICE1.peg.2951
ICE1	d__Bacteria;p__Bacteroidota;c__Bacteroidia;o__Bacteroidales;f__Paludibacteraceae;g__Paludibacter;s__	METABOLISM	Cofactors, Vitamins, Prosthetic Groups	Quinone cofactors	Menaquinone biosynthesis from chorismate via 1,4-dihydroxy-2-naphthoate	likely	O-succinylbenzoate synthase (EC 4.2.1.113)	ICE1.peg.2952
ICE1	d__Bacteria;p__Bacteroidota;c__Bacteroidia;o__Bacteroidales;f__Paludibacteraceae;g__Paludibacter;s__	METABOLISM	Cofactors, Vitamins, Prosthetic Groups	Quinone cofactors	Menaquinone biosynthesis from chorismate via 1,4-dihydroxy-2-naphthoate	likely	O-succinylbenzoic acid--CoA ligase (EC 6.2.1.26)	ICE1.peg.2953
ICE1	d__Bacteria;p__Bacteroidota;c__Bacteroidia;o__Bacteroidales;f__Paludibacteraceae;g__Paludibacter;s__	METABOLISM	Cofactors, Vitamins, Prosthetic Groups	Riboflavin, FMN, FAD	Riboflavin, FMN and FAD metabolism with fusion events	active	FMN adenylyltransferase (EC 2.7.7.2) / Riboflavin kinase (EC 2.7.1.26)	ICE1.peg.1220
ICE1	d__Bacteria;p__Bacteroidota;c__Bacteroidia;o__Bacteroidales;f__Paludibacteraceae;g__Paludibacter;s__	METABOLISM	Cofactors, Vitamins, Prosthetic Groups	Riboflavin, FMN, FAD	Riboflavin, FMN and FAD metabolism with fusion events	active	FMN adenylyltransferase (EC 2.7.7.2) / Riboflavin kinase (EC 2.7.1.26)	ICE1.peg.1220
ICE1	d__Bacteria;p__Bacteroidota;c__Bacteroidia;o__Bacteroidales;f__Paludibacteraceae;g__Paludibacter;s__	METABOLISM	Cofactors, Vitamins, Prosthetic Groups	Riboflavin, FMN, FAD	Riboflavin, FMN and FAD metabolism with fusion events	active	6,7-dimethyl-8-ribityllumazine synthase (EC 2.5.1.78)	ICE1.peg.1439
ICE1	d__Bacteria;p__Bacteroidota;c__Bacteroidia;o__Bacteroidales;f__Paludibacteraceae;g__Paludibacter;s__	METABOLISM	Cofactors, Vitamins, Prosthetic Groups	Riboflavin, FMN, FAD	Riboflavin, FMN and FAD metabolism with fusion events	active	tRNA (5-methylaminomethyl-2-thiouridylate)-methyltransferase (EC 2.1.1.61)	ICE1.peg.1575
ICE1	d__Bacteria;p__Bacteroidota;c__Bacteroidia;o__Bacteroidales;f__Paludibacteraceae;g__Paludibacter;s__	METABOLISM	Cofactors, Vitamins, Prosthetic Groups	Riboflavin, FMN, FAD	Riboflavin, FMN and FAD metabolism with fusion events	active	3,4-dihydroxy-2-butanone 4-phosphate synthase (EC 4.1.99.12) / GTP cyclohydrolase II (EC 3.5.4.25)	ICE1.peg.1924
ICE1	d__Bacteria;p__Bacteroidota;c__Bacteroidia;o__Bacteroidales;f__Paludibacteraceae;g__Paludibacter;s__	METABOLISM	Cofactors, Vitamins, Prosthetic Groups	Riboflavin, FMN, FAD	Riboflavin, FMN and FAD metabolism with fusion events	active	3,4-dihydroxy-2-butanone 4-phosphate synthase (EC 4.1.99.12) / GTP cyclohydrolase II (EC 3.5.4.25)	ICE1.peg.1924
ICE1	d__Bacteria;p__Bacteroidota;c__Bacteroidia;o__Bacteroidales;f__Paludibacteraceae;g__Paludibacter;s__	METABOLISM	Cofactors, Vitamins, Prosthetic Groups	Riboflavin, FMN, FAD	Riboflavin, FMN and FAD metabolism with fusion events	active	Riboflavin synthase eubacterial/eukaryotic (EC 2.5.1.9)	ICE1.peg.252
ICE1	d__Bacteria;p__Bacteroidota;c__Bacteroidia;o__Bacteroidales;f__Paludibacteraceae;g__Paludibacter;s__	METABOLISM	Cofactors, Vitamins, Prosthetic Groups	Riboflavin, FMN, FAD	Riboflavin, FMN and FAD metabolism with fusion events	active	ADP-ribose pyrophosphatase of COG1058 family (EC 3.6.1.13) / Nicotinamide-nucleotide amidase (EC 3.5.1.42)	ICE1.peg.3770
ICE1	d__Bacteria;p__Bacteroidota;c__Bacteroidia;o__Bacteroidales;f__Paludibacteraceae;g__Paludibacter;s__	METABOLISM	Cofactors, Vitamins, Prosthetic Groups	Riboflavin, FMN, FAD	Riboflavin, FMN and FAD metabolism with fusion events	active	Diaminohydroxyphosphoribosylaminopyrimidine deaminase (EC 3.5.4.26) / 5-amino-6-(5-phosphoribosylamino)uracil reductase (EC 1.1.1.193)	ICE1.peg.754
ICE1	d__Bacteria;p__Bacteroidota;c__Bacteroidia;o__Bacteroidales;f__Paludibacteraceae;g__Paludibacter;s__	METABOLISM	Cofactors, Vitamins, Prosthetic Groups	Riboflavin, FMN, FAD	Riboflavin, FMN and FAD metabolism with fusion events	active	Diaminohydroxyphosphoribosylaminopyrimidine deaminase (EC 3.5.4.26) / 5-amino-6-(5-phosphoribosylamino)uracil reductase (EC 1.1.1.193)	ICE1.peg.754
ICE1	d__Bacteria;p__Bacteroidota;c__Bacteroidia;o__Bacteroidales;f__Paludibacteraceae;g__Paludibacter;s__	METABOLISM	Cofactors, Vitamins, Prosthetic Groups	Riboflavin, FMN, FAD	Riboflavin, FMN and FAD metabolism with fusion events	active	tRNA pseudouridine(55) synthase (EC 5.4.99.25)	ICE1.peg.914
ICE1	d__Bacteria;p__Bacteroidota;c__Bacteroidia;o__Bacteroidales;f__Paludibacteraceae;g__Paludibacter;s__	METABOLISM	Cofactors, Vitamins, Prosthetic Groups	Tetrapyrroles	Cob(I)alamin adenosyltransferase	active	ATP:Cob(I)alamin adenosyltransferase (EC 2.5.1.17)	ICE1.peg.1633
ICE1	d__Bacteria;p__Bacteroidota;c__Bacteroidia;o__Bacteroidales;f__Paludibacteraceae;g__Paludibacter;s__	METABOLISM	Cofactors, Vitamins, Prosthetic Groups	Tetrapyrroles	Cobalamin synthesis	active	Cobalt-precorrin-6A reductase (EC 1.3.1.106)	ICE1.peg.1592
ICE1	d__Bacteria;p__Bacteroidota;c__Bacteroidia;o__Bacteroidales;f__Paludibacteraceae;g__Paludibacter;s__	METABOLISM	Cofactors, Vitamins, Prosthetic Groups	Tetrapyrroles	Cobalamin synthesis	active	Cobalt-precorrin-3 C(17)-methyltransferase (EC 2.1.1.272)	ICE1.peg.1593
ICE1	d__Bacteria;p__Bacteroidota;c__Bacteroidia;o__Bacteroidales;f__Paludibacteraceae;g__Paludibacter;s__	METABOLISM	Cofactors, Vitamins, Prosthetic Groups	Tetrapyrroles	Cobalamin synthesis	active	Cobalt-precorrin 5A hydrolase (EC 3.7.1.12)	ICE1.peg.1594
ICE1	d__Bacteria;p__Bacteroidota;c__Bacteroidia;o__Bacteroidales;f__Paludibacteraceae;g__Paludibacter;s__	METABOLISM	Cofactors, Vitamins, Prosthetic Groups	Tetrapyrroles	Cobalamin synthesis	active	Cobalt-precorrin-4 C(11)-methyltransferase (EC 2.1.1.271)	ICE1.peg.1595
ICE1	d__Bacteria;p__Bacteroidota;c__Bacteroidia;o__Bacteroidales;f__Paludibacteraceae;g__Paludibacter;s__	METABOLISM	Cofactors, Vitamins, Prosthetic Groups	Tetrapyrroles	Cobalamin synthesis	active	Cobalt-precorrin-2 C(20)-methyltransferase (EC 2.1.1.151)	ICE1.peg.1596
ICE1	d__Bacteria;p__Bacteroidota;c__Bacteroidia;o__Bacteroidales;f__Paludibacteraceae;g__Paludibacter;s__	METABOLISM	Cofactors, Vitamins, Prosthetic Groups	Tetrapyrroles	Cobalamin synthesis	active	Cobalt-precorrin-6B C15-methyltransferase [decarboxylating] (EC 2.1.1.196)	ICE1.peg.1597
ICE1	d__Bacteria;p__Bacteroidota;c__Bacteroidia;o__Bacteroidales;f__Paludibacteraceae;g__Paludibacter;s__	METABOLISM	Cofactors, Vitamins, Prosthetic Groups	Tetrapyrroles	Cobalamin synthesis	active	Cobalt-precorrin-7 (C5)-methyltransferase (EC 2.1.1.289)	ICE1.peg.1598
ICE1	d__Bacteria;p__Bacteroidota;c__Bacteroidia;o__Bacteroidales;f__Paludibacteraceae;g__Paludibacter;s__	METABOLISM	Cofactors, Vitamins, Prosthetic Groups	Tetrapyrroles	Cobalamin synthesis	active	Cobalt-precorrin-5B (C1)-methyltransferase (EC 2.1.1.195)	ICE1.peg.1599
ICE1	d__Bacteria;p__Bacteroidota;c__Bacteroidia;o__Bacteroidales;f__Paludibacteraceae;g__Paludibacter;s__	METABOLISM	Cofactors, Vitamins, Prosthetic Groups	Tetrapyrroles	Cobalamin synthesis	active	Cobalt-precorrin-8 methylmutase (EC 5.4.99.60)	ICE1.peg.1600
ICE1	d__Bacteria;p__Bacteroidota;c__Bacteroidia;o__Bacteroidales;f__Paludibacteraceae;g__Paludibacter;s__	METABOLISM	Cofactors, Vitamins, Prosthetic Groups	Tetrapyrroles	Cobalamin synthesis	active	Cobyrinic acid a,c-diamide synthetase (EC 6.3.5.11)	ICE1.peg.1601
ICE1	d__Bacteria;p__Bacteroidota;c__Bacteroidia;o__Bacteroidales;f__Paludibacteraceae;g__Paludibacter;s__	METABOLISM	Cofactors, Vitamins, Prosthetic Groups	Tetrapyrroles	Cobalamin synthesis	active	Cob(I)alamin adenosyltransferase (EC 2.5.1.17)	ICE1.peg.2885
ICE1	d__Bacteria;p__Bacteroidota;c__Bacteroidia;o__Bacteroidales;f__Paludibacteraceae;g__Paludibacter;s__	METABOLISM	Cofactors, Vitamins, Prosthetic Groups	Tetrapyrroles	Cobalamin synthesis	active	Cobyric acid synthase (EC 6.3.5.10)	ICE1.peg.2886
ICE1	d__Bacteria;p__Bacteroidota;c__Bacteroidia;o__Bacteroidales;f__Paludibacteraceae;g__Paludibacter;s__	METABOLISM	Cofactors, Vitamins, Prosthetic Groups	Tetrapyrroles	Cobalamin synthesis	active	L-threonine 3-O-phosphate decarboxylase (EC 4.1.1.81)	ICE1.peg.2887
ICE1	d__Bacteria;p__Bacteroidota;c__Bacteroidia;o__Bacteroidales;f__Paludibacteraceae;g__Paludibacter;s__	METABOLISM	Cofactors, Vitamins, Prosthetic Groups	Tetrapyrroles	Cobalamin synthesis	active	Adenosylcobinamide-phosphate synthase (EC 6.3.1.10)	ICE1.peg.2888
ICE1	d__Bacteria;p__Bacteroidota;c__Bacteroidia;o__Bacteroidales;f__Paludibacteraceae;g__Paludibacter;s__	METABOLISM	Cofactors, Vitamins, Prosthetic Groups	Tetrapyrroles	Cobalamin synthesis	active	Adenosylcobinamide kinase (EC 2.7.1.156) / Adenosylcobinamide-phosphate guanylyltransferase (EC 2.7.7.62)	ICE1.peg.2890
ICE1	d__Bacteria;p__Bacteroidota;c__Bacteroidia;o__Bacteroidales;f__Paludibacteraceae;g__Paludibacter;s__	METABOLISM	Cofactors, Vitamins, Prosthetic Groups	Tetrapyrroles	Cobalamin synthesis	active	Adenosylcobinamide kinase (EC 2.7.1.156) / Adenosylcobinamide-phosphate guanylyltransferase (EC 2.7.7.62)	ICE1.peg.2890
ICE1	d__Bacteria;p__Bacteroidota;c__Bacteroidia;o__Bacteroidales;f__Paludibacteraceae;g__Paludibacter;s__	METABOLISM	Cofactors, Vitamins, Prosthetic Groups	Tetrapyrroles	Cobalamin synthesis	active	Nicotinate-nucleotide--dimethylbenzimidazole phosphoribosyltransferase (EC 2.4.2.21)	ICE1.peg.2891
ICE1	d__Bacteria;p__Bacteroidota;c__Bacteroidia;o__Bacteroidales;f__Paludibacteraceae;g__Paludibacter;s__	METABOLISM	Cofactors, Vitamins, Prosthetic Groups	Tetrapyrroles	Cobalamin synthesis	active	Cobalamin synthase (EC 2.7.8.26)	ICE1.peg.2892
ICE1	d__Bacteria;p__Bacteroidota;c__Bacteroidia;o__Bacteroidales;f__Paludibacteraceae;g__Paludibacter;s__	METABOLISM	Cofactors, Vitamins, Prosthetic Groups	Tetrapyrroles	Cobalamin synthesis	active	Alpha-ribazole-5'-phosphate phosphatase (EC 3.1.3.73)	ICE1.peg.2893
ICE1	d__Bacteria;p__Bacteroidota;c__Bacteroidia;o__Bacteroidales;f__Paludibacteraceae;g__Paludibacter;s__	METABOLISM	Cofactors, Vitamins, Prosthetic Groups	Tetrapyrroles	Cobalamin synthesis	active	Cob(I)alamin adenosyltransferase (EC 2.5.1.17) @ Cob(I)alamin adenosyltransferase (EC 2.5.1.17), clustered with cobalamin synthesis	ICE1.peg.884
ICE1	d__Bacteria;p__Bacteroidota;c__Bacteroidia;o__Bacteroidales;f__Paludibacteraceae;g__Paludibacter;s__	METABOLISM	Cofactors, Vitamins, Prosthetic Groups	Tetrapyrroles	Cobalamin synthesis	active	Cob(I)alamin adenosyltransferase (EC 2.5.1.17) @ Cob(I)alamin adenosyltransferase (EC 2.5.1.17), clustered with cobalamin synthesis	ICE1.peg.884
ICE1	d__Bacteria;p__Bacteroidota;c__Bacteroidia;o__Bacteroidales;f__Paludibacteraceae;g__Paludibacter;s__	METABOLISM	Cofactors, Vitamins, Prosthetic Groups	Tetrapyrroles	Cobalamin synthesis from Cob(II)yrinate a,c diamide	active	Cob(I)alamin adenosyltransferase (EC 2.5.1.17)	ICE1.peg.2885
ICE1	d__Bacteria;p__Bacteroidota;c__Bacteroidia;o__Bacteroidales;f__Paludibacteraceae;g__Paludibacter;s__	METABOLISM	Cofactors, Vitamins, Prosthetic Groups	Tetrapyrroles	Cobalamin synthesis from Cob(II)yrinate a,c diamide	active	Cobyric acid synthase (EC 6.3.5.10)	ICE1.peg.2886
ICE1	d__Bacteria;p__Bacteroidota;c__Bacteroidia;o__Bacteroidales;f__Paludibacteraceae;g__Paludibacter;s__	METABOLISM	Cofactors, Vitamins, Prosthetic Groups	Tetrapyrroles	Cobalamin synthesis from Cob(II)yrinate a,c diamide	active	L-threonine 3-O-phosphate decarboxylase (EC 4.1.1.81)	ICE1.peg.2887
ICE1	d__Bacteria;p__Bacteroidota;c__Bacteroidia;o__Bacteroidales;f__Paludibacteraceae;g__Paludibacter;s__	METABOLISM	Cofactors, Vitamins, Prosthetic Groups	Tetrapyrroles	Cobalamin synthesis from Cob(II)yrinate a,c diamide	active	Adenosylcobinamide-phosphate synthase (EC 6.3.1.10)	ICE1.peg.2888
ICE1	d__Bacteria;p__Bacteroidota;c__Bacteroidia;o__Bacteroidales;f__Paludibacteraceae;g__Paludibacter;s__	METABOLISM	Cofactors, Vitamins, Prosthetic Groups	Tetrapyrroles	Cobalamin synthesis from Cob(II)yrinate a,c diamide	active	Adenosylcobinamide kinase (EC 2.7.1.156) / Adenosylcobinamide-phosphate guanylyltransferase (EC 2.7.7.62)	ICE1.peg.2890
ICE1	d__Bacteria;p__Bacteroidota;c__Bacteroidia;o__Bacteroidales;f__Paludibacteraceae;g__Paludibacter;s__	METABOLISM	Cofactors, Vitamins, Prosthetic Groups	Tetrapyrroles	Cobalamin synthesis from Cob(II)yrinate a,c diamide	active	Adenosylcobinamide kinase (EC 2.7.1.156) / Adenosylcobinamide-phosphate guanylyltransferase (EC 2.7.7.62)	ICE1.peg.2890
ICE1	d__Bacteria;p__Bacteroidota;c__Bacteroidia;o__Bacteroidales;f__Paludibacteraceae;g__Paludibacter;s__	METABOLISM	Cofactors, Vitamins, Prosthetic Groups	Tetrapyrroles	Cobalamin synthesis from Cob(II)yrinate a,c diamide	active	Nicotinate-nucleotide--dimethylbenzimidazole phosphoribosyltransferase (EC 2.4.2.21)	ICE1.peg.2891
ICE1	d__Bacteria;p__Bacteroidota;c__Bacteroidia;o__Bacteroidales;f__Paludibacteraceae;g__Paludibacter;s__	METABOLISM	Cofactors, Vitamins, Prosthetic Groups	Tetrapyrroles	Cobalamin synthesis from Cob(II)yrinate a,c diamide	active	Cobalamin synthase (EC 2.7.8.26)	ICE1.peg.2892
ICE1	d__Bacteria;p__Bacteroidota;c__Bacteroidia;o__Bacteroidales;f__Paludibacteraceae;g__Paludibacter;s__	METABOLISM	Cofactors, Vitamins, Prosthetic Groups	Tetrapyrroles	Cobalamin synthesis from Cob(II)yrinate a,c diamide	active	Alpha-ribazole-5'-phosphate phosphatase (EC 3.1.3.73)	ICE1.peg.2893
ICE1	d__Bacteria;p__Bacteroidota;c__Bacteroidia;o__Bacteroidales;f__Paludibacteraceae;g__Paludibacter;s__	METABOLISM	Cofactors, Vitamins, Prosthetic Groups	Tetrapyrroles	Cobalamin synthesis from Cob(II)yrinate a,c diamide	active	Cob(I)alamin adenosyltransferase (EC 2.5.1.17) @ Cob(I)alamin adenosyltransferase (EC 2.5.1.17), clustered with cobalamin synthesis	ICE1.peg.884
ICE1	d__Bacteria;p__Bacteroidota;c__Bacteroidia;o__Bacteroidales;f__Paludibacteraceae;g__Paludibacter;s__	METABOLISM	Cofactors, Vitamins, Prosthetic Groups	Tetrapyrroles	Cobalamin synthesis from Cob(II)yrinate a,c diamide	active	Cob(I)alamin adenosyltransferase (EC 2.5.1.17) @ Cob(I)alamin adenosyltransferase (EC 2.5.1.17), clustered with cobalamin synthesis	ICE1.peg.884
ICE1	d__Bacteria;p__Bacteroidota;c__Bacteroidia;o__Bacteroidales;f__Paludibacteraceae;g__Paludibacter;s__	METABOLISM	Cofactors, Vitamins, Prosthetic Groups	Tetrapyrroles	Cobalamin synthesis, Precorin-2 to Cob(II)yrinate a,c diamide, anaerobic	active	Cobalt-precorrin-6A reductase (EC 1.3.1.106)	ICE1.peg.1592
ICE1	d__Bacteria;p__Bacteroidota;c__Bacteroidia;o__Bacteroidales;f__Paludibacteraceae;g__Paludibacter;s__	METABOLISM	Cofactors, Vitamins, Prosthetic Groups	Tetrapyrroles	Cobalamin synthesis, Precorin-2 to Cob(II)yrinate a,c diamide, anaerobic	active	Cobalt-precorrin-3 C(17)-methyltransferase (EC 2.1.1.272)	ICE1.peg.1593
ICE1	d__Bacteria;p__Bacteroidota;c__Bacteroidia;o__Bacteroidales;f__Paludibacteraceae;g__Paludibacter;s__	METABOLISM	Cofactors, Vitamins, Prosthetic Groups	Tetrapyrroles	Cobalamin synthesis, Precorin-2 to Cob(II)yrinate a,c diamide, anaerobic	active	Cobalt-precorrin 5A hydrolase (EC 3.7.1.12)	ICE1.peg.1594
ICE1	d__Bacteria;p__Bacteroidota;c__Bacteroidia;o__Bacteroidales;f__Paludibacteraceae;g__Paludibacter;s__	METABOLISM	Cofactors, Vitamins, Prosthetic Groups	Tetrapyrroles	Cobalamin synthesis, Precorin-2 to Cob(II)yrinate a,c diamide, anaerobic	active	Cobalt-precorrin-4 C(11)-methyltransferase (EC 2.1.1.271)	ICE1.peg.1595
ICE1	d__Bacteria;p__Bacteroidota;c__Bacteroidia;o__Bacteroidales;f__Paludibacteraceae;g__Paludibacter;s__	METABOLISM	Cofactors, Vitamins, Prosthetic Groups	Tetrapyrroles	Cobalamin synthesis, Precorin-2 to Cob(II)yrinate a,c diamide, anaerobic	active	Cobalt-precorrin-2 C(20)-methyltransferase (EC 2.1.1.151)	ICE1.peg.1596
ICE1	d__Bacteria;p__Bacteroidota;c__Bacteroidia;o__Bacteroidales;f__Paludibacteraceae;g__Paludibacter;s__	METABOLISM	Cofactors, Vitamins, Prosthetic Groups	Tetrapyrroles	Cobalamin synthesis, Precorin-2 to Cob(II)yrinate a,c diamide, anaerobic	active	Cobalt-precorrin-6B C15-methyltransferase [decarboxylating] (EC 2.1.1.196)	ICE1.peg.1597
ICE1	d__Bacteria;p__Bacteroidota;c__Bacteroidia;o__Bacteroidales;f__Paludibacteraceae;g__Paludibacter;s__	METABOLISM	Cofactors, Vitamins, Prosthetic Groups	Tetrapyrroles	Cobalamin synthesis, Precorin-2 to Cob(II)yrinate a,c diamide, anaerobic	active	Cobalt-precorrin-7 (C5)-methyltransferase (EC 2.1.1.289)	ICE1.peg.1598
ICE1	d__Bacteria;p__Bacteroidota;c__Bacteroidia;o__Bacteroidales;f__Paludibacteraceae;g__Paludibacter;s__	METABOLISM	Cofactors, Vitamins, Prosthetic Groups	Tetrapyrroles	Cobalamin synthesis, Precorin-2 to Cob(II)yrinate a,c diamide, anaerobic	active	Cobalt-precorrin-5B (C1)-methyltransferase (EC 2.1.1.195)	ICE1.peg.1599
ICE1	d__Bacteria;p__Bacteroidota;c__Bacteroidia;o__Bacteroidales;f__Paludibacteraceae;g__Paludibacter;s__	METABOLISM	Cofactors, Vitamins, Prosthetic Groups	Tetrapyrroles	Cobalamin synthesis, Precorin-2 to Cob(II)yrinate a,c diamide, anaerobic	active	Cobalt-precorrin-8 methylmutase (EC 5.4.99.60)	ICE1.peg.1600
ICE1	d__Bacteria;p__Bacteroidota;c__Bacteroidia;o__Bacteroidales;f__Paludibacteraceae;g__Paludibacter;s__	METABOLISM	Cofactors, Vitamins, Prosthetic Groups	Tetrapyrroles	Cobalamin synthesis, Precorin-2 to Cob(II)yrinate a,c diamide, anaerobic	active	Cobyrinic acid a,c-diamide synthetase (EC 6.3.5.11)	ICE1.peg.1601
ICE1	d__Bacteria;p__Bacteroidota;c__Bacteroidia;o__Bacteroidales;f__Paludibacteraceae;g__Paludibacter;s__	METABOLISM	Cofactors, Vitamins, Prosthetic Groups	Tetrapyrroles	Cobalamin synthesis, Precorin-2 to Cob(II)yrinate a,c diamide, anaerobic	active	Sirohydrochlorin cobaltochelatase CbiX(small) (EC 4.99.1.3)	ICE1.peg.1606
ICE1	d__Bacteria;p__Bacteroidota;c__Bacteroidia;o__Bacteroidales;f__Paludibacteraceae;g__Paludibacter;s__	METABOLISM	Cofactors, Vitamins, Prosthetic Groups	Tetrapyrroles	Heme Biosynthesis: protoporphyrin-, coproporphyrin- and siroheme-dependent pathways	likely	Precorrin-2 oxidase (EC 1.3.1.76) @ Sirohydrochlorin ferrochelatase activity of CysG (EC 4.99.1.4)	ICE1.peg.1205
ICE1	d__Bacteria;p__Bacteroidota;c__Bacteroidia;o__Bacteroidales;f__Paludibacteraceae;g__Paludibacter;s__	METABOLISM	Cofactors, Vitamins, Prosthetic Groups	Tetrapyrroles	Heme Biosynthesis: protoporphyrin-, coproporphyrin- and siroheme-dependent pathways	likely	Precorrin-2 oxidase (EC 1.3.1.76) @ Sirohydrochlorin ferrochelatase activity of CysG (EC 4.99.1.4)	ICE1.peg.1205
ICE1	d__Bacteria;p__Bacteroidota;c__Bacteroidia;o__Bacteroidales;f__Paludibacteraceae;g__Paludibacter;s__	METABOLISM	Cofactors, Vitamins, Prosthetic Groups	Tetrapyrroles	Heme Biosynthesis: protoporphyrin-, coproporphyrin- and siroheme-dependent pathways	likely	Glutamyl-tRNA reductase (EC 1.2.1.70)	ICE1.peg.1581
ICE1	d__Bacteria;p__Bacteroidota;c__Bacteroidia;o__Bacteroidales;f__Paludibacteraceae;g__Paludibacter;s__	METABOLISM	Cofactors, Vitamins, Prosthetic Groups	Tetrapyrroles	Heme Biosynthesis: protoporphyrin-, coproporphyrin- and siroheme-dependent pathways	likely	Porphobilinogen deaminase (EC 2.5.1.61)	ICE1.peg.1582
ICE1	d__Bacteria;p__Bacteroidota;c__Bacteroidia;o__Bacteroidales;f__Paludibacteraceae;g__Paludibacter;s__	METABOLISM	Cofactors, Vitamins, Prosthetic Groups	Tetrapyrroles	Heme Biosynthesis: protoporphyrin-, coproporphyrin- and siroheme-dependent pathways	likely	Porphobilinogen synthase (EC 4.2.1.24)	ICE1.peg.1584
ICE1	d__Bacteria;p__Bacteroidota;c__Bacteroidia;o__Bacteroidales;f__Paludibacteraceae;g__Paludibacter;s__	METABOLISM	Cofactors, Vitamins, Prosthetic Groups	Tetrapyrroles	Heme Biosynthesis: protoporphyrin-, coproporphyrin- and siroheme-dependent pathways	likely	Glutamate-1-semialdehyde 2,1-aminomutase (EC 5.4.3.8)	ICE1.peg.1585
ICE1	d__Bacteria;p__Bacteroidota;c__Bacteroidia;o__Bacteroidales;f__Paludibacteraceae;g__Paludibacter;s__	METABOLISM	Cofactors, Vitamins, Prosthetic Groups	Tetrapyrroles	Heme Biosynthesis: protoporphyrin-, coproporphyrin- and siroheme-dependent pathways	likely	Uroporphyrinogen III decarboxylase (EC 4.1.1.37)	ICE1.peg.1586
ICE1	d__Bacteria;p__Bacteroidota;c__Bacteroidia;o__Bacteroidales;f__Paludibacteraceae;g__Paludibacter;s__	METABOLISM	Cofactors, Vitamins, Prosthetic Groups	Tetrapyrroles	Heme Biosynthesis: protoporphyrin-, coproporphyrin- and siroheme-dependent pathways	likely	Coproporphyrinogen III oxidase, oxygen-independent (EC 1.3.99.22)	ICE1.peg.1587
ICE1	d__Bacteria;p__Bacteroidota;c__Bacteroidia;o__Bacteroidales;f__Paludibacteraceae;g__Paludibacter;s__	METABOLISM	Cofactors, Vitamins, Prosthetic Groups	Tetrapyrroles	Heme Biosynthesis: protoporphyrin-, coproporphyrin- and siroheme-dependent pathways	likely	Ferrochelatase, protoheme ferro-lyase (EC 4.99.1.1)	ICE1.peg.1588
ICE1	d__Bacteria;p__Bacteroidota;c__Bacteroidia;o__Bacteroidales;f__Paludibacteraceae;g__Paludibacter;s__	METABOLISM	Cofactors, Vitamins, Prosthetic Groups	Tetrapyrroles	Heme Biosynthesis: protoporphyrin-, coproporphyrin- and siroheme-dependent pathways	likely	Protoporphyrinogen IX oxidase, aerobic, HemY (EC 1.3.3.4)	ICE1.peg.1589
ICE1	d__Bacteria;p__Bacteroidota;c__Bacteroidia;o__Bacteroidales;f__Paludibacteraceae;g__Paludibacter;s__	METABOLISM	Cofactors, Vitamins, Prosthetic Groups	Tetrapyrroles	Heme Biosynthesis: protoporphyrin-, coproporphyrin- and siroheme-dependent pathways	likely	Precorrin-2 oxidase (EC 1.3.1.76) @ Sirohydrochlorin ferrochelatase activity of CysG (EC 4.99.1.4)	ICE1.peg.1591
ICE1	d__Bacteria;p__Bacteroidota;c__Bacteroidia;o__Bacteroidales;f__Paludibacteraceae;g__Paludibacter;s__	METABOLISM	Cofactors, Vitamins, Prosthetic Groups	Tetrapyrroles	Heme Biosynthesis: protoporphyrin-, coproporphyrin- and siroheme-dependent pathways	likely	Precorrin-2 oxidase (EC 1.3.1.76) @ Sirohydrochlorin ferrochelatase activity of CysG (EC 4.99.1.4)	ICE1.peg.1591
ICE1	d__Bacteria;p__Bacteroidota;c__Bacteroidia;o__Bacteroidales;f__Paludibacteraceae;g__Paludibacter;s__	METABOLISM	Cofactors, Vitamins, Prosthetic Groups	Tetrapyrroles	Heme Biosynthesis: protoporphyrin-, coproporphyrin- and siroheme-dependent pathways	likely	Glutamyl-tRNA synthetase (EC 6.1.1.17)	ICE1.peg.2186
ICE1	d__Bacteria;p__Bacteroidota;c__Bacteroidia;o__Bacteroidales;f__Paludibacteraceae;g__Paludibacter;s__	METABOLISM	Cofactors, Vitamins, Prosthetic Groups	Tetrapyrroles	Metal chelatases	active	Precorrin-2 oxidase (EC 1.3.1.76) @ Sirohydrochlorin ferrochelatase activity of CysG (EC 4.99.1.4)	ICE1.peg.1205
ICE1	d__Bacteria;p__Bacteroidota;c__Bacteroidia;o__Bacteroidales;f__Paludibacteraceae;g__Paludibacter;s__	METABOLISM	Cofactors, Vitamins, Prosthetic Groups	Tetrapyrroles	Metal chelatases	active	Precorrin-2 oxidase (EC 1.3.1.76) @ Sirohydrochlorin ferrochelatase activity of CysG (EC 4.99.1.4)	ICE1.peg.1205
ICE1	d__Bacteria;p__Bacteroidota;c__Bacteroidia;o__Bacteroidales;f__Paludibacteraceae;g__Paludibacter;s__	METABOLISM	Cofactors, Vitamins, Prosthetic Groups	Tetrapyrroles	Metal chelatases	active	Porphobilinogen deaminase (EC 2.5.1.61)	ICE1.peg.1582
ICE1	d__Bacteria;p__Bacteroidota;c__Bacteroidia;o__Bacteroidales;f__Paludibacteraceae;g__Paludibacter;s__	METABOLISM	Cofactors, Vitamins, Prosthetic Groups	Tetrapyrroles	Metal chelatases	active	Porphobilinogen synthase (EC 4.2.1.24)	ICE1.peg.1584
ICE1	d__Bacteria;p__Bacteroidota;c__Bacteroidia;o__Bacteroidales;f__Paludibacteraceae;g__Paludibacter;s__	METABOLISM	Cofactors, Vitamins, Prosthetic Groups	Tetrapyrroles	Metal chelatases	active	Uroporphyrinogen III decarboxylase (EC 4.1.1.37)	ICE1.peg.1586
ICE1	d__Bacteria;p__Bacteroidota;c__Bacteroidia;o__Bacteroidales;f__Paludibacteraceae;g__Paludibacter;s__	METABOLISM	Cofactors, Vitamins, Prosthetic Groups	Tetrapyrroles	Metal chelatases	active	Ferrochelatase, protoheme ferro-lyase (EC 4.99.1.1)	ICE1.peg.1588
ICE1	d__Bacteria;p__Bacteroidota;c__Bacteroidia;o__Bacteroidales;f__Paludibacteraceae;g__Paludibacter;s__	METABOLISM	Cofactors, Vitamins, Prosthetic Groups	Tetrapyrroles	Metal chelatases	active	Protoporphyrinogen IX oxidase, aerobic, HemY (EC 1.3.3.4)	ICE1.peg.1589
ICE1	d__Bacteria;p__Bacteroidota;c__Bacteroidia;o__Bacteroidales;f__Paludibacteraceae;g__Paludibacter;s__	METABOLISM	Cofactors, Vitamins, Prosthetic Groups	Tetrapyrroles	Metal chelatases	active	Precorrin-2 oxidase (EC 1.3.1.76) @ Sirohydrochlorin ferrochelatase activity of CysG (EC 4.99.1.4)	ICE1.peg.1591
ICE1	d__Bacteria;p__Bacteroidota;c__Bacteroidia;o__Bacteroidales;f__Paludibacteraceae;g__Paludibacter;s__	METABOLISM	Cofactors, Vitamins, Prosthetic Groups	Tetrapyrroles	Metal chelatases	active	Precorrin-2 oxidase (EC 1.3.1.76) @ Sirohydrochlorin ferrochelatase activity of CysG (EC 4.99.1.4)	ICE1.peg.1591
ICE1	d__Bacteria;p__Bacteroidota;c__Bacteroidia;o__Bacteroidales;f__Paludibacteraceae;g__Paludibacter;s__	METABOLISM	Cofactors, Vitamins, Prosthetic Groups	Thiamin	Thiamin, thiazole, hydroxymethylpyrimidine salvage and uptake	active	Hydroxyethylthiazole kinase (EC 2.7.1.50)	ICE1.peg.1897
ICE1	d__Bacteria;p__Bacteroidota;c__Bacteroidia;o__Bacteroidales;f__Paludibacteraceae;g__Paludibacter;s__	METABOLISM	Cofactors, Vitamins, Prosthetic Groups	Thiamin	Thiamin, thiazole, hydroxymethylpyrimidine salvage and uptake	active	Thiaminase II (EC 3.5.99.2) involved in salvage of thiamin pyrimidine moiety, TenA subgroup with Cys in active site	ICE1.peg.1899
ICE1	d__Bacteria;p__Bacteroidota;c__Bacteroidia;o__Bacteroidales;f__Paludibacteraceae;g__Paludibacter;s__	METABOLISM	Cofactors, Vitamins, Prosthetic Groups	Thiamin	Thiamin, thiazole, hydroxymethylpyrimidine salvage and uptake	active	Thiamine-monophosphate kinase (EC 2.7.4.16)	ICE1.peg.1901
ICE1	d__Bacteria;p__Bacteroidota;c__Bacteroidia;o__Bacteroidales;f__Paludibacteraceae;g__Paludibacter;s__	METABOLISM	Cofactors, Vitamins, Prosthetic Groups	Thiamin	Thiamin, thiazole, hydroxymethylpyrimidine salvage and uptake	active	Predicted thiamin transporter PnuT	ICE1.peg.2126
ICE1	d__Bacteria;p__Bacteroidota;c__Bacteroidia;o__Bacteroidales;f__Paludibacteraceae;g__Paludibacter;s__	METABOLISM	Cofactors, Vitamins, Prosthetic Groups	Thiamin	Thiamin, thiazole, hydroxymethylpyrimidine salvage and uptake	active	Thiamin-regulated outer membrane receptor Omr1	ICE1.peg.2217
ICE1	d__Bacteria;p__Bacteroidota;c__Bacteroidia;o__Bacteroidales;f__Paludibacteraceae;g__Paludibacter;s__	METABOLISM	Cofactors, Vitamins, Prosthetic Groups	Thiamin	Thiamin, thiazole, hydroxymethylpyrimidine salvage and uptake	active	Thiamine-monophosphate kinase (EC 2.7.4.16)	ICE1.peg.3800
ICE1	d__Bacteria;p__Bacteroidota;c__Bacteroidia;o__Bacteroidales;f__Paludibacteraceae;g__Paludibacter;s__	METABOLISM	Fatty Acids, Lipids, and Isoprenoids	Fatty acids	Acyl carrier protein	active	Acyl carrier protein	ICE1.peg.3100
ICE1	d__Bacteria;p__Bacteroidota;c__Bacteroidia;o__Bacteroidales;f__Paludibacteraceae;g__Paludibacter;s__	METABOLISM	Fatty Acids, Lipids, and Isoprenoids	Fatty acids	Enoyl-[ACP] reductases disambiguation	active	Enoyl-[acyl-carrier-protein] reductase [NADH] (EC 1.3.1.9)	ICE1.peg.2140
ICE1	d__Bacteria;p__Bacteroidota;c__Bacteroidia;o__Bacteroidales;f__Paludibacteraceae;g__Paludibacter;s__	METABOLISM	Fatty Acids, Lipids, and Isoprenoids	Fatty acids	Fatty Acid Biosynthesis cluster	active	3-oxoacyl-[acyl-carrier protein] reductase (EC 1.1.1.100), FadG	ICE1.peg.1046
ICE1	d__Bacteria;p__Bacteroidota;c__Bacteroidia;o__Bacteroidales;f__Paludibacteraceae;g__Paludibacter;s__	METABOLISM	Fatty Acids, Lipids, and Isoprenoids	Fatty acids	Fatty Acid Biosynthesis cluster	active	Malonyl CoA-acyl carrier protein transacylase (EC 2.3.1.39)	ICE1.peg.1059
ICE1	d__Bacteria;p__Bacteroidota;c__Bacteroidia;o__Bacteroidales;f__Paludibacteraceae;g__Paludibacter;s__	METABOLISM	Fatty Acids, Lipids, and Isoprenoids	Fatty acids	Fatty Acid Biosynthesis cluster	active	3-oxoacyl-[acyl-carrier-protein] synthase, KASIII (EC 2.3.1.180)	ICE1.peg.2593
ICE1	d__Bacteria;p__Bacteroidota;c__Bacteroidia;o__Bacteroidales;f__Paludibacteraceae;g__Paludibacter;s__	METABOLISM	Fatty Acids, Lipids, and Isoprenoids	Fatty acids	Fatty Acid Biosynthesis cluster	active	3-oxoacyl-[acyl-carrier-protein] synthase, KASIII (EC 2.3.1.180)	ICE1.peg.3056
ICE1	d__Bacteria;p__Bacteroidota;c__Bacteroidia;o__Bacteroidales;f__Paludibacteraceae;g__Paludibacter;s__	METABOLISM	Fatty Acids, Lipids, and Isoprenoids	Fatty acids	Fatty Acid Biosynthesis cluster	active	Acyl carrier protein	ICE1.peg.3100
ICE1	d__Bacteria;p__Bacteroidota;c__Bacteroidia;o__Bacteroidales;f__Paludibacteraceae;g__Paludibacter;s__	METABOLISM	Fatty Acids, Lipids, and Isoprenoids	Fatty acids	Fatty Acid Biosynthesis cluster	active	3-oxoacyl-[acyl-carrier-protein] synthase, KASIII (EC 2.3.1.180)	ICE1.peg.3531
ICE1	d__Bacteria;p__Bacteroidota;c__Bacteroidia;o__Bacteroidales;f__Paludibacteraceae;g__Paludibacter;s__	METABOLISM	Fatty Acids, Lipids, and Isoprenoids	Fatty acids	Fatty Acid Biosynthesis cluster	active	Murein endolytic transglycosylase MltG	ICE1.peg.57
ICE1	d__Bacteria;p__Bacteroidota;c__Bacteroidia;o__Bacteroidales;f__Paludibacteraceae;g__Paludibacter;s__	METABOLISM	Fatty Acids, Lipids, and Isoprenoids	Fatty acids	Fatty Acid Biosynthesis FASII	likely	3-oxoacyl-[acyl-carrier protein] reductase (EC 1.1.1.100), FadG	ICE1.peg.1046
ICE1	d__Bacteria;p__Bacteroidota;c__Bacteroidia;o__Bacteroidales;f__Paludibacteraceae;g__Paludibacter;s__	METABOLISM	Fatty Acids, Lipids, and Isoprenoids	Fatty acids	Fatty Acid Biosynthesis FASII	likely	Malonyl CoA-acyl carrier protein transacylase (EC 2.3.1.39)	ICE1.peg.1059
ICE1	d__Bacteria;p__Bacteroidota;c__Bacteroidia;o__Bacteroidales;f__Paludibacteraceae;g__Paludibacter;s__	METABOLISM	Fatty Acids, Lipids, and Isoprenoids	Fatty acids	Fatty Acid Biosynthesis FASII	likely	Acetyl-coenzyme A carboxyl transferase alpha chain (EC 6.4.1.2) / Acetyl-coenzyme A carboxyl transferase beta chain (EC 6.4.1.2); Propionyl-CoA carboxylase beta chain (EC 6.4.1.3)	ICE1.peg.1931
ICE1	d__Bacteria;p__Bacteroidota;c__Bacteroidia;o__Bacteroidales;f__Paludibacteraceae;g__Paludibacter;s__	METABOLISM	Fatty Acids, Lipids, and Isoprenoids	Fatty acids	Fatty Acid Biosynthesis FASII	likely	Acetyl-coenzyme A carboxyl transferase alpha chain (EC 6.4.1.2) / Acetyl-coenzyme A carboxyl transferase beta chain (EC 6.4.1.2); Propionyl-CoA carboxylase beta chain (EC 6.4.1.3)	ICE1.peg.1931
ICE1	d__Bacteria;p__Bacteroidota;c__Bacteroidia;o__Bacteroidales;f__Paludibacteraceae;g__Paludibacter;s__	METABOLISM	Fatty Acids, Lipids, and Isoprenoids	Fatty acids	Fatty Acid Biosynthesis FASII	likely	Enoyl-[acyl-carrier-protein] reductase [NADH] (EC 1.3.1.9)	ICE1.peg.2140
ICE1	d__Bacteria;p__Bacteroidota;c__Bacteroidia;o__Bacteroidales;f__Paludibacteraceae;g__Paludibacter;s__	METABOLISM	Fatty Acids, Lipids, and Isoprenoids	Fatty acids	Fatty Acid Biosynthesis FASII	likely	UDP-3-O-[3-hydroxymyristoyl] N-acetylglucosamine deacetylase (EC 3.5.1.108) / 3-hydroxyacyl-[acyl-carrier-protein] dehydratase, FabZ form (EC 4.2.1.59)	ICE1.peg.2504
ICE1	d__Bacteria;p__Bacteroidota;c__Bacteroidia;o__Bacteroidales;f__Paludibacteraceae;g__Paludibacter;s__	METABOLISM	Fatty Acids, Lipids, and Isoprenoids	Fatty acids	Fatty Acid Biosynthesis FASII	likely	3-oxoacyl-[acyl-carrier-protein] synthase, KASIII (EC 2.3.1.180)	ICE1.peg.2593
ICE1	d__Bacteria;p__Bacteroidota;c__Bacteroidia;o__Bacteroidales;f__Paludibacteraceae;g__Paludibacter;s__	METABOLISM	Fatty Acids, Lipids, and Isoprenoids	Fatty acids	Fatty Acid Biosynthesis FASII	likely	3-oxoacyl-[acyl-carrier-protein] synthase, KASIII (EC 2.3.1.180)	ICE1.peg.3056
ICE1	d__Bacteria;p__Bacteroidota;c__Bacteroidia;o__Bacteroidales;f__Paludibacteraceae;g__Paludibacter;s__	METABOLISM	Fatty Acids, Lipids, and Isoprenoids	Fatty acids	Fatty Acid Biosynthesis FASII	likely	Acyl carrier protein	ICE1.peg.3100
ICE1	d__Bacteria;p__Bacteroidota;c__Bacteroidia;o__Bacteroidales;f__Paludibacteraceae;g__Paludibacter;s__	METABOLISM	Fatty Acids, Lipids, and Isoprenoids	Fatty acids	Fatty Acid Biosynthesis FASII	likely	3-oxoacyl-[acyl-carrier-protein] synthase, KASII (EC 2.3.1.179)	ICE1.peg.3101
ICE1	d__Bacteria;p__Bacteroidota;c__Bacteroidia;o__Bacteroidales;f__Paludibacteraceae;g__Paludibacter;s__	METABOLISM	Fatty Acids, Lipids, and Isoprenoids	Fatty acids	Fatty Acid Biosynthesis FASII	likely	3-oxoacyl-[acyl-carrier-protein] synthase, KASIII (EC 2.3.1.180)	ICE1.peg.3531
ICE1	d__Bacteria;p__Bacteroidota;c__Bacteroidia;o__Bacteroidales;f__Paludibacteraceae;g__Paludibacter;s__	METABOLISM	Fatty Acids, Lipids, and Isoprenoids	Fatty acids	Fatty Acid Biosynthesis FASII	likely	Biotin carboxyl carrier protein of acetyl-CoA carboxylase; Biotin carboxyl carrier protein	ICE1.peg.527
ICE1	d__Bacteria;p__Bacteroidota;c__Bacteroidia;o__Bacteroidales;f__Paludibacteraceae;g__Paludibacter;s__	METABOLISM	Fatty Acids, Lipids, and Isoprenoids	Fatty acids	Fatty Acid Biosynthesis FASII	likely	Biotin carboxylase of acetyl-CoA carboxylase (EC 6.3.4.14)	ICE1.peg.528
ICE1	d__Bacteria;p__Bacteroidota;c__Bacteroidia;o__Bacteroidales;f__Paludibacteraceae;g__Paludibacter;s__	METABOLISM	Fatty Acids, Lipids, and Isoprenoids	Fatty acids	Fatty Acid Biosynthesis FASII	likely	Acetyl-coenzyme A carboxyl transferase alpha chain (EC 6.4.1.2) / Acetyl-coenzyme A carboxyl transferase beta chain (EC 6.4.1.2); Propionyl-CoA carboxylase beta chain (EC 6.4.1.3)	ICE1.peg.529
ICE1	d__Bacteria;p__Bacteroidota;c__Bacteroidia;o__Bacteroidales;f__Paludibacteraceae;g__Paludibacter;s__	METABOLISM	Fatty Acids, Lipids, and Isoprenoids	Fatty acids	Fatty Acid Biosynthesis FASII	likely	Acetyl-coenzyme A carboxyl transferase alpha chain (EC 6.4.1.2) / Acetyl-coenzyme A carboxyl transferase beta chain (EC 6.4.1.2); Propionyl-CoA carboxylase beta chain (EC 6.4.1.3)	ICE1.peg.529
ICE1	d__Bacteria;p__Bacteroidota;c__Bacteroidia;o__Bacteroidales;f__Paludibacteraceae;g__Paludibacter;s__	METABOLISM	Fatty Acids, Lipids, and Isoprenoids	Fatty acids	Fatty acid synthesis	active	3-oxoacyl-[acyl-carrier protein] reductase (EC 1.1.1.100), FadG	ICE1.peg.1046
ICE1	d__Bacteria;p__Bacteroidota;c__Bacteroidia;o__Bacteroidales;f__Paludibacteraceae;g__Paludibacter;s__	METABOLISM	Fatty Acids, Lipids, and Isoprenoids	Fatty acids	Fatty acid synthesis	active	Malonyl CoA-acyl carrier protein transacylase (EC 2.3.1.39)	ICE1.peg.1059
ICE1	d__Bacteria;p__Bacteroidota;c__Bacteroidia;o__Bacteroidales;f__Paludibacteraceae;g__Paludibacter;s__	METABOLISM	Fatty Acids, Lipids, and Isoprenoids	Fatty acids	Fatty acid synthesis	active	Acetyl-coenzyme A carboxyl transferase alpha chain (EC 6.4.1.2) / Acetyl-coenzyme A carboxyl transferase beta chain (EC 6.4.1.2); Propionyl-CoA carboxylase beta chain (EC 6.4.1.3)	ICE1.peg.1931
ICE1	d__Bacteria;p__Bacteroidota;c__Bacteroidia;o__Bacteroidales;f__Paludibacteraceae;g__Paludibacter;s__	METABOLISM	Fatty Acids, Lipids, and Isoprenoids	Fatty acids	Fatty acid synthesis	active	Acetyl-coenzyme A carboxyl transferase alpha chain (EC 6.4.1.2) / Acetyl-coenzyme A carboxyl transferase beta chain (EC 6.4.1.2); Propionyl-CoA carboxylase beta chain (EC 6.4.1.3)	ICE1.peg.1931
ICE1	d__Bacteria;p__Bacteroidota;c__Bacteroidia;o__Bacteroidales;f__Paludibacteraceae;g__Paludibacter;s__	METABOLISM	Fatty Acids, Lipids, and Isoprenoids	Fatty acids	Fatty acid synthesis	active	Enoyl-[acyl-carrier-protein] reductase [NADH] (EC 1.3.1.9)	ICE1.peg.2140
ICE1	d__Bacteria;p__Bacteroidota;c__Bacteroidia;o__Bacteroidales;f__Paludibacteraceae;g__Paludibacter;s__	METABOLISM	Fatty Acids, Lipids, and Isoprenoids	Fatty acids	Fatty acid synthesis	active	UDP-3-O-[3-hydroxymyristoyl] N-acetylglucosamine deacetylase (EC 3.5.1.108) / 3-hydroxyacyl-[acyl-carrier-protein] dehydratase, FabZ form (EC 4.2.1.59)	ICE1.peg.2504
ICE1	d__Bacteria;p__Bacteroidota;c__Bacteroidia;o__Bacteroidales;f__Paludibacteraceae;g__Paludibacter;s__	METABOLISM	Fatty Acids, Lipids, and Isoprenoids	Fatty acids	Fatty acid synthesis	active	3-oxoacyl-[acyl-carrier-protein] synthase, KASIII (EC 2.3.1.180)	ICE1.peg.2593
ICE1	d__Bacteria;p__Bacteroidota;c__Bacteroidia;o__Bacteroidales;f__Paludibacteraceae;g__Paludibacter;s__	METABOLISM	Fatty Acids, Lipids, and Isoprenoids	Fatty acids	Fatty acid synthesis	active	3-oxoacyl-[acyl-carrier-protein] synthase, KASIII (EC 2.3.1.180)	ICE1.peg.3056
ICE1	d__Bacteria;p__Bacteroidota;c__Bacteroidia;o__Bacteroidales;f__Paludibacteraceae;g__Paludibacter;s__	METABOLISM	Fatty Acids, Lipids, and Isoprenoids	Fatty acids	Fatty acid synthesis	active	Acyl carrier protein	ICE1.peg.3100
ICE1	d__Bacteria;p__Bacteroidota;c__Bacteroidia;o__Bacteroidales;f__Paludibacteraceae;g__Paludibacter;s__	METABOLISM	Fatty Acids, Lipids, and Isoprenoids	Fatty acids	Fatty acid synthesis	active	3-oxoacyl-[acyl-carrier-protein] synthase, KASII (EC 2.3.1.179)	ICE1.peg.3101
ICE1	d__Bacteria;p__Bacteroidota;c__Bacteroidia;o__Bacteroidales;f__Paludibacteraceae;g__Paludibacter;s__	METABOLISM	Fatty Acids, Lipids, and Isoprenoids	Fatty acids	Fatty acid synthesis	active	3-oxoacyl-[acyl-carrier-protein] synthase, KASIII (EC 2.3.1.180)	ICE1.peg.3531
ICE1	d__Bacteria;p__Bacteroidota;c__Bacteroidia;o__Bacteroidales;f__Paludibacteraceae;g__Paludibacter;s__	METABOLISM	Fatty Acids, Lipids, and Isoprenoids	Fatty acids	Fatty acid synthesis	active	Acetyl-coenzyme A carboxyl transferase alpha chain (EC 6.4.1.2) / Acetyl-coenzyme A carboxyl transferase beta chain (EC 6.4.1.2); Propionyl-CoA carboxylase beta chain (EC 6.4.1.3)	ICE1.peg.529
ICE1	d__Bacteria;p__Bacteroidota;c__Bacteroidia;o__Bacteroidales;f__Paludibacteraceae;g__Paludibacter;s__	METABOLISM	Fatty Acids, Lipids, and Isoprenoids	Fatty acids	Fatty acid synthesis	active	Acetyl-coenzyme A carboxyl transferase alpha chain (EC 6.4.1.2) / Acetyl-coenzyme A carboxyl transferase beta chain (EC 6.4.1.2); Propionyl-CoA carboxylase beta chain (EC 6.4.1.3)	ICE1.peg.529
ICE1	d__Bacteria;p__Bacteroidota;c__Bacteroidia;o__Bacteroidales;f__Paludibacteraceae;g__Paludibacter;s__	METABOLISM	Fatty Acids, Lipids, and Isoprenoids	Isoprenoids	Nonmevalonate Branch of Isoprenoid Biosynthesis	active	4-diphosphocytidyl-2-C-methyl-D-erythritol kinase (EC 2.7.1.148)	ICE1.peg.1428
ICE1	d__Bacteria;p__Bacteroidota;c__Bacteroidia;o__Bacteroidales;f__Paludibacteraceae;g__Paludibacter;s__	METABOLISM	Fatty Acids, Lipids, and Isoprenoids	Isoprenoids	Nonmevalonate Branch of Isoprenoid Biosynthesis	active	1-deoxy-D-xylulose 5-phosphate synthase (EC 2.2.1.7)	ICE1.peg.1476
ICE1	d__Bacteria;p__Bacteroidota;c__Bacteroidia;o__Bacteroidales;f__Paludibacteraceae;g__Paludibacter;s__	METABOLISM	Fatty Acids, Lipids, and Isoprenoids	Isoprenoids	Nonmevalonate Branch of Isoprenoid Biosynthesis	active	(E)-4-hydroxy-3-methylbut-2-enyl-diphosphate synthase (flavodoxin) (EC 1.17.7.3)	ICE1.peg.1542
ICE1	d__Bacteria;p__Bacteroidota;c__Bacteroidia;o__Bacteroidales;f__Paludibacteraceae;g__Paludibacter;s__	METABOLISM	Fatty Acids, Lipids, and Isoprenoids	Isoprenoids	Nonmevalonate Branch of Isoprenoid Biosynthesis	active	4-hydroxy-3-methylbut-2-enyl diphosphate reductase (EC 1.17.7.4)	ICE1.peg.1729
ICE1	d__Bacteria;p__Bacteroidota;c__Bacteroidia;o__Bacteroidales;f__Paludibacteraceae;g__Paludibacter;s__	METABOLISM	Fatty Acids, Lipids, and Isoprenoids	Isoprenoids	Nonmevalonate Branch of Isoprenoid Biosynthesis	active	2-C-methyl-D-erythritol 4-phosphate cytidylyltransferase (EC 2.7.7.60)	ICE1.peg.2103
ICE1	d__Bacteria;p__Bacteroidota;c__Bacteroidia;o__Bacteroidales;f__Paludibacteraceae;g__Paludibacter;s__	METABOLISM	Fatty Acids, Lipids, and Isoprenoids	Isoprenoids	Nonmevalonate Branch of Isoprenoid Biosynthesis	active	2-C-methyl-D-erythritol 2,4-cyclodiphosphate synthase (EC 4.6.1.12)	ICE1.peg.2213
ICE1	d__Bacteria;p__Bacteroidota;c__Bacteroidia;o__Bacteroidales;f__Paludibacteraceae;g__Paludibacter;s__	METABOLISM	Fatty Acids, Lipids, and Isoprenoids	Isoprenoids	Nonmevalonate Branch of Isoprenoid Biosynthesis	active	1-deoxy-D-xylulose 5-phosphate reductoisomerase (EC 1.1.1.267)	ICE1.peg.333
ICE1	d__Bacteria;p__Bacteroidota;c__Bacteroidia;o__Bacteroidales;f__Paludibacteraceae;g__Paludibacter;s__	METABOLISM	Fatty Acids, Lipids, and Isoprenoids	Phospholipids	Cardiolipin biosynthesis	active	Phosphatidylglycerophosphatase A (EC 3.1.3.27)	ICE1.peg.2031
ICE1	d__Bacteria;p__Bacteroidota;c__Bacteroidia;o__Bacteroidales;f__Paludibacteraceae;g__Paludibacter;s__	METABOLISM	Fatty Acids, Lipids, and Isoprenoids	Phospholipids	Cardiolipin biosynthesis	active	Cardiolipin synthase, bacterial type ClsA	ICE1.peg.755
ICE1	d__Bacteria;p__Bacteroidota;c__Bacteroidia;o__Bacteroidales;f__Paludibacteraceae;g__Paludibacter;s__	METABOLISM	Fatty Acids, Lipids, and Isoprenoids	Phospholipids	Inositol-containing phospholipids	active	Phosphatidylinositol phosphate synthase @ Archaetidylinositol phosphate synthase (EC 2.7.8.39)	ICE1.peg.2028
ICE1	d__Bacteria;p__Bacteroidota;c__Bacteroidia;o__Bacteroidales;f__Paludibacteraceae;g__Paludibacter;s__	METABOLISM	Fatty Acids, Lipids, and Isoprenoids	Phospholipids	Inositol-containing phospholipids	active	Phosphatidylinositol phosphate synthase @ Archaetidylinositol phosphate synthase (EC 2.7.8.39)	ICE1.peg.2028
ICE1	d__Bacteria;p__Bacteroidota;c__Bacteroidia;o__Bacteroidales;f__Paludibacteraceae;g__Paludibacter;s__	METABOLISM	Fatty Acids, Lipids, and Isoprenoids	Phospholipids	Inositol-containing phospholipids	active	Inositol-1-phosphate synthase (EC 5.5.1.4)	ICE1.peg.2032
ICE1	d__Bacteria;p__Bacteroidota;c__Bacteroidia;o__Bacteroidales;f__Paludibacteraceae;g__Paludibacter;s__	METABOLISM	Fatty Acids, Lipids, and Isoprenoids	Sphingolipids	Bacterial Sphingolipids	active	Serine palmitoyltransferase (EC 2.3.1.50)	ICE1.peg.1744
ICE1	d__Bacteria;p__Bacteroidota;c__Bacteroidia;o__Bacteroidales;f__Paludibacteraceae;g__Paludibacter;s__	METABOLISM	Metabolite damage and its repair or mitigation		D-tyrosyl-tRNA(Tyr) deacylase	active	D-aminoacyl-tRNA deacylase (EC 3.1.1.96)	ICE1.peg.766
ICE1	d__Bacteria;p__Bacteroidota;c__Bacteroidia;o__Bacteroidales;f__Paludibacteraceae;g__Paludibacter;s__	METABOLISM	Metabolite damage and its repair or mitigation		Damaged nicotinamide nucleotide NAD(P)HX repair	active	NAD(P)H-hydrate epimerase (EC 5.1.99.6) / ADP-dependent (S)-NAD(P)H-hydrate dehydratase (EC 4.2.1.136)	ICE1.peg.387
ICE1	d__Bacteria;p__Bacteroidota;c__Bacteroidia;o__Bacteroidales;f__Paludibacteraceae;g__Paludibacter;s__	METABOLISM	Metabolite damage and its repair or mitigation		Damaged nicotinamide nucleotide NAD(P)HX repair	active	NAD(P)H-hydrate epimerase (EC 5.1.99.6) / ADP-dependent (S)-NAD(P)H-hydrate dehydratase (EC 4.2.1.136)	ICE1.peg.387
ICE1	d__Bacteria;p__Bacteroidota;c__Bacteroidia;o__Bacteroidales;f__Paludibacteraceae;g__Paludibacter;s__	METABOLISM	Metabolite damage and its repair or mitigation		Metabolite repair	active	Nucleoside 5-triphosphatase RdgB (dHAPTP, dITP, XTP-specific) (EC 3.6.1.66)	ICE1.peg.2086
ICE1	d__Bacteria;p__Bacteroidota;c__Bacteroidia;o__Bacteroidales;f__Paludibacteraceae;g__Paludibacter;s__	METABOLISM	Metabolite damage and its repair or mitigation		Metabolite repair	active	Phosphoglycolate phosphatase (EC 3.1.3.18)	ICE1.peg.2132
ICE1	d__Bacteria;p__Bacteroidota;c__Bacteroidia;o__Bacteroidales;f__Paludibacteraceae;g__Paludibacter;s__	METABOLISM	Metabolite damage and its repair or mitigation		Metabolite repair	active	Glutamate 5-kinase (EC 2.7.2.11) / RNA-binding C-terminal domain PUA	ICE1.peg.3047
ICE1	d__Bacteria;p__Bacteroidota;c__Bacteroidia;o__Bacteroidales;f__Paludibacteraceae;g__Paludibacter;s__	METABOLISM	Metabolite damage and its repair or mitigation		Metabolite repair	active	Glutamate 5-kinase (EC 2.7.2.11) / RNA-binding C-terminal domain PUA	ICE1.peg.3047
ICE1	d__Bacteria;p__Bacteroidota;c__Bacteroidia;o__Bacteroidales;f__Paludibacteraceae;g__Paludibacter;s__	METABOLISM	Metabolite damage and its repair or mitigation		Metabolite repair	active	L-asparaginase I, cytoplasmic (EC 3.5.1.1)	ICE1.peg.3528
ICE1	d__Bacteria;p__Bacteroidota;c__Bacteroidia;o__Bacteroidales;f__Paludibacteraceae;g__Paludibacter;s__	METABOLISM	Metabolite damage and its repair or mitigation		Metabolite repair	active	5'-nucleotidase SurE (EC 3.1.3.5)	ICE1.peg.730
ICE1	d__Bacteria;p__Bacteroidota;c__Bacteroidia;o__Bacteroidales;f__Paludibacteraceae;g__Paludibacter;s__	METABOLISM	Metabolite damage and its repair or mitigation		Metabolite repair	active	Deoxyuridine 5'-triphosphate nucleotidohydrolase (EC 3.6.1.23)	ICE1.peg.819
ICE1	d__Bacteria;p__Bacteroidota;c__Bacteroidia;o__Bacteroidales;f__Paludibacteraceae;g__Paludibacter;s__	METABOLISM	Metabolite damage and its repair or mitigation		Nudix proteins (nucleoside triphosphate hydrolases)	active	NADH pyrophosphatase (EC 3.6.1.22), decaps 5'-NAD modified RNA	ICE1.peg.1225
ICE1	d__Bacteria;p__Bacteroidota;c__Bacteroidia;o__Bacteroidales;f__Paludibacteraceae;g__Paludibacter;s__	METABOLISM	Metabolite damage and its repair or mitigation		Nudix proteins (nucleoside triphosphate hydrolases)	active	Deoxyuridine 5'-triphosphate nucleotidohydrolase (EC 3.6.1.23)	ICE1.peg.819
ICE1	d__Bacteria;p__Bacteroidota;c__Bacteroidia;o__Bacteroidales;f__Paludibacteraceae;g__Paludibacter;s__	METABOLISM	Nitrogen Metabolism		Nitrogen fixation	likely	AnfO protein, required for Mo- and V-independent nitrogenase	ICE1.peg.1239
ICE1	d__Bacteria;p__Bacteroidota;c__Bacteroidia;o__Bacteroidales;f__Paludibacteraceae;g__Paludibacter;s__	METABOLISM	Nitrogen Metabolism		Nitrogen fixation	likely	Nitrogenase (molybdenum-iron) reductase and maturation protein NifH	ICE1.peg.1248
ICE1	d__Bacteria;p__Bacteroidota;c__Bacteroidia;o__Bacteroidales;f__Paludibacteraceae;g__Paludibacter;s__	METABOLISM	Nitrogen Metabolism		Nitrogen fixation	likely	Nitrogenase (molybdenum-iron) reductase and maturation protein NifH	ICE1.peg.193
ICE1	d__Bacteria;p__Bacteroidota;c__Bacteroidia;o__Bacteroidales;f__Paludibacteraceae;g__Paludibacter;s__	METABOLISM	Nitrogen Metabolism		Nitrogen fixation	likely	Nitrogenase (molybdenum-iron) alpha chain (EC 1.18.6.1)	ICE1.peg.196
ICE1	d__Bacteria;p__Bacteroidota;c__Bacteroidia;o__Bacteroidales;f__Paludibacteraceae;g__Paludibacter;s__	METABOLISM	Nitrogen Metabolism		Nitrogen fixation	likely	Nitrogenase (molybdenum-iron) beta chain (EC 1.18.6.1)	ICE1.peg.197
ICE1	d__Bacteria;p__Bacteroidota;c__Bacteroidia;o__Bacteroidales;f__Paludibacteraceae;g__Paludibacter;s__	METABOLISM	Nitrogen Metabolism		Nitrogen fixation	likely	Nitrogenase FeMo-cofactor scaffold and assembly protein NifE	ICE1.peg.200
ICE1	d__Bacteria;p__Bacteroidota;c__Bacteroidia;o__Bacteroidales;f__Paludibacteraceae;g__Paludibacter;s__	METABOLISM	Nitrogen Metabolism		Nitrogen fixation	likely	Nitrogenase FeMo-cofactor scaffold and assembly protein NifN	ICE1.peg.201
ICE1	d__Bacteria;p__Bacteroidota;c__Bacteroidia;o__Bacteroidales;f__Paludibacteraceae;g__Paludibacter;s__	METABOLISM	Nitrogen Metabolism		Nitrogen fixation	likely	Nitrogenase FeMo-cofactor synthesis FeS core scaffold and assembly protein NifB	ICE1.peg.202
ICE1	d__Bacteria;p__Bacteroidota;c__Bacteroidia;o__Bacteroidales;f__Paludibacteraceae;g__Paludibacter;s__	METABOLISM	Nitrogen Metabolism		Nitrogen fixation	likely	Homocitrate synthase (EC 2.3.3.14)	ICE1.peg.204
ICE1	d__Bacteria;p__Bacteroidota;c__Bacteroidia;o__Bacteroidales;f__Paludibacteraceae;g__Paludibacter;s__	METABOLISM	Nucleosides and Nucleotides	Purines	DeNovo Purine Biosynthesis	active	Phosphoribosylaminoimidazolecarboxamide formyltransferase (EC 2.1.2.3)	ICE1.peg.1226
ICE1	d__Bacteria;p__Bacteroidota;c__Bacteroidia;o__Bacteroidales;f__Paludibacteraceae;g__Paludibacter;s__	METABOLISM	Nucleosides and Nucleotides	Purines	DeNovo Purine Biosynthesis	active	Ribose-phosphate pyrophosphokinase (EC 2.7.6.1)	ICE1.peg.1303
ICE1	d__Bacteria;p__Bacteroidota;c__Bacteroidia;o__Bacteroidales;f__Paludibacteraceae;g__Paludibacter;s__	METABOLISM	Nucleosides and Nucleotides	Purines	DeNovo Purine Biosynthesis	active	Phosphoribosylformylglycinamidine synthase, synthetase subunit (EC 6.3.5.3) / Phosphoribosylformylglycinamidine synthase, glutamine amidotransferase subunit (EC 6.3.5.3)	ICE1.peg.2461
ICE1	d__Bacteria;p__Bacteroidota;c__Bacteroidia;o__Bacteroidales;f__Paludibacteraceae;g__Paludibacter;s__	METABOLISM	Nucleosides and Nucleotides	Purines	DeNovo Purine Biosynthesis	active	Phosphoribosylformylglycinamidine synthase, synthetase subunit (EC 6.3.5.3) / Phosphoribosylformylglycinamidine synthase, glutamine amidotransferase subunit (EC 6.3.5.3)	ICE1.peg.2461
ICE1	d__Bacteria;p__Bacteroidota;c__Bacteroidia;o__Bacteroidales;f__Paludibacteraceae;g__Paludibacter;s__	METABOLISM	Nucleosides and Nucleotides	Purines	DeNovo Purine Biosynthesis	active	Amidophosphoribosyltransferase (EC 2.4.2.14)	ICE1.peg.2894
ICE1	d__Bacteria;p__Bacteroidota;c__Bacteroidia;o__Bacteroidales;f__Paludibacteraceae;g__Paludibacter;s__	METABOLISM	Nucleosides and Nucleotides	Purines	DeNovo Purine Biosynthesis	active	GMP synthase [glutamine-hydrolyzing], amidotransferase subunit (EC 6.3.5.2) / GMP synthase [glutamine-hydrolyzing], ATP pyrophosphatase subunit (EC 6.3.5.2)	ICE1.peg.2914
ICE1	d__Bacteria;p__Bacteroidota;c__Bacteroidia;o__Bacteroidales;f__Paludibacteraceae;g__Paludibacter;s__	METABOLISM	Nucleosides and Nucleotides	Purines	DeNovo Purine Biosynthesis	active	GMP synthase [glutamine-hydrolyzing], amidotransferase subunit (EC 6.3.5.2) / GMP synthase [glutamine-hydrolyzing], ATP pyrophosphatase subunit (EC 6.3.5.2)	ICE1.peg.2914
ICE1	d__Bacteria;p__Bacteroidota;c__Bacteroidia;o__Bacteroidales;f__Paludibacteraceae;g__Paludibacter;s__	METABOLISM	Nucleosides and Nucleotides	Purines	DeNovo Purine Biosynthesis	active	N5-carboxyaminoimidazole ribonucleotide mutase (EC 5.4.99.18)	ICE1.peg.3025
ICE1	d__Bacteria;p__Bacteroidota;c__Bacteroidia;o__Bacteroidales;f__Paludibacteraceae;g__Paludibacter;s__	METABOLISM	Nucleosides and Nucleotides	Purines	DeNovo Purine Biosynthesis	active	Phosphoribosylamine--glycine ligase (EC 6.3.4.13)	ICE1.peg.3092
ICE1	d__Bacteria;p__Bacteroidota;c__Bacteroidia;o__Bacteroidales;f__Paludibacteraceae;g__Paludibacter;s__	METABOLISM	Nucleosides and Nucleotides	Purines	DeNovo Purine Biosynthesis	active	Phosphoribosylglycinamide formyltransferase (EC 2.1.2.2)	ICE1.peg.3099
ICE1	d__Bacteria;p__Bacteroidota;c__Bacteroidia;o__Bacteroidales;f__Paludibacteraceae;g__Paludibacter;s__	METABOLISM	Nucleosides and Nucleotides	Purines	DeNovo Purine Biosynthesis	active	Inosine-5'-monophosphate dehydrogenase (EC 1.1.1.205) / CBS domain	ICE1.peg.3160
ICE1	d__Bacteria;p__Bacteroidota;c__Bacteroidia;o__Bacteroidales;f__Paludibacteraceae;g__Paludibacter;s__	METABOLISM	Nucleosides and Nucleotides	Purines	DeNovo Purine Biosynthesis	active	Adenylosuccinate lyase (EC 4.3.2.2) @ SAICAR lyase (EC 4.3.2.2)	ICE1.peg.3517
ICE1	d__Bacteria;p__Bacteroidota;c__Bacteroidia;o__Bacteroidales;f__Paludibacteraceae;g__Paludibacter;s__	METABOLISM	Nucleosides and Nucleotides	Purines	DeNovo Purine Biosynthesis	active	Adenylosuccinate lyase (EC 4.3.2.2) @ SAICAR lyase (EC 4.3.2.2)	ICE1.peg.3517
ICE1	d__Bacteria;p__Bacteroidota;c__Bacteroidia;o__Bacteroidales;f__Paludibacteraceae;g__Paludibacter;s__	METABOLISM	Nucleosides and Nucleotides	Purines	DeNovo Purine Biosynthesis	active	Phosphoribosylformylglycinamidine cyclo-ligase (EC 6.3.3.1)	ICE1.peg.3617
ICE1	d__Bacteria;p__Bacteroidota;c__Bacteroidia;o__Bacteroidales;f__Paludibacteraceae;g__Paludibacter;s__	METABOLISM	Nucleosides and Nucleotides	Purines	DeNovo Purine Biosynthesis	active	IMP cyclohydrolase (EC 3.5.4.10) / Phosphoribosylaminoimidazolecarboxamide formyltransferase (EC 2.1.2.3)	ICE1.peg.3905
ICE1	d__Bacteria;p__Bacteroidota;c__Bacteroidia;o__Bacteroidales;f__Paludibacteraceae;g__Paludibacter;s__	METABOLISM	Nucleosides and Nucleotides	Purines	DeNovo Purine Biosynthesis	active	IMP cyclohydrolase (EC 3.5.4.10) / Phosphoribosylaminoimidazolecarboxamide formyltransferase (EC 2.1.2.3)	ICE1.peg.3905
ICE1	d__Bacteria;p__Bacteroidota;c__Bacteroidia;o__Bacteroidales;f__Paludibacteraceae;g__Paludibacter;s__	METABOLISM	Nucleosides and Nucleotides	Purines	DeNovo Purine Biosynthesis	active	Formate-dependent phosphoribosylglycinamide formyltransferase	ICE1.peg.520
ICE1	d__Bacteria;p__Bacteroidota;c__Bacteroidia;o__Bacteroidales;f__Paludibacteraceae;g__Paludibacter;s__	METABOLISM	Nucleosides and Nucleotides	Purines	DeNovo Purine Biosynthesis	active	Phosphoribosylaminoimidazole-succinocarboxamide synthase (EC 6.3.2.6)	ICE1.peg.578
ICE1	d__Bacteria;p__Bacteroidota;c__Bacteroidia;o__Bacteroidales;f__Paludibacteraceae;g__Paludibacter;s__	METABOLISM	Nucleosides and Nucleotides	Purines	DeNovo Purine Biosynthesis	active	Adenylosuccinate synthetase (EC 6.3.4.4)	ICE1.peg.681
ICE1	d__Bacteria;p__Bacteroidota;c__Bacteroidia;o__Bacteroidales;f__Paludibacteraceae;g__Paludibacter;s__	METABOLISM	Nucleosides and Nucleotides	Purines	DeNovo Purine Biosynthesis	active	IMP cyclohydrolase (EC 3.5.4.10) / Phosphoribosylaminoimidazolecarboxamide formyltransferase (EC 2.1.2.3)	ICE1.peg.855
ICE1	d__Bacteria;p__Bacteroidota;c__Bacteroidia;o__Bacteroidales;f__Paludibacteraceae;g__Paludibacter;s__	METABOLISM	Nucleosides and Nucleotides	Purines	DeNovo Purine Biosynthesis	active	IMP cyclohydrolase (EC 3.5.4.10) / Phosphoribosylaminoimidazolecarboxamide formyltransferase (EC 2.1.2.3)	ICE1.peg.855
ICE1	d__Bacteria;p__Bacteroidota;c__Bacteroidia;o__Bacteroidales;f__Paludibacteraceae;g__Paludibacter;s__	METABOLISM	Nucleosides and Nucleotides	Purines	GMP synthase	active	Glutamine amidotransferase, class I	ICE1.peg.2778
ICE1	d__Bacteria;p__Bacteroidota;c__Bacteroidia;o__Bacteroidales;f__Paludibacteraceae;g__Paludibacter;s__	METABOLISM	Nucleosides and Nucleotides	Purines	GMP synthase	active	GMP synthase [glutamine-hydrolyzing], amidotransferase subunit (EC 6.3.5.2) / GMP synthase [glutamine-hydrolyzing], ATP pyrophosphatase subunit (EC 6.3.5.2)	ICE1.peg.2914
ICE1	d__Bacteria;p__Bacteroidota;c__Bacteroidia;o__Bacteroidales;f__Paludibacteraceae;g__Paludibacter;s__	METABOLISM	Nucleosides and Nucleotides	Purines	GMP synthase	active	GMP synthase [glutamine-hydrolyzing], amidotransferase subunit (EC 6.3.5.2) / GMP synthase [glutamine-hydrolyzing], ATP pyrophosphatase subunit (EC 6.3.5.2)	ICE1.peg.2914
ICE1	d__Bacteria;p__Bacteroidota;c__Bacteroidia;o__Bacteroidales;f__Paludibacteraceae;g__Paludibacter;s__	METABOLISM	Nucleosides and Nucleotides	Purines	IMP and Xanthine conversion to XMP and GMP module	active	GMP synthase [glutamine-hydrolyzing], amidotransferase subunit (EC 6.3.5.2) / GMP synthase [glutamine-hydrolyzing], ATP pyrophosphatase subunit (EC 6.3.5.2)	ICE1.peg.2914
ICE1	d__Bacteria;p__Bacteroidota;c__Bacteroidia;o__Bacteroidales;f__Paludibacteraceae;g__Paludibacter;s__	METABOLISM	Nucleosides and Nucleotides	Purines	IMP and Xanthine conversion to XMP and GMP module	active	GMP synthase [glutamine-hydrolyzing], amidotransferase subunit (EC 6.3.5.2) / GMP synthase [glutamine-hydrolyzing], ATP pyrophosphatase subunit (EC 6.3.5.2)	ICE1.peg.2914
ICE1	d__Bacteria;p__Bacteroidota;c__Bacteroidia;o__Bacteroidales;f__Paludibacteraceae;g__Paludibacter;s__	METABOLISM	Nucleosides and Nucleotides	Purines	IMP and Xanthine conversion to XMP and GMP module	active	Inosine-5'-monophosphate dehydrogenase (EC 1.1.1.205) / CBS domain	ICE1.peg.3160
ICE1	d__Bacteria;p__Bacteroidota;c__Bacteroidia;o__Bacteroidales;f__Paludibacteraceae;g__Paludibacter;s__	METABOLISM	Nucleosides and Nucleotides	Purines	IMP and Xanthine conversion to XMP and GMP module	active	Inosine-5'-monophosphate dehydrogenase (EC 1.1.1.205) / CBS domain	ICE1.peg.3160
ICE1	d__Bacteria;p__Bacteroidota;c__Bacteroidia;o__Bacteroidales;f__Paludibacteraceae;g__Paludibacter;s__	METABOLISM	Nucleosides and Nucleotides	Purines	Purine nucleotide synthesis regulator	active	N5-carboxyaminoimidazole ribonucleotide mutase (EC 5.4.99.18)	ICE1.peg.3025
ICE1	d__Bacteria;p__Bacteroidota;c__Bacteroidia;o__Bacteroidales;f__Paludibacteraceae;g__Paludibacter;s__	METABOLISM	Nucleosides and Nucleotides	Purines	Purine nucleotide synthesis regulator	active	Phosphoribosylformylglycinamidine cyclo-ligase (EC 6.3.3.1)	ICE1.peg.3617
ICE1	d__Bacteria;p__Bacteroidota;c__Bacteroidia;o__Bacteroidales;f__Paludibacteraceae;g__Paludibacter;s__	METABOLISM	Nucleosides and Nucleotides	Pyrimidines	De Novo Pyrimidine Synthesis	likely	Dihydroorotase (EC 3.5.2.3)	ICE1.peg.1317
ICE1	d__Bacteria;p__Bacteroidota;c__Bacteroidia;o__Bacteroidales;f__Paludibacteraceae;g__Paludibacter;s__	METABOLISM	Nucleosides and Nucleotides	Pyrimidines	De Novo Pyrimidine Synthesis	likely	Orotate phosphoribosyltransferase (EC 2.4.2.10)	ICE1.peg.2426
ICE1	d__Bacteria;p__Bacteroidota;c__Bacteroidia;o__Bacteroidales;f__Paludibacteraceae;g__Paludibacter;s__	METABOLISM	Nucleosides and Nucleotides	Pyrimidines	De Novo Pyrimidine Synthesis	likely	Orotidine 5'-phosphate decarboxylase (EC 4.1.1.23)	ICE1.peg.2458
ICE1	d__Bacteria;p__Bacteroidota;c__Bacteroidia;o__Bacteroidales;f__Paludibacteraceae;g__Paludibacter;s__	METABOLISM	Nucleosides and Nucleotides	Pyrimidines	De Novo Pyrimidine Synthesis	likely	Dihydroorotate dehydrogenase (NAD(+)), electron transfer subunit (EC 1.3.1.14)	ICE1.peg.2853
ICE1	d__Bacteria;p__Bacteroidota;c__Bacteroidia;o__Bacteroidales;f__Paludibacteraceae;g__Paludibacter;s__	METABOLISM	Nucleosides and Nucleotides	Pyrimidines	De Novo Pyrimidine Synthesis	likely	Uracil permease @ Uracil:proton symporter UraA	ICE1.peg.3299
ICE1	d__Bacteria;p__Bacteroidota;c__Bacteroidia;o__Bacteroidales;f__Paludibacteraceae;g__Paludibacter;s__	METABOLISM	Nucleosides and Nucleotides	Pyrimidines	De Novo Pyrimidine Synthesis	likely	Carbamoyl-phosphate synthase large chain (EC 6.3.5.5)	ICE1.peg.550
ICE1	d__Bacteria;p__Bacteroidota;c__Bacteroidia;o__Bacteroidales;f__Paludibacteraceae;g__Paludibacter;s__	METABOLISM	Nucleosides and Nucleotides	Pyrimidines	De Novo Pyrimidine Synthesis	likely	Aspartate carbamoyltransferase (EC 2.1.3.2)	ICE1.peg.571
ICE1	d__Bacteria;p__Bacteroidota;c__Bacteroidia;o__Bacteroidales;f__Paludibacteraceae;g__Paludibacter;s__	METABOLISM	Nucleosides and Nucleotides	Pyrimidines	De Novo Pyrimidine Synthesis	likely	Uracil phosphoribosyltransferase (EC 2.4.2.9)	ICE1.peg.850
ICE1	d__Bacteria;p__Bacteroidota;c__Bacteroidia;o__Bacteroidales;f__Paludibacteraceae;g__Paludibacter;s__	METABOLISM	Nucleosides and Nucleotides		Adenosyl nucleosidases	active	5'-methylthioadenosine nucleosidase (EC 3.2.2.16) @ S-adenosylhomocysteine nucleosidase (EC 3.2.2.9)	ICE1.peg.1081
ICE1	d__Bacteria;p__Bacteroidota;c__Bacteroidia;o__Bacteroidales;f__Paludibacteraceae;g__Paludibacter;s__	METABOLISM	Nucleosides and Nucleotides		Adenosyl nucleosidases	active	5'-methylthioadenosine nucleosidase (EC 3.2.2.16) @ S-adenosylhomocysteine nucleosidase (EC 3.2.2.9)	ICE1.peg.1081
ICE1	d__Bacteria;p__Bacteroidota;c__Bacteroidia;o__Bacteroidales;f__Paludibacteraceae;g__Paludibacter;s__	METABOLISM	Nucleosides and Nucleotides		Adenosyl nucleosidases	active	Purine nucleoside phosphorylase (EC 2.4.2.1) @ N-Ribosylnicotinamide phosphorylase (EC 2.4.2.1)	ICE1.peg.3123
ICE1	d__Bacteria;p__Bacteroidota;c__Bacteroidia;o__Bacteroidales;f__Paludibacteraceae;g__Paludibacter;s__	METABOLISM	Nucleosides and Nucleotides		Adenosyl nucleosidases	active	Purine nucleoside phosphorylase (EC 2.4.2.1)	ICE1.peg.3830
ICE1	d__Bacteria;p__Bacteroidota;c__Bacteroidia;o__Bacteroidales;f__Paludibacteraceae;g__Paludibacter;s__	METABOLISM	Nucleosides and Nucleotides		Ribonucleotide reduction	active	Ribonucleotide reductase of class II (coenzyme B12-dependent) (EC 1.17.4.1)	ICE1.peg.3437
ICE1	d__Bacteria;p__Bacteroidota;c__Bacteroidia;o__Bacteroidales;f__Paludibacteraceae;g__Paludibacter;s__	METABOLISM	Phosphate Metabolism		High affinity phosphate transporter and control of PHO regulon	active	Phosphate ABC transporter, substrate-binding protein PstS (TC 3.A.1.7.1)	ICE1.peg.1195
ICE1	d__Bacteria;p__Bacteroidota;c__Bacteroidia;o__Bacteroidales;f__Paludibacteraceae;g__Paludibacter;s__	METABOLISM	Phosphate Metabolism		High affinity phosphate transporter and control of PHO regulon	active	Phosphate ABC transporter, permease protein PstC (TC 3.A.1.7.1)	ICE1.peg.1196
ICE1	d__Bacteria;p__Bacteroidota;c__Bacteroidia;o__Bacteroidales;f__Paludibacteraceae;g__Paludibacter;s__	METABOLISM	Phosphate Metabolism		High affinity phosphate transporter and control of PHO regulon	active	Phosphate ABC transporter, permease protein PstA (TC 3.A.1.7.1)	ICE1.peg.1197
ICE1	d__Bacteria;p__Bacteroidota;c__Bacteroidia;o__Bacteroidales;f__Paludibacteraceae;g__Paludibacter;s__	METABOLISM	Phosphate Metabolism		High affinity phosphate transporter and control of PHO regulon	active	Phosphate ABC transporter, ATP-binding protein PstB (TC 3.A.1.7.1)	ICE1.peg.1198
ICE1	d__Bacteria;p__Bacteroidota;c__Bacteroidia;o__Bacteroidales;f__Paludibacteraceae;g__Paludibacter;s__	METABOLISM	Phosphate Metabolism		High affinity phosphate transporter and control of PHO regulon	active	Phosphate ABC transporter, substrate-binding protein PstS (TC 3.A.1.7.1)	ICE1.peg.1613
ICE1	d__Bacteria;p__Bacteroidota;c__Bacteroidia;o__Bacteroidales;f__Paludibacteraceae;g__Paludibacter;s__	METABOLISM	Phosphate Metabolism		High affinity phosphate transporter and control of PHO regulon	active	Polyphosphate kinase (EC 2.7.4.1)	ICE1.peg.2514
ICE1	d__Bacteria;p__Bacteroidota;c__Bacteroidia;o__Bacteroidales;f__Paludibacteraceae;g__Paludibacter;s__	METABOLISM	Phosphate Metabolism		High affinity phosphate transporter and control of PHO regulon	active	Phosphate ABC transporter, substrate-binding protein PstS (TC 3.A.1.7.1)	ICE1.peg.2528
ICE1	d__Bacteria;p__Bacteroidota;c__Bacteroidia;o__Bacteroidales;f__Paludibacteraceae;g__Paludibacter;s__	METABOLISM	Phosphate Metabolism		High affinity phosphate transporter and control of PHO regulon	active	Phosphate ABC transporter, permease protein PstC (TC 3.A.1.7.1)	ICE1.peg.2529
ICE1	d__Bacteria;p__Bacteroidota;c__Bacteroidia;o__Bacteroidales;f__Paludibacteraceae;g__Paludibacter;s__	METABOLISM	Phosphate Metabolism		High affinity phosphate transporter and control of PHO regulon	active	Phosphate ABC transporter, permease protein PstA (TC 3.A.1.7.1)	ICE1.peg.2530
ICE1	d__Bacteria;p__Bacteroidota;c__Bacteroidia;o__Bacteroidales;f__Paludibacteraceae;g__Paludibacter;s__	METABOLISM	Phosphate Metabolism		High affinity phosphate transporter and control of PHO regulon	active	Phosphate ABC transporter, ATP-binding protein PstB (TC 3.A.1.7.1)	ICE1.peg.2531
ICE1	d__Bacteria;p__Bacteroidota;c__Bacteroidia;o__Bacteroidales;f__Paludibacteraceae;g__Paludibacter;s__	METABOLISM	Phosphate Metabolism		High affinity phosphate transporter and control of PHO regulon	active	Phosphate transport system regulatory protein PhoU	ICE1.peg.2532
ICE1	d__Bacteria;p__Bacteroidota;c__Bacteroidia;o__Bacteroidales;f__Paludibacteraceae;g__Paludibacter;s__	METABOLISM	Phosphate Metabolism		High affinity phosphate transporter and control of PHO regulon	active	Phosphate regulon transcriptional regulatory protein PhoB (SphR)	ICE1.peg.2534
ICE1	d__Bacteria;p__Bacteroidota;c__Bacteroidia;o__Bacteroidales;f__Paludibacteraceae;g__Paludibacter;s__	METABOLISM	Phosphate Metabolism		High affinity phosphate transporter and control of PHO regulon	active	Phosphate regulon sensor protein PhoR (SphS) (EC 2.7.13.3)	ICE1.peg.2535
ICE1	d__Bacteria;p__Bacteroidota;c__Bacteroidia;o__Bacteroidales;f__Paludibacteraceae;g__Paludibacter;s__	METABOLISM	Sulfur Metabolism		Bacterial pathways for dimethylsulfoniopropionate and acrylate catabolism	likely	Acryloyl-CoA reductase AcuI/YhdH (EC 1.3.1.84)	ICE1.peg.2897
ICE1	d__Bacteria;p__Bacteroidota;c__Bacteroidia;o__Bacteroidales;f__Paludibacteraceae;g__Paludibacter;s__	MISCELLANEOUS	Miscellaneous		Carbonic anhydrase	active	Sulfate permease	ICE1.peg.1543
ICE1	d__Bacteria;p__Bacteroidota;c__Bacteroidia;o__Bacteroidales;f__Paludibacteraceae;g__Paludibacter;s__	MISCELLANEOUS	Miscellaneous		Carbonic anhydrase	active	Carbonic anhydrase, beta class (EC 4.2.1.1)	ICE1.peg.1908
ICE1	d__Bacteria;p__Bacteroidota;c__Bacteroidia;o__Bacteroidales;f__Paludibacteraceae;g__Paludibacter;s__	MISCELLANEOUS	Miscellaneous		Carbonic anhydrase	active	Carbonic anhydrase, gamma class (EC 4.2.1.1)	ICE1.peg.703
ICE1	d__Bacteria;p__Bacteroidota;c__Bacteroidia;o__Bacteroidales;f__Paludibacteraceae;g__Paludibacter;s__	MISCELLANEOUS	Miscellaneous		Muconate lactonizing enzyme family	active	O-succinylbenzoate synthase (EC 4.2.1.113)	ICE1.peg.2952
ICE1	d__Bacteria;p__Bacteroidota;c__Bacteroidia;o__Bacteroidales;f__Paludibacteraceae;g__Paludibacter;s__	PROTEIN PROCESSING	Protein Fate (folding, modification, targeting, degradation)	Protein degradation	Protein degradation	active	Dipeptidyl carboxypeptidase Dcp (EC 3.4.15.5)	ICE1.peg.1219
ICE1	d__Bacteria;p__Bacteroidota;c__Bacteroidia;o__Bacteroidales;f__Paludibacteraceae;g__Paludibacter;s__	PROTEIN PROCESSING	Protein Fate (folding, modification, targeting, degradation)	Protein degradation	Protein degradation	active	Dipeptidyl carboxypeptidase Dcp (EC 3.4.15.5)	ICE1.peg.2486
ICE1	d__Bacteria;p__Bacteroidota;c__Bacteroidia;o__Bacteroidales;f__Paludibacteraceae;g__Paludibacter;s__	PROTEIN PROCESSING	Protein Fate (folding, modification, targeting, degradation)	Protein degradation	Protein degradation	active	Aminopeptidase C (EC 3.4.22.40)	ICE1.peg.282
ICE1	d__Bacteria;p__Bacteroidota;c__Bacteroidia;o__Bacteroidales;f__Paludibacteraceae;g__Paludibacter;s__	PROTEIN PROCESSING	Protein Fate (folding, modification, targeting, degradation)	Protein degradation	Protein degradation	active	Aminopeptidase C (EC 3.4.22.40)	ICE1.peg.3801
ICE1	d__Bacteria;p__Bacteroidota;c__Bacteroidia;o__Bacteroidales;f__Paludibacteraceae;g__Paludibacter;s__	PROTEIN PROCESSING	Protein Fate (folding, modification, targeting, degradation)	Protein folding	Chaperones GroEL GroES and Thermosome	active	Heat shock protein GrpE	ICE1.peg.1915
ICE1	d__Bacteria;p__Bacteroidota;c__Bacteroidia;o__Bacteroidales;f__Paludibacteraceae;g__Paludibacter;s__	PROTEIN PROCESSING	Protein Fate (folding, modification, targeting, degradation)	Protein folding	Chaperones GroEL GroES and Thermosome	active	Chaperone protein DnaJ	ICE1.peg.1916
ICE1	d__Bacteria;p__Bacteroidota;c__Bacteroidia;o__Bacteroidales;f__Paludibacteraceae;g__Paludibacter;s__	PROTEIN PROCESSING	Protein Fate (folding, modification, targeting, degradation)	Protein folding	Chaperones GroEL GroES and Thermosome	active	Chaperone protein DnaK	ICE1.peg.321
ICE1	d__Bacteria;p__Bacteroidota;c__Bacteroidia;o__Bacteroidales;f__Paludibacteraceae;g__Paludibacter;s__	PROTEIN PROCESSING	Protein Fate (folding, modification, targeting, degradation)	Protein folding	Chaperones GroEL GroES and Thermosome	active	Heat shock protein 10 kDa family chaperone GroES	ICE1.peg.3643
ICE1	d__Bacteria;p__Bacteroidota;c__Bacteroidia;o__Bacteroidales;f__Paludibacteraceae;g__Paludibacter;s__	PROTEIN PROCESSING	Protein Fate (folding, modification, targeting, degradation)	Protein folding	Chaperones GroEL GroES and Thermosome	active	Heat shock protein 60 kDa family chaperone GroEL	ICE1.peg.3644
ICE1	d__Bacteria;p__Bacteroidota;c__Bacteroidia;o__Bacteroidales;f__Paludibacteraceae;g__Paludibacter;s__	PROTEIN PROCESSING	Protein Fate (folding, modification, targeting, degradation)	Protein folding	Chaperones GroEL GroES and Thermosome	active	Chaperone protein DnaJ	ICE1.peg.406
ICE1	d__Bacteria;p__Bacteroidota;c__Bacteroidia;o__Bacteroidales;f__Paludibacteraceae;g__Paludibacter;s__	PROTEIN PROCESSING	Protein Fate (folding, modification, targeting, degradation)	Protein folding	Peptidyl-prolyl cis-trans isomerase	active	FKBP-type peptidyl-prolyl cis-trans isomerase FkpA precursor (EC 5.2.1.8)	ICE1.peg.1551
ICE1	d__Bacteria;p__Bacteroidota;c__Bacteroidia;o__Bacteroidales;f__Paludibacteraceae;g__Paludibacter;s__	PROTEIN PROCESSING	Protein Fate (folding, modification, targeting, degradation)	Protein folding	Peptidyl-prolyl cis-trans isomerase	active	Periplasmic chaperone and peptidyl-prolyl cis-trans isomerase of outer membrane proteins SurA (EC 5.2.1.8)	ICE1.peg.2695
ICE1	d__Bacteria;p__Bacteroidota;c__Bacteroidia;o__Bacteroidales;f__Paludibacteraceae;g__Paludibacter;s__	PROTEIN PROCESSING	Protein Fate (folding, modification, targeting, degradation)	Protein folding	Peptidyl-prolyl cis-trans isomerase	active	Periplasmic chaperone and peptidyl-prolyl cis-trans isomerase of outer membrane proteins SurA (EC 5.2.1.8)	ICE1.peg.2697
ICE1	d__Bacteria;p__Bacteroidota;c__Bacteroidia;o__Bacteroidales;f__Paludibacteraceae;g__Paludibacter;s__	PROTEIN PROCESSING	Protein Fate (folding, modification, targeting, degradation)	Protein folding	Peptidyl-prolyl cis-trans isomerase	active	FKBP-type peptidyl-prolyl cis-trans isomerase FklB (EC 5.2.1.8)	ICE1.peg.3073
ICE1	d__Bacteria;p__Bacteroidota;c__Bacteroidia;o__Bacteroidales;f__Paludibacteraceae;g__Paludibacter;s__	PROTEIN PROCESSING	Protein Fate (folding, modification, targeting, degradation)	Protein folding	Peptidyl-prolyl cis-trans isomerase	active	FKBP-type peptidyl-prolyl cis-trans isomerase FkpA precursor (EC 5.2.1.8)	ICE1.peg.3075
ICE1	d__Bacteria;p__Bacteroidota;c__Bacteroidia;o__Bacteroidales;f__Paludibacteraceae;g__Paludibacter;s__	PROTEIN PROCESSING	Protein Fate (folding, modification, targeting, degradation)	Protein folding	Peptidyl-prolyl cis-trans isomerase	active	FKBP-type peptidyl-prolyl cis-trans isomerase FklB (EC 5.2.1.8)	ICE1.peg.3076
ICE1	d__Bacteria;p__Bacteroidota;c__Bacteroidia;o__Bacteroidales;f__Paludibacteraceae;g__Paludibacter;s__	PROTEIN PROCESSING	Protein Fate (folding, modification, targeting, degradation)	Protein folding	Peptidyl-prolyl cis-trans isomerase	active	FKBP-type peptidyl-prolyl cis-trans isomerase SlyD (EC 5.2.1.8)	ICE1.peg.65
ICE1	d__Bacteria;p__Bacteroidota;c__Bacteroidia;o__Bacteroidales;f__Paludibacteraceae;g__Paludibacter;s__	PROTEIN PROCESSING	Protein Fate (folding, modification, targeting, degradation)	Protein folding	Periplasmic disulfide interchange	likely	Cytochrome c-type biogenesis protein DsbD, protein-disulfide reductase (EC 1.8.1.8)	ICE1.peg.1614
ICE1	d__Bacteria;p__Bacteroidota;c__Bacteroidia;o__Bacteroidales;f__Paludibacteraceae;g__Paludibacter;s__	PROTEIN PROCESSING	Protein Fate (folding, modification, targeting, degradation)	Protein folding	Protein chaperones	active	Chaperone protein ClpB (ATP-dependent unfoldase)	ICE1.peg.1521
ICE1	d__Bacteria;p__Bacteroidota;c__Bacteroidia;o__Bacteroidales;f__Paludibacteraceae;g__Paludibacter;s__	PROTEIN PROCESSING	Protein Fate (folding, modification, targeting, degradation)	Protein folding	Protein chaperones	active	Heat shock protein GrpE	ICE1.peg.1915
ICE1	d__Bacteria;p__Bacteroidota;c__Bacteroidia;o__Bacteroidales;f__Paludibacteraceae;g__Paludibacter;s__	PROTEIN PROCESSING	Protein Fate (folding, modification, targeting, degradation)	Protein folding	Protein chaperones	active	Chaperone protein DnaJ	ICE1.peg.1916
ICE1	d__Bacteria;p__Bacteroidota;c__Bacteroidia;o__Bacteroidales;f__Paludibacteraceae;g__Paludibacter;s__	PROTEIN PROCESSING	Protein Fate (folding, modification, targeting, degradation)	Protein folding	Protein chaperones	active	Chaperone protein HtpG	ICE1.peg.2303
ICE1	d__Bacteria;p__Bacteroidota;c__Bacteroidia;o__Bacteroidales;f__Paludibacteraceae;g__Paludibacter;s__	PROTEIN PROCESSING	Protein Fate (folding, modification, targeting, degradation)	Protein folding	Protein chaperones	active	Chaperone protein DnaK	ICE1.peg.321
ICE1	d__Bacteria;p__Bacteroidota;c__Bacteroidia;o__Bacteroidales;f__Paludibacteraceae;g__Paludibacter;s__	PROTEIN PROCESSING	Protein Fate (folding, modification, targeting, degradation)	Protein folding	Protein chaperones	active	DnaJ-class molecular chaperone CbpA	ICE1.peg.3562
ICE1	d__Bacteria;p__Bacteroidota;c__Bacteroidia;o__Bacteroidales;f__Paludibacteraceae;g__Paludibacter;s__	PROTEIN PROCESSING	Protein Fate (folding, modification, targeting, degradation)	Protein folding	Protein chaperones	active	Chaperone protein DnaJ	ICE1.peg.406
ICE1	d__Bacteria;p__Bacteroidota;c__Bacteroidia;o__Bacteroidales;f__Paludibacteraceae;g__Paludibacter;s__	PROTEIN PROCESSING	Protein Fate (folding, modification, targeting, degradation)	Protein processing and modification	Peptide methionine sulfoxide reductase	active	Peptide-methionine (R)-S-oxide reductase MsrB (EC 1.8.4.12) / Peptide-methionine (S)-S-oxide reductase MsrA (EC 1.8.4.11)	ICE1.peg.3473
ICE1	d__Bacteria;p__Bacteroidota;c__Bacteroidia;o__Bacteroidales;f__Paludibacteraceae;g__Paludibacter;s__	PROTEIN PROCESSING	Protein Fate (folding, modification, targeting, degradation)	Protein processing and modification	Peptide methionine sulfoxide reductase	active	Peptide-methionine (R)-S-oxide reductase MsrB (EC 1.8.4.12) / Peptide-methionine (S)-S-oxide reductase MsrA (EC 1.8.4.11)	ICE1.peg.3473
ICE1	d__Bacteria;p__Bacteroidota;c__Bacteroidia;o__Bacteroidales;f__Paludibacteraceae;g__Paludibacter;s__	PROTEIN PROCESSING	Protein Fate (folding, modification, targeting, degradation)	Protein processing and modification	Ribosomal protein S12p Asp methylthiotransferase	active	SSU ribosomal protein S12p (S23e)	ICE1.peg.2071
ICE1	d__Bacteria;p__Bacteroidota;c__Bacteroidia;o__Bacteroidales;f__Paludibacteraceae;g__Paludibacter;s__	PROTEIN PROCESSING	Protein Fate (folding, modification, targeting, degradation)	Protein processing and modification	Ribosomal protein S12p Asp methylthiotransferase	active	tRNA t(6)A37-methylthiotransferase (EC 2.8.4.5)	ICE1.peg.3572
ICE1	d__Bacteria;p__Bacteroidota;c__Bacteroidia;o__Bacteroidales;f__Paludibacteraceae;g__Paludibacter;s__	PROTEIN PROCESSING	Protein Fate (folding, modification, targeting, degradation)	Protein processing and modification	Ribosomal protein S12p Asp methylthiotransferase	active	Ribosomal protein S12p Asp88 (E. coli) methylthiotransferase (EC 2.8.4.4)	ICE1.peg.3585
ICE1	d__Bacteria;p__Bacteroidota;c__Bacteroidia;o__Bacteroidales;f__Paludibacteraceae;g__Paludibacter;s__	PROTEIN PROCESSING	Protein Fate (folding, modification, targeting, degradation)	Protein processing and modification	Ribosomal protein S12p Asp methylthiotransferase	active	tRNA-i(6)A37 methylthiotransferase (EC 2.8.4.3)	ICE1.peg.696
ICE1	d__Bacteria;p__Bacteroidota;c__Bacteroidia;o__Bacteroidales;f__Paludibacteraceae;g__Paludibacter;s__	PROTEIN PROCESSING	Protein Fate (folding, modification, targeting, degradation)	Protein processing and modification	Signal peptidase	active	Signal peptidase I (EC 3.4.21.89)	ICE1.peg.1704
ICE1	d__Bacteria;p__Bacteroidota;c__Bacteroidia;o__Bacteroidales;f__Paludibacteraceae;g__Paludibacter;s__	PROTEIN PROCESSING	Protein Fate (folding, modification, targeting, degradation)	Protein processing and modification	Signal peptidase	active	Lipoprotein signal peptidase (EC 3.4.23.36)	ICE1.peg.2326
ICE1	d__Bacteria;p__Bacteroidota;c__Bacteroidia;o__Bacteroidales;f__Paludibacteraceae;g__Paludibacter;s__	PROTEIN PROCESSING	Protein Fate (folding, modification, targeting, degradation)	Protein processing and modification	Signal peptidase	active	Signal peptidase I (EC 3.4.21.89)	ICE1.peg.2567
ICE1	d__Bacteria;p__Bacteroidota;c__Bacteroidia;o__Bacteroidales;f__Paludibacteraceae;g__Paludibacter;s__	PROTEIN PROCESSING	Protein Fate (folding, modification, targeting, degradation)	Protein processing and modification	Signal peptidase	active	Signal peptidase I (EC 3.4.21.89)	ICE1.peg.276
ICE1	d__Bacteria;p__Bacteroidota;c__Bacteroidia;o__Bacteroidales;f__Paludibacteraceae;g__Paludibacter;s__	PROTEIN PROCESSING	Protein Fate (folding, modification, targeting, degradation)	Protein targeting, sorting, translocation	Twin-arginine translocation system	likely	Twin-arginine translocation protein TatA	ICE1.peg.156
ICE1	d__Bacteria;p__Bacteroidota;c__Bacteroidia;o__Bacteroidales;f__Paludibacteraceae;g__Paludibacter;s__	PROTEIN PROCESSING	Protein Fate (folding, modification, targeting, degradation)	Protein targeting, sorting, translocation	Twin-arginine translocation system	likely	Twin-arginine translocation protein TatC	ICE1.peg.157
ICE1	d__Bacteria;p__Bacteroidota;c__Bacteroidia;o__Bacteroidales;f__Paludibacteraceae;g__Paludibacter;s__	PROTEIN PROCESSING	Protein Synthesis	Aminoacyl-tRNA-synthetases	tRNA aminoacylation, Ala	active	Alanyl-tRNA synthetase (EC 6.1.1.7)	ICE1.peg.3287
ICE1	d__Bacteria;p__Bacteroidota;c__Bacteroidia;o__Bacteroidales;f__Paludibacteraceae;g__Paludibacter;s__	PROTEIN PROCESSING	Protein Synthesis	Aminoacyl-tRNA-synthetases	tRNA aminoacylation, Ala	active	Ser-tRNA(Ala) deacylase @ Gly-tRNA(Ala) deacylase	ICE1.peg.989
ICE1	d__Bacteria;p__Bacteroidota;c__Bacteroidia;o__Bacteroidales;f__Paludibacteraceae;g__Paludibacter;s__	PROTEIN PROCESSING	Protein Synthesis	Aminoacyl-tRNA-synthetases	tRNA aminoacylation, Ala	active	Ser-tRNA(Ala) deacylase @ Gly-tRNA(Ala) deacylase	ICE1.peg.989
ICE1	d__Bacteria;p__Bacteroidota;c__Bacteroidia;o__Bacteroidales;f__Paludibacteraceae;g__Paludibacter;s__	PROTEIN PROCESSING	Protein Synthesis	Aminoacyl-tRNA-synthetases	tRNA aminoacylation, Arg	active	Arginyl-tRNA synthetase (EC 6.1.1.19)	ICE1.peg.3825
ICE1	d__Bacteria;p__Bacteroidota;c__Bacteroidia;o__Bacteroidales;f__Paludibacteraceae;g__Paludibacter;s__	PROTEIN PROCESSING	Protein Synthesis	Aminoacyl-tRNA-synthetases	tRNA aminoacylation, Asn	active	Aspartyl-tRNA synthetase (EC 6.1.1.12)	ICE1.peg.1060
ICE1	d__Bacteria;p__Bacteroidota;c__Bacteroidia;o__Bacteroidales;f__Paludibacteraceae;g__Paludibacter;s__	PROTEIN PROCESSING	Protein Synthesis	Aminoacyl-tRNA-synthetases	tRNA aminoacylation, Asn	active	Asparaginyl-tRNA synthetase (EC 6.1.1.22)	ICE1.peg.2365
ICE1	d__Bacteria;p__Bacteroidota;c__Bacteroidia;o__Bacteroidales;f__Paludibacteraceae;g__Paludibacter;s__	PROTEIN PROCESSING	Protein Synthesis	Aminoacyl-tRNA-synthetases	tRNA aminoacylation, Asn	active	Glutaminyl-tRNA synthetase (EC 6.1.1.18)	ICE1.peg.2507
ICE1	d__Bacteria;p__Bacteroidota;c__Bacteroidia;o__Bacteroidales;f__Paludibacteraceae;g__Paludibacter;s__	PROTEIN PROCESSING	Protein Synthesis	Aminoacyl-tRNA-synthetases	tRNA aminoacylation, Asn	active	Asparagine synthetase [glutamine-hydrolyzing] (EC 6.3.5.4)	ICE1.peg.3459
ICE1	d__Bacteria;p__Bacteroidota;c__Bacteroidia;o__Bacteroidales;f__Paludibacteraceae;g__Paludibacter;s__	PROTEIN PROCESSING	Protein Synthesis	Aminoacyl-tRNA-synthetases	tRNA aminoacylation, Asp	active	Aspartyl-tRNA synthetase (EC 6.1.1.12)	ICE1.peg.1060
ICE1	d__Bacteria;p__Bacteroidota;c__Bacteroidia;o__Bacteroidales;f__Paludibacteraceae;g__Paludibacter;s__	PROTEIN PROCESSING	Protein Synthesis	Aminoacyl-tRNA-synthetases	tRNA aminoacylation, Cys	active	Cysteinyl-tRNA synthetase (EC 6.1.1.16)	ICE1.peg.405
ICE1	d__Bacteria;p__Bacteroidota;c__Bacteroidia;o__Bacteroidales;f__Paludibacteraceae;g__Paludibacter;s__	PROTEIN PROCESSING	Protein Synthesis	Aminoacyl-tRNA-synthetases	tRNA aminoacylation, Gln	active	Glutamyl-tRNA synthetase (EC 6.1.1.17)	ICE1.peg.2186
ICE1	d__Bacteria;p__Bacteroidota;c__Bacteroidia;o__Bacteroidales;f__Paludibacteraceae;g__Paludibacter;s__	PROTEIN PROCESSING	Protein Synthesis	Aminoacyl-tRNA-synthetases	tRNA aminoacylation, Gln	active	Glutaminyl-tRNA synthetase (EC 6.1.1.18)	ICE1.peg.2507
ICE1	d__Bacteria;p__Bacteroidota;c__Bacteroidia;o__Bacteroidales;f__Paludibacteraceae;g__Paludibacter;s__	PROTEIN PROCESSING	Protein Synthesis	Aminoacyl-tRNA-synthetases	tRNA aminoacylation, Glu	active	Glutamyl-tRNA synthetase (EC 6.1.1.17)	ICE1.peg.2186
ICE1	d__Bacteria;p__Bacteroidota;c__Bacteroidia;o__Bacteroidales;f__Paludibacteraceae;g__Paludibacter;s__	PROTEIN PROCESSING	Protein Synthesis	Aminoacyl-tRNA-synthetases	tRNA aminoacylation, Gly	active	Glycyl-tRNA synthetase (EC 6.1.1.14)	ICE1.peg.2540
ICE1	d__Bacteria;p__Bacteroidota;c__Bacteroidia;o__Bacteroidales;f__Paludibacteraceae;g__Paludibacter;s__	PROTEIN PROCESSING	Protein Synthesis	Aminoacyl-tRNA-synthetases	tRNA aminoacylation, His	active	Histidyl-tRNA synthetase (EC 6.1.1.21)	ICE1.peg.1571
ICE1	d__Bacteria;p__Bacteroidota;c__Bacteroidia;o__Bacteroidales;f__Paludibacteraceae;g__Paludibacter;s__	PROTEIN PROCESSING	Protein Synthesis	Aminoacyl-tRNA-synthetases	tRNA aminoacylation, Ile	active	Isoleucyl-tRNA synthetase (EC 6.1.1.5)	ICE1.peg.2328
ICE1	d__Bacteria;p__Bacteroidota;c__Bacteroidia;o__Bacteroidales;f__Paludibacteraceae;g__Paludibacter;s__	PROTEIN PROCESSING	Protein Synthesis	Aminoacyl-tRNA-synthetases	tRNA aminoacylation, Leu	active	Leucyl-tRNA synthetase (EC 6.1.1.4)	ICE1.peg.2208
ICE1	d__Bacteria;p__Bacteroidota;c__Bacteroidia;o__Bacteroidales;f__Paludibacteraceae;g__Paludibacter;s__	PROTEIN PROCESSING	Protein Synthesis	Aminoacyl-tRNA-synthetases	tRNA aminoacylation, Lys	active	Lysyl-tRNA synthetase (class II) (EC 6.1.1.6)	ICE1.peg.84
ICE1	d__Bacteria;p__Bacteroidota;c__Bacteroidia;o__Bacteroidales;f__Paludibacteraceae;g__Paludibacter;s__	PROTEIN PROCESSING	Protein Synthesis	Aminoacyl-tRNA-synthetases	tRNA aminoacylation, Met	active	Methionyl-tRNA synthetase (EC 6.1.1.10)	ICE1.peg.2732
ICE1	d__Bacteria;p__Bacteroidota;c__Bacteroidia;o__Bacteroidales;f__Paludibacteraceae;g__Paludibacter;s__	PROTEIN PROCESSING	Protein Synthesis	Aminoacyl-tRNA-synthetases	tRNA aminoacylation, Phe	active	Phenylalanyl-tRNA synthetase alpha chain (EC 6.1.1.20)	ICE1.peg.245
ICE1	d__Bacteria;p__Bacteroidota;c__Bacteroidia;o__Bacteroidales;f__Paludibacteraceae;g__Paludibacter;s__	PROTEIN PROCESSING	Protein Synthesis	Aminoacyl-tRNA-synthetases	tRNA aminoacylation, Phe	active	Phenylalanyl-tRNA synthetase beta chain (EC 6.1.1.20)	ICE1.peg.2846
ICE1	d__Bacteria;p__Bacteroidota;c__Bacteroidia;o__Bacteroidales;f__Paludibacteraceae;g__Paludibacter;s__	PROTEIN PROCESSING	Protein Synthesis	Aminoacyl-tRNA-synthetases	tRNA aminoacylation, Pro	active	Cys-tRNA(Pro) deacylase YbaK	ICE1.peg.1845
ICE1	d__Bacteria;p__Bacteroidota;c__Bacteroidia;o__Bacteroidales;f__Paludibacteraceae;g__Paludibacter;s__	PROTEIN PROCESSING	Protein Synthesis	Aminoacyl-tRNA-synthetases	tRNA aminoacylation, Pro	active	Prolyl-tRNA synthetase (EC 6.1.1.15), archaeal/eukaryal type	ICE1.peg.1854
ICE1	d__Bacteria;p__Bacteroidota;c__Bacteroidia;o__Bacteroidales;f__Paludibacteraceae;g__Paludibacter;s__	PROTEIN PROCESSING	Protein Synthesis	Aminoacyl-tRNA-synthetases	tRNA aminoacylation, Ser	active	Seryl-tRNA synthetase (EC 6.1.1.11)	ICE1.peg.3609
ICE1	d__Bacteria;p__Bacteroidota;c__Bacteroidia;o__Bacteroidales;f__Paludibacteraceae;g__Paludibacter;s__	PROTEIN PROCESSING	Protein Synthesis	Aminoacyl-tRNA-synthetases	tRNA aminoacylation, Thr	active	Threonyl-tRNA synthetase (EC 6.1.1.3)	ICE1.peg.2616
ICE1	d__Bacteria;p__Bacteroidota;c__Bacteroidia;o__Bacteroidales;f__Paludibacteraceae;g__Paludibacter;s__	PROTEIN PROCESSING	Protein Synthesis	Aminoacyl-tRNA-synthetases	tRNA aminoacylation, Trp	active	Tryptophanyl-tRNA synthetase (EC 6.1.1.2)	ICE1.peg.3071
ICE1	d__Bacteria;p__Bacteroidota;c__Bacteroidia;o__Bacteroidales;f__Paludibacteraceae;g__Paludibacter;s__	PROTEIN PROCESSING	Protein Synthesis	Aminoacyl-tRNA-synthetases	tRNA aminoacylation, Tyr	active	Tyrosyl-tRNA synthetase (EC 6.1.1.1)	ICE1.peg.2141
ICE1	d__Bacteria;p__Bacteroidota;c__Bacteroidia;o__Bacteroidales;f__Paludibacteraceae;g__Paludibacter;s__	PROTEIN PROCESSING	Protein Synthesis	Aminoacyl-tRNA-synthetases	tRNA aminoacylation, Tyr	active	D-aminoacyl-tRNA deacylase (EC 3.1.1.96)	ICE1.peg.766
ICE1	d__Bacteria;p__Bacteroidota;c__Bacteroidia;o__Bacteroidales;f__Paludibacteraceae;g__Paludibacter;s__	PROTEIN PROCESSING	Protein Synthesis	Aminoacyl-tRNA-synthetases	tRNA aminoacylation, Val	active	Valyl-tRNA synthetase (EC 6.1.1.9)	ICE1.peg.3013
ICE1	d__Bacteria;p__Bacteroidota;c__Bacteroidia;o__Bacteroidales;f__Paludibacteraceae;g__Paludibacter;s__	PROTEIN PROCESSING	Protein Synthesis	Ribosome biogenesis	Ribosome activity modulation	active	Ribosome hibernation promoting factor Hpf	ICE1.peg.3720
ICE1	d__Bacteria;p__Bacteroidota;c__Bacteroidia;o__Bacteroidales;f__Paludibacteraceae;g__Paludibacter;s__	PROTEIN PROCESSING	Protein Synthesis	Translation	Programmed frameshift	active	Peptide chain release factor 2 @ programmed frameshift-containing	ICE1.peg.454
ICE1	d__Bacteria;p__Bacteroidota;c__Bacteroidia;o__Bacteroidales;f__Paludibacteraceae;g__Paludibacter;s__	PROTEIN PROCESSING	Protein Synthesis	Translation	Programmed frameshift	active	Peptide chain release factor 2 @ programmed frameshift-containing	ICE1.peg.454
ICE1	d__Bacteria;p__Bacteroidota;c__Bacteroidia;o__Bacteroidales;f__Paludibacteraceae;g__Paludibacter;s__	PROTEIN PROCESSING	Protein Synthesis	Translation	Trans-translation by stalled ribosomes	active	tmRNA-binding protein SmpB	ICE1.peg.1423
ICE1	d__Bacteria;p__Bacteroidota;c__Bacteroidia;o__Bacteroidales;f__Paludibacteraceae;g__Paludibacter;s__	PROTEIN PROCESSING	Protein Synthesis	Translation	Translation elongation factors, bacterial	active	Ribosome-associated heat shock protein implicated in the recycling of the 50S subunit (S4 paralog)	ICE1.peg.1448
ICE1	d__Bacteria;p__Bacteroidota;c__Bacteroidia;o__Bacteroidales;f__Paludibacteraceae;g__Paludibacter;s__	PROTEIN PROCESSING	Protein Synthesis	Translation	Translation elongation factors, bacterial	active	Energy-dependent translational throttle protein EttA	ICE1.peg.1486
ICE1	d__Bacteria;p__Bacteroidota;c__Bacteroidia;o__Bacteroidales;f__Paludibacteraceae;g__Paludibacter;s__	PROTEIN PROCESSING	Protein Synthesis	Translation	Translation elongation factors, bacterial	active	Translation elongation factor LepA	ICE1.peg.2037
ICE1	d__Bacteria;p__Bacteroidota;c__Bacteroidia;o__Bacteroidales;f__Paludibacteraceae;g__Paludibacter;s__	PROTEIN PROCESSING	Protein Synthesis	Translation	Translation elongation factors, bacterial	active	Translation elongation factor G	ICE1.peg.2073
ICE1	d__Bacteria;p__Bacteroidota;c__Bacteroidia;o__Bacteroidales;f__Paludibacteraceae;g__Paludibacter;s__	PROTEIN PROCESSING	Protein Synthesis	Translation	Translation elongation factors, bacterial	active	Metal-dependent hydrolase YbeY, involved in rRNA and/or ribosome maturation and assembly	ICE1.peg.212
ICE1	d__Bacteria;p__Bacteroidota;c__Bacteroidia;o__Bacteroidales;f__Paludibacteraceae;g__Paludibacter;s__	PROTEIN PROCESSING	Protein Synthesis	Translation	Translation elongation factors, bacterial	active	Translation elongation factor Ts	ICE1.peg.2185
ICE1	d__Bacteria;p__Bacteroidota;c__Bacteroidia;o__Bacteroidales;f__Paludibacteraceae;g__Paludibacter;s__	PROTEIN PROCESSING	Protein Synthesis	Translation	Translation elongation factors, bacterial	active	Translation elongation factor P	ICE1.peg.2416
ICE1	d__Bacteria;p__Bacteroidota;c__Bacteroidia;o__Bacteroidales;f__Paludibacteraceae;g__Paludibacter;s__	PROTEIN PROCESSING	Protein Synthesis	Translation	Translation elongation factors, bacterial	active	Elongation factor G-like protein TM_1651	ICE1.peg.2539
ICE1	d__Bacteria;p__Bacteroidota;c__Bacteroidia;o__Bacteroidales;f__Paludibacteraceae;g__Paludibacter;s__	PROTEIN PROCESSING	Protein Synthesis	Translation	Translation elongation factors, bacterial	active	Translation elongation factor Tu	ICE1.peg.3721
ICE1	d__Bacteria;p__Bacteroidota;c__Bacteroidia;o__Bacteroidales;f__Paludibacteraceae;g__Paludibacter;s__	PROTEIN PROCESSING	Protein Synthesis	Translation	Translation initiation factors, bacterial	likely	Translation initiation factor 3	ICE1.peg.1454
ICE1	d__Bacteria;p__Bacteroidota;c__Bacteroidia;o__Bacteroidales;f__Paludibacteraceae;g__Paludibacter;s__	PROTEIN PROCESSING	Protein Synthesis	Translation	Translation initiation factors, bacterial	likely	Translation initiation factor SUI1-related protein	ICE1.peg.2082
ICE1	d__Bacteria;p__Bacteroidota;c__Bacteroidia;o__Bacteroidales;f__Paludibacteraceae;g__Paludibacter;s__	PROTEIN PROCESSING	Protein Synthesis	Translation	Translation initiation factors, bacterial	likely	Methionyl-tRNA formyltransferase (EC 2.1.2.9)	ICE1.peg.3015
ICE1	d__Bacteria;p__Bacteroidota;c__Bacteroidia;o__Bacteroidales;f__Paludibacteraceae;g__Paludibacter;s__	PROTEIN PROCESSING	Protein Synthesis	Translation	Translation initiation factors, bacterial	likely	Translation initiation factor 2	ICE1.peg.3667
ICE1	d__Bacteria;p__Bacteroidota;c__Bacteroidia;o__Bacteroidales;f__Paludibacteraceae;g__Paludibacter;s__	PROTEIN PROCESSING	Protein Synthesis	Translation	Translation initiation factors, bacterial	likely	Ribosome-binding factor A	ICE1.peg.404
ICE1	d__Bacteria;p__Bacteroidota;c__Bacteroidia;o__Bacteroidales;f__Paludibacteraceae;g__Paludibacter;s__	PROTEIN PROCESSING	Protein Synthesis	Translation	Translation termination factors, bacterial	active	Peptide deformylase (EC 3.5.1.88)	ICE1.peg.1092
ICE1	d__Bacteria;p__Bacteroidota;c__Bacteroidia;o__Bacteroidales;f__Paludibacteraceae;g__Paludibacter;s__	PROTEIN PROCESSING	Protein Synthesis	Translation	Translation termination factors, bacterial	active	tmRNA-binding protein SmpB	ICE1.peg.1423
ICE1	d__Bacteria;p__Bacteroidota;c__Bacteroidia;o__Bacteroidales;f__Paludibacteraceae;g__Paludibacter;s__	PROTEIN PROCESSING	Protein Synthesis	Translation	Translation termination factors, bacterial	active	Peptidyl-tRNA hydrolase (EC 3.1.1.29)	ICE1.peg.1449
ICE1	d__Bacteria;p__Bacteroidota;c__Bacteroidia;o__Bacteroidales;f__Paludibacteraceae;g__Paludibacter;s__	PROTEIN PROCESSING	Protein Synthesis	Translation	Translation termination factors, bacterial	active	Peptide chain release factor 1	ICE1.peg.2459
ICE1	d__Bacteria;p__Bacteroidota;c__Bacteroidia;o__Bacteroidales;f__Paludibacteraceae;g__Paludibacter;s__	PROTEIN PROCESSING	Protein Synthesis	Translation	Translation termination factors, bacterial	active	Methionine aminopeptidase (EC 3.4.11.18)	ICE1.peg.3753
ICE1	d__Bacteria;p__Bacteroidota;c__Bacteroidia;o__Bacteroidales;f__Paludibacteraceae;g__Paludibacter;s__	PROTEIN PROCESSING	Protein Synthesis	Translation	Translation termination factors, bacterial	active	Ribosome recycling factor	ICE1.peg.3821
ICE1	d__Bacteria;p__Bacteroidota;c__Bacteroidia;o__Bacteroidales;f__Paludibacteraceae;g__Paludibacter;s__	PROTEIN PROCESSING	Protein Synthesis	Translation	Translation termination factors, bacterial	active	Peptide chain release factor 2 @ programmed frameshift-containing	ICE1.peg.454
ICE1	d__Bacteria;p__Bacteroidota;c__Bacteroidia;o__Bacteroidales;f__Paludibacteraceae;g__Paludibacter;s__	PROTEIN PROCESSING	Protein Synthesis	Translation	Translation termination factors, bacterial	active	Peptide chain release factor 3	ICE1.peg.548
ICE1	d__Bacteria;p__Bacteroidota;c__Bacteroidia;o__Bacteroidales;f__Paludibacteraceae;g__Paludibacter;s__	PROTEIN PROCESSING	Protein Synthesis	Translation	Translation termination factors, bacterial	active	Peptide chain release factor N(5)-glutamine methyltransferase (EC 2.1.1.297)	ICE1.peg.753
ICE1	d__Bacteria;p__Bacteroidota;c__Bacteroidia;o__Bacteroidales;f__Paludibacteraceae;g__Paludibacter;s__	PROTEIN PROCESSING	Protein Synthesis		Universal GTPases	active	Ribosome LSU-associated GTP-binding protein HflX	ICE1.peg.1733
ICE1	d__Bacteria;p__Bacteroidota;c__Bacteroidia;o__Bacteroidales;f__Paludibacteraceae;g__Paludibacter;s__	PROTEIN PROCESSING	Protein Synthesis		Universal GTPases	active	GTP-binding protein Obg	ICE1.peg.2022
ICE1	d__Bacteria;p__Bacteroidota;c__Bacteroidia;o__Bacteroidales;f__Paludibacteraceae;g__Paludibacter;s__	PROTEIN PROCESSING	Protein Synthesis		Universal GTPases	active	Translation elongation factor LepA	ICE1.peg.2037
ICE1	d__Bacteria;p__Bacteroidota;c__Bacteroidia;o__Bacteroidales;f__Paludibacteraceae;g__Paludibacter;s__	PROTEIN PROCESSING	Protein Synthesis		Universal GTPases	active	Translation elongation factor G	ICE1.peg.2073
ICE1	d__Bacteria;p__Bacteroidota;c__Bacteroidia;o__Bacteroidales;f__Paludibacteraceae;g__Paludibacter;s__	PROTEIN PROCESSING	Protein Synthesis		Universal GTPases	active	GTP-binding protein TypA/BipA	ICE1.peg.2552
ICE1	d__Bacteria;p__Bacteroidota;c__Bacteroidia;o__Bacteroidales;f__Paludibacteraceae;g__Paludibacter;s__	PROTEIN PROCESSING	Protein Synthesis		Universal GTPases	active	GTP-binding protein Era	ICE1.peg.2589
ICE1	d__Bacteria;p__Bacteroidota;c__Bacteroidia;o__Bacteroidales;f__Paludibacteraceae;g__Paludibacter;s__	PROTEIN PROCESSING	Protein Synthesis		Universal GTPases	active	GTP-binding protein EngB	ICE1.peg.2788
ICE1	d__Bacteria;p__Bacteroidota;c__Bacteroidia;o__Bacteroidales;f__Paludibacteraceae;g__Paludibacter;s__	PROTEIN PROCESSING	Protein Synthesis		Universal GTPases	active	GTP-binding and nucleic acid-binding protein YchF	ICE1.peg.3098
ICE1	d__Bacteria;p__Bacteroidota;c__Bacteroidia;o__Bacteroidales;f__Paludibacteraceae;g__Paludibacter;s__	PROTEIN PROCESSING	Protein Synthesis		Universal GTPases	active	Signal recognition particle receptor FtsY	ICE1.peg.3586
ICE1	d__Bacteria;p__Bacteroidota;c__Bacteroidia;o__Bacteroidales;f__Paludibacteraceae;g__Paludibacter;s__	PROTEIN PROCESSING	Protein Synthesis		Universal GTPases	active	Translation initiation factor 2	ICE1.peg.3667
ICE1	d__Bacteria;p__Bacteroidota;c__Bacteroidia;o__Bacteroidales;f__Paludibacteraceae;g__Paludibacter;s__	PROTEIN PROCESSING	Protein Synthesis		Universal GTPases	active	Translation elongation factor Tu	ICE1.peg.3721
ICE1	d__Bacteria;p__Bacteroidota;c__Bacteroidia;o__Bacteroidales;f__Paludibacteraceae;g__Paludibacter;s__	PROTEIN PROCESSING	Protein Synthesis		Universal GTPases	active	GTP-binding protein EngA	ICE1.peg.3784
ICE1	d__Bacteria;p__Bacteroidota;c__Bacteroidia;o__Bacteroidales;f__Paludibacteraceae;g__Paludibacter;s__	PROTEIN PROCESSING	Protein Synthesis		Universal GTPases	active	Ribosome small subunit biogenesis RbfA-release protein RsgA	ICE1.peg.3822
ICE1	d__Bacteria;p__Bacteroidota;c__Bacteroidia;o__Bacteroidales;f__Paludibacteraceae;g__Paludibacter;s__	PROTEIN PROCESSING	Protein Synthesis		Universal GTPases	active	tRNA-5-carboxymethylaminomethyl-2-thiouridine(34) synthesis protein MnmE	ICE1.peg.3829
ICE1	d__Bacteria;p__Bacteroidota;c__Bacteroidia;o__Bacteroidales;f__Paludibacteraceae;g__Paludibacter;s__	PROTEIN PROCESSING	Protein Synthesis		Universal GTPases	active	Signal recognition particle protein Ffh	ICE1.peg.960
ICE1	d__Bacteria;p__Bacteroidota;c__Bacteroidia;o__Bacteroidales;f__Paludibacteraceae;g__Paludibacter;s__	REGULATION AND CELL SIGNALING	Regulation and Cell signaling		Stringent Response, (p)ppGpp metabolism	active	Inactive (p)ppGpp 3'-pyrophosphohydrolase domain / GTP pyrophosphokinase (EC 2.7.6.5), (p)ppGpp synthetase I	ICE1.peg.251
ICE1	d__Bacteria;p__Bacteroidota;c__Bacteroidia;o__Bacteroidales;f__Paludibacteraceae;g__Paludibacter;s__	REGULATION AND CELL SIGNALING	Regulation and Cell signaling		Stringent Response, (p)ppGpp metabolism	active	Inactive (p)ppGpp 3'-pyrophosphohydrolase domain / GTP pyrophosphokinase (EC 2.7.6.5), (p)ppGpp synthetase I	ICE1.peg.251
ICE1	d__Bacteria;p__Bacteroidota;c__Bacteroidia;o__Bacteroidales;f__Paludibacteraceae;g__Paludibacter;s__	REGULATION AND CELL SIGNALING	Regulation and Cell signaling		Stringent Response, (p)ppGpp metabolism	active	Guanosine-3',5'-bis(diphosphate) 3'-pyrophosphohydrolase (EC 3.1.7.2) / GTP pyrophosphokinase (EC 2.7.6.5), (p)ppGpp synthetase II	ICE1.peg.2700
ICE1	d__Bacteria;p__Bacteroidota;c__Bacteroidia;o__Bacteroidales;f__Paludibacteraceae;g__Paludibacter;s__	REGULATION AND CELL SIGNALING	Regulation and Cell signaling		Stringent Response, (p)ppGpp metabolism	active	Guanosine-3',5'-bis(diphosphate) 3'-pyrophosphohydrolase (EC 3.1.7.2) / GTP pyrophosphokinase (EC 2.7.6.5), (p)ppGpp synthetase II	ICE1.peg.2700
ICE1	d__Bacteria;p__Bacteroidota;c__Bacteroidia;o__Bacteroidales;f__Paludibacteraceae;g__Paludibacter;s__	REGULATION AND CELL SIGNALING	Regulation and Cell signaling		Stringent Response, (p)ppGpp metabolism	active	D-aminoacyl-tRNA deacylase (EC 3.1.1.96)	ICE1.peg.766
ICE1	d__Bacteria;p__Bacteroidota;c__Bacteroidia;o__Bacteroidales;f__Paludibacteraceae;g__Paludibacter;s__	RNA PROCESSING	RNA Processing	RNA processing and modification	5-methylaminomethyl-2-thiouridine	likely	tRNA (5-methylaminomethyl-2-thiouridylate)-methyltransferase (EC 2.1.1.61)	ICE1.peg.1575
ICE1	d__Bacteria;p__Bacteroidota;c__Bacteroidia;o__Bacteroidales;f__Paludibacteraceae;g__Paludibacter;s__	RNA PROCESSING	RNA Processing	RNA processing and modification	5-methylaminomethyl-2-thiouridine	likely	tRNA-specific 2-thiouridylase MnmA (EC 2.8.1.13)	ICE1.peg.1625
ICE1	d__Bacteria;p__Bacteroidota;c__Bacteroidia;o__Bacteroidales;f__Paludibacteraceae;g__Paludibacter;s__	RNA PROCESSING	RNA Processing	RNA processing and modification	5-methylaminomethyl-2-thiouridine	likely	tRNA-5-carboxymethylaminomethyl-2-thiouridine(34) synthesis protein MnmE	ICE1.peg.3829
ICE1	d__Bacteria;p__Bacteroidota;c__Bacteroidia;o__Bacteroidales;f__Paludibacteraceae;g__Paludibacter;s__	RNA PROCESSING	RNA Processing	RNA processing and modification	5-methylaminomethyl-2-thiouridine	likely	tRNA-5-carboxymethylaminomethyl-2-thiouridine(34) synthesis protein MnmG	ICE1.peg.3849
ICE1	d__Bacteria;p__Bacteroidota;c__Bacteroidia;o__Bacteroidales;f__Paludibacteraceae;g__Paludibacter;s__	RNA PROCESSING	RNA Processing	RNA processing and modification	5-methylaminomethyl-2-thiouridine	likely	tRNA-specific 2-thiouridylase MnmA (EC 2.8.1.13)	ICE1.peg.745
ICE1	d__Bacteria;p__Bacteroidota;c__Bacteroidia;o__Bacteroidales;f__Paludibacteraceae;g__Paludibacter;s__	RNA PROCESSING	RNA Processing	RNA processing and modification	ATP-dependent RNA helicases, bacterial	active	ATP-dependent RNA helicase BT1154	ICE1.peg.1304
ICE1	d__Bacteria;p__Bacteroidota;c__Bacteroidia;o__Bacteroidales;f__Paludibacteraceae;g__Paludibacter;s__	RNA PROCESSING	RNA Processing	RNA processing and modification	ATP-dependent RNA helicases, bacterial	active	ATP-dependent RNA helicase RhlE (EC 3.6.4.13)	ICE1.peg.1828
ICE1	d__Bacteria;p__Bacteroidota;c__Bacteroidia;o__Bacteroidales;f__Paludibacteraceae;g__Paludibacter;s__	RNA PROCESSING	RNA Processing	RNA processing and modification	ATP-dependent RNA helicases, bacterial	active	DEAD-box ATP-dependent RNA helicase DeaD (= CshA) (EC 3.6.4.13)	ICE1.peg.3488
ICE1	d__Bacteria;p__Bacteroidota;c__Bacteroidia;o__Bacteroidales;f__Paludibacteraceae;g__Paludibacter;s__	RNA PROCESSING	RNA Processing	RNA processing and modification	ATP-dependent RNA helicases, bacterial	active	ATP-dependent RNA helicase RhlE (EC 3.6.4.13)	ICE1.peg.357
ICE1	d__Bacteria;p__Bacteroidota;c__Bacteroidia;o__Bacteroidales;f__Paludibacteraceae;g__Paludibacter;s__	RNA PROCESSING	RNA Processing	RNA processing and modification	ATP-dependent RNA helicases, bacterial	active	DEAD-box ATP-dependent RNA helicase DeaD (= CshA) (EC 3.6.4.13)	ICE1.peg.965
ICE1	d__Bacteria;p__Bacteroidota;c__Bacteroidia;o__Bacteroidales;f__Paludibacteraceae;g__Paludibacter;s__	RNA PROCESSING	RNA Processing	RNA processing and modification	Methylthiotransferases	active	tRNA t(6)A37-methylthiotransferase (EC 2.8.4.5)	ICE1.peg.3572
ICE1	d__Bacteria;p__Bacteroidota;c__Bacteroidia;o__Bacteroidales;f__Paludibacteraceae;g__Paludibacter;s__	RNA PROCESSING	RNA Processing	RNA processing and modification	Methylthiotransferases	active	Ribosomal protein S12p Asp88 (E. coli) methylthiotransferase (EC 2.8.4.4)	ICE1.peg.3585
ICE1	d__Bacteria;p__Bacteroidota;c__Bacteroidia;o__Bacteroidales;f__Paludibacteraceae;g__Paludibacter;s__	RNA PROCESSING	RNA Processing	RNA processing and modification	Methylthiotransferases	active	tRNA-i(6)A37 methylthiotransferase (EC 2.8.4.3)	ICE1.peg.696
ICE1	d__Bacteria;p__Bacteroidota;c__Bacteroidia;o__Bacteroidales;f__Paludibacteraceae;g__Paludibacter;s__	RNA PROCESSING	RNA Processing	RNA processing and modification	Possible RNA modification and stress response cluster	likely	tRNA threonylcarbamoyladenosine biosynthesis protein TsaB	ICE1.peg.1034
ICE1	d__Bacteria;p__Bacteroidota;c__Bacteroidia;o__Bacteroidales;f__Paludibacteraceae;g__Paludibacter;s__	RNA PROCESSING	RNA Processing	RNA processing and modification	Possible RNA modification and stress response cluster	likely	4-hydroxythreonine-4-phosphate dehydrogenase (EC 1.1.1.262)	ICE1.peg.264
ICE1	d__Bacteria;p__Bacteroidota;c__Bacteroidia;o__Bacteroidales;f__Paludibacteraceae;g__Paludibacter;s__	RNA PROCESSING	RNA Processing	RNA processing and modification	Possible RNA modification and stress response cluster	likely	Periplasmic chaperone and peptidyl-prolyl cis-trans isomerase of outer membrane proteins SurA (EC 5.2.1.8)	ICE1.peg.2695
ICE1	d__Bacteria;p__Bacteroidota;c__Bacteroidia;o__Bacteroidales;f__Paludibacteraceae;g__Paludibacter;s__	RNA PROCESSING	RNA Processing	RNA processing and modification	Possible RNA modification and stress response cluster	likely	Periplasmic chaperone and peptidyl-prolyl cis-trans isomerase of outer membrane proteins SurA (EC 5.2.1.8)	ICE1.peg.2697
ICE1	d__Bacteria;p__Bacteroidota;c__Bacteroidia;o__Bacteroidales;f__Paludibacteraceae;g__Paludibacter;s__	RNA PROCESSING	RNA Processing	RNA processing and modification	Possible RNA modification and stress response cluster	likely	SSU rRNA (adenine(1518)-N(6)/adenine(1519)-N(6))-dimethyltransferase (EC 2.1.1.182)	ICE1.peg.3526
ICE1	d__Bacteria;p__Bacteroidota;c__Bacteroidia;o__Bacteroidales;f__Paludibacteraceae;g__Paludibacter;s__	RNA PROCESSING	RNA Processing	RNA processing and modification	Possible RNA modification and stress response cluster	likely	N(6)-L-threonylcarbamoyladenine synthase (EC 2.3.1.234)	ICE1.peg.3673
ICE1	d__Bacteria;p__Bacteroidota;c__Bacteroidia;o__Bacteroidales;f__Paludibacteraceae;g__Paludibacter;s__	RNA PROCESSING	RNA Processing	RNA processing and modification	Possible RNA modification and stress response cluster	likely	tRNA threonylcarbamoyladenosine biosynthesis protein TsaE	ICE1.peg.3851
ICE1	d__Bacteria;p__Bacteroidota;c__Bacteroidia;o__Bacteroidales;f__Paludibacteraceae;g__Paludibacter;s__	RNA PROCESSING	RNA Processing	RNA processing and modification	Possible RNA modification and stress response cluster	likely	LPS-assembly protein LptD @ Organic solvent tolerance protein precursor	ICE1.peg.64
ICE1	d__Bacteria;p__Bacteroidota;c__Bacteroidia;o__Bacteroidales;f__Paludibacteraceae;g__Paludibacter;s__	RNA PROCESSING	RNA Processing	RNA processing and modification	Possible RNA modification and stress response cluster	likely	LPS-assembly protein LptD @ Organic solvent tolerance protein precursor	ICE1.peg.64
ICE1	d__Bacteria;p__Bacteroidota;c__Bacteroidia;o__Bacteroidales;f__Paludibacteraceae;g__Paludibacter;s__	RNA PROCESSING	RNA Processing	RNA processing and modification	Possible RNA modification and stress response cluster	likely	Phosphotransferase involved in threonylcarbamoyladenosine t(6)A37 formation in tRNA	ICE1.peg.68
ICE1	d__Bacteria;p__Bacteroidota;c__Bacteroidia;o__Bacteroidales;f__Paludibacteraceae;g__Paludibacter;s__	RNA PROCESSING	RNA Processing	RNA processing and modification	Queuosine and archaeosine	active	NADPH-dependent 7-cyano-7-deazaguanine reductase (EC 1.7.1.13)	ICE1.peg.2175
ICE1	d__Bacteria;p__Bacteroidota;c__Bacteroidia;o__Bacteroidales;f__Paludibacteraceae;g__Paludibacter;s__	RNA PROCESSING	RNA Processing	RNA processing and modification	Queuosine and archaeosine	active	S-adenosylmethionine:tRNA ribosyltransferase-isomerase (EC 2.4.99.17)	ICE1.peg.2917
ICE1	d__Bacteria;p__Bacteroidota;c__Bacteroidia;o__Bacteroidales;f__Paludibacteraceae;g__Paludibacter;s__	RNA PROCESSING	RNA Processing	RNA processing and modification	Queuosine and archaeosine	active	Epoxyqueuosine reductase (EC 1.17.99.6) QueG	ICE1.peg.3027
ICE1	d__Bacteria;p__Bacteroidota;c__Bacteroidia;o__Bacteroidales;f__Paludibacteraceae;g__Paludibacter;s__	RNA PROCESSING	RNA Processing	RNA processing and modification	Queuosine and archaeosine	active	7-cyano-7-deazaguanine synthase (EC 6.3.4.20)	ICE1.peg.362
ICE1	d__Bacteria;p__Bacteroidota;c__Bacteroidia;o__Bacteroidales;f__Paludibacteraceae;g__Paludibacter;s__	RNA PROCESSING	RNA Processing	RNA processing and modification	Queuosine and archaeosine	active	Queuine tRNA-ribosyltransferase (EC 2.4.2.29)	ICE1.peg.3791
ICE1	d__Bacteria;p__Bacteroidota;c__Bacteroidia;o__Bacteroidales;f__Paludibacteraceae;g__Paludibacter;s__	RNA PROCESSING	RNA Processing	RNA processing and modification	Queuosine and archaeosine	active	S-adenosylmethionine:tRNA ribosyltransferase-isomerase (EC 2.4.99.17)	ICE1.peg.3896
ICE1	d__Bacteria;p__Bacteroidota;c__Bacteroidia;o__Bacteroidales;f__Paludibacteraceae;g__Paludibacter;s__	RNA PROCESSING	RNA Processing	RNA processing and modification	Queuosine and archaeosine	active	7-carboxy-7-deazaguanine synthase (EC 4.3.99.3)	ICE1.peg.489
ICE1	d__Bacteria;p__Bacteroidota;c__Bacteroidia;o__Bacteroidales;f__Paludibacteraceae;g__Paludibacter;s__	RNA PROCESSING	RNA Processing	RNA processing and modification	Queuosine and archaeosine	active	6-carboxy-5,6,7,8-tetrahydropterin synthase (EC 4.1.2.50)	ICE1.peg.490
ICE1	d__Bacteria;p__Bacteroidota;c__Bacteroidia;o__Bacteroidales;f__Paludibacteraceae;g__Paludibacter;s__	RNA PROCESSING	RNA Processing	RNA processing and modification	Queuosine and archaeosine	active	S-adenosylmethionine:tRNA ribosyltransferase-isomerase (EC 2.4.99.17)	ICE1.peg.915
ICE1	d__Bacteria;p__Bacteroidota;c__Bacteroidia;o__Bacteroidales;f__Paludibacteraceae;g__Paludibacter;s__	RNA PROCESSING	RNA Processing	RNA processing and modification	Ribonuclease H	active	Ribonuclease HII (EC 3.1.26.4)	ICE1.peg.438
ICE1	d__Bacteria;p__Bacteroidota;c__Bacteroidia;o__Bacteroidales;f__Paludibacteraceae;g__Paludibacter;s__	RNA PROCESSING	RNA Processing	RNA processing and modification	Ribonuclease H	active	Ribonuclease HI-related protein 3	ICE1.peg.784
ICE1	d__Bacteria;p__Bacteroidota;c__Bacteroidia;o__Bacteroidales;f__Paludibacteraceae;g__Paludibacter;s__	RNA PROCESSING	RNA Processing	RNA processing and modification	RNA processing and degradation, bacterial	active	Ribonuclease Y	ICE1.peg.1546
ICE1	d__Bacteria;p__Bacteroidota;c__Bacteroidia;o__Bacteroidales;f__Paludibacteraceae;g__Paludibacter;s__	RNA PROCESSING	RNA Processing	RNA processing and modification	RNA processing and degradation, bacterial	active	3'-to-5' exoribonuclease RNase R	ICE1.peg.2000
ICE1	d__Bacteria;p__Bacteroidota;c__Bacteroidia;o__Bacteroidales;f__Paludibacteraceae;g__Paludibacter;s__	RNA PROCESSING	RNA Processing	RNA processing and modification	RNA processing and degradation, bacterial	active	Polyribonucleotide nucleotidyltransferase (EC 2.7.7.8)	ICE1.peg.2316
ICE1	d__Bacteria;p__Bacteroidota;c__Bacteroidia;o__Bacteroidales;f__Paludibacteraceae;g__Paludibacter;s__	RNA PROCESSING	RNA Processing	RNA processing and modification	RNA processing and degradation, bacterial	active	Ribonuclease Z (EC 3.1.26.11)	ICE1.peg.2584
ICE1	d__Bacteria;p__Bacteroidota;c__Bacteroidia;o__Bacteroidales;f__Paludibacteraceae;g__Paludibacter;s__	RNA PROCESSING	RNA Processing	RNA processing and modification	RNA processing and degradation, bacterial	active	Ribonuclease G	ICE1.peg.2625
ICE1	d__Bacteria;p__Bacteroidota;c__Bacteroidia;o__Bacteroidales;f__Paludibacteraceae;g__Paludibacter;s__	RNA PROCESSING	RNA Processing	RNA processing and modification	RNA processing and degradation, bacterial	active	Ribonuclease III (EC 3.1.26.3)	ICE1.peg.3102
ICE1	d__Bacteria;p__Bacteroidota;c__Bacteroidia;o__Bacteroidales;f__Paludibacteraceae;g__Paludibacter;s__	RNA PROCESSING	RNA Processing	RNA processing and modification	RNA processing and degradation, bacterial	active	3'-to-5' oligoribonuclease A, Bacillus type	ICE1.peg.311
ICE1	d__Bacteria;p__Bacteroidota;c__Bacteroidia;o__Bacteroidales;f__Paludibacteraceae;g__Paludibacter;s__	RNA PROCESSING	RNA Processing	RNA processing and modification	RNA pseudouridine synthases	active	LSU rRNA pseudouridine(2605) synthase (EC 5.4.99.22)	ICE1.peg.2606
ICE1	d__Bacteria;p__Bacteroidota;c__Bacteroidia;o__Bacteroidales;f__Paludibacteraceae;g__Paludibacter;s__	RNA PROCESSING	RNA Processing	RNA processing and modification	RNA pseudouridine synthases	active	RNA pseudouridylate synthase BT0642	ICE1.peg.2820
ICE1	d__Bacteria;p__Bacteroidota;c__Bacteroidia;o__Bacteroidales;f__Paludibacteraceae;g__Paludibacter;s__	RNA PROCESSING	RNA Processing	RNA processing and modification	RNA pseudouridine synthases	active	RNA pseudouridylate synthase, group 1	ICE1.peg.3296
ICE1	d__Bacteria;p__Bacteroidota;c__Bacteroidia;o__Bacteroidales;f__Paludibacteraceae;g__Paludibacter;s__	RNA PROCESSING	RNA Processing	RNA processing and modification	RNA pseudouridine synthases	active	tRNA pseudouridine(38-40) synthase (EC 5.4.99.12)	ICE1.peg.3678
ICE1	d__Bacteria;p__Bacteroidota;c__Bacteroidia;o__Bacteroidales;f__Paludibacteraceae;g__Paludibacter;s__	RNA PROCESSING	RNA Processing	RNA processing and modification	RNA pseudouridine synthases	active	LSU rRNA pseudouridine(2604) synthase (EC 5.4.99.21)	ICE1.peg.399
ICE1	d__Bacteria;p__Bacteroidota;c__Bacteroidia;o__Bacteroidales;f__Paludibacteraceae;g__Paludibacter;s__	RNA PROCESSING	RNA Processing	RNA processing and modification	RNA pseudouridine synthases	active	LSU rRNA pseudouridine(1911/1915/1917) synthase (EC 5.4.99.23)	ICE1.peg.876
ICE1	d__Bacteria;p__Bacteroidota;c__Bacteroidia;o__Bacteroidales;f__Paludibacteraceae;g__Paludibacter;s__	RNA PROCESSING	RNA Processing	RNA processing and modification	RNA pseudouridine synthases	active	tRNA pseudouridine(55) synthase (EC 5.4.99.25)	ICE1.peg.914
ICE1	d__Bacteria;p__Bacteroidota;c__Bacteroidia;o__Bacteroidales;f__Paludibacteraceae;g__Paludibacter;s__	RNA PROCESSING	RNA Processing	RNA processing and modification	Threonylcarbamoyladenosine	active	tRNA threonylcarbamoyladenosine biosynthesis protein TsaB	ICE1.peg.1034
ICE1	d__Bacteria;p__Bacteroidota;c__Bacteroidia;o__Bacteroidales;f__Paludibacteraceae;g__Paludibacter;s__	RNA PROCESSING	RNA Processing	RNA processing and modification	Threonylcarbamoyladenosine	active	Threonylcarbamoyl-AMP synthase (EC 2.7.7.87) / SUA5 domain with internal deletion	ICE1.peg.1525
ICE1	d__Bacteria;p__Bacteroidota;c__Bacteroidia;o__Bacteroidales;f__Paludibacteraceae;g__Paludibacter;s__	RNA PROCESSING	RNA Processing	RNA processing and modification	Threonylcarbamoyladenosine	active	tRNA (adenine(37)-N6)-methyltransferase	ICE1.peg.191
ICE1	d__Bacteria;p__Bacteroidota;c__Bacteroidia;o__Bacteroidales;f__Paludibacteraceae;g__Paludibacter;s__	RNA PROCESSING	RNA Processing	RNA processing and modification	Threonylcarbamoyladenosine	active	Threonylcarbamoyl-AMP synthase (EC 2.7.7.87)	ICE1.peg.2014
ICE1	d__Bacteria;p__Bacteroidota;c__Bacteroidia;o__Bacteroidales;f__Paludibacteraceae;g__Paludibacter;s__	RNA PROCESSING	RNA Processing	RNA processing and modification	Threonylcarbamoyladenosine	active	N(6)-L-threonylcarbamoyladenine synthase (EC 2.3.1.234)	ICE1.peg.3673
ICE1	d__Bacteria;p__Bacteroidota;c__Bacteroidia;o__Bacteroidales;f__Paludibacteraceae;g__Paludibacter;s__	RNA PROCESSING	RNA Processing	RNA processing and modification	Threonylcarbamoyladenosine	active	tRNA threonylcarbamoyladenosine biosynthesis protein TsaE	ICE1.peg.3851
ICE1	d__Bacteria;p__Bacteroidota;c__Bacteroidia;o__Bacteroidales;f__Paludibacteraceae;g__Paludibacter;s__	RNA PROCESSING	RNA Processing	RNA processing and modification	tRNA nucleotidyltransferase	active	CCA tRNA nucleotidyltransferase (EC 2.7.7.72)	ICE1.peg.1495
ICE1	d__Bacteria;p__Bacteroidota;c__Bacteroidia;o__Bacteroidales;f__Paludibacteraceae;g__Paludibacter;s__	RNA PROCESSING	RNA Processing	RNA processing and modification	tRNA thiolation	active	tRNA-(cytosine32)-2-thiocytidine synthetase TtcA	ICE1.peg.1985
ICE1	d__Bacteria;p__Bacteroidota;c__Bacteroidia;o__Bacteroidales;f__Paludibacteraceae;g__Paludibacter;s__	RNA PROCESSING	RNA Processing	RNA processing and modification	YrdC-YciO-Sua5 and associated protein families	active	tRNA threonylcarbamoyladenosine biosynthesis protein TsaB	ICE1.peg.1034
ICE1	d__Bacteria;p__Bacteroidota;c__Bacteroidia;o__Bacteroidales;f__Paludibacteraceae;g__Paludibacter;s__	RNA PROCESSING	RNA Processing	RNA processing and modification	YrdC-YciO-Sua5 and associated protein families	active	Threonylcarbamoyl-AMP synthase (EC 2.7.7.87) / SUA5 domain with internal deletion	ICE1.peg.1525
ICE1	d__Bacteria;p__Bacteroidota;c__Bacteroidia;o__Bacteroidales;f__Paludibacteraceae;g__Paludibacter;s__	RNA PROCESSING	RNA Processing	RNA processing and modification	YrdC-YciO-Sua5 and associated protein families	active	Threonylcarbamoyl-AMP synthase (EC 2.7.7.87)	ICE1.peg.2014
ICE1	d__Bacteria;p__Bacteroidota;c__Bacteroidia;o__Bacteroidales;f__Paludibacteraceae;g__Paludibacter;s__	RNA PROCESSING	RNA Processing	RNA processing and modification	YrdC-YciO-Sua5 and associated protein families	active	N(6)-L-threonylcarbamoyladenine synthase (EC 2.3.1.234)	ICE1.peg.3673
ICE1	d__Bacteria;p__Bacteroidota;c__Bacteroidia;o__Bacteroidales;f__Paludibacteraceae;g__Paludibacter;s__	RNA PROCESSING	RNA Processing	RNA processing and modification	YrdC-YciO-Sua5 and associated protein families	active	tRNA threonylcarbamoyladenosine biosynthesis protein TsaE	ICE1.peg.3851
ICE1	d__Bacteria;p__Bacteroidota;c__Bacteroidia;o__Bacteroidales;f__Paludibacteraceae;g__Paludibacter;s__	RNA PROCESSING	RNA Processing	RNA processing and modification	YrdC-YciO-Sua5 and associated protein families	active	Peptide chain release factor N(5)-glutamine methyltransferase (EC 2.1.1.297)	ICE1.peg.753
ICE1	d__Bacteria;p__Bacteroidota;c__Bacteroidia;o__Bacteroidales;f__Paludibacteraceae;g__Paludibacter;s__	RNA PROCESSING	RNA Processing	RNA processing and modification	YrdC-YciO-Sua5 and associated protein families	active	Rossmann fold nucleotide-binding protein Smf possibly involved in DNA uptake	ICE1.peg.853
ICE1	d__Bacteria;p__Bacteroidota;c__Bacteroidia;o__Bacteroidales;f__Paludibacteraceae;g__Paludibacter;s__	RNA PROCESSING	RNA Processing	RNA processing and modification	YrdC-YciO-Sua5 and associated protein families	active	YciO protein, TsaC/YrdC paralog	ICE1.peg.896
ICE1	d__Bacteria;p__Bacteroidota;c__Bacteroidia;o__Bacteroidales;f__Paludibacteraceae;g__Paludibacter;s__	STRESS RESPONSE, DEFENSE, VIRULENCE	Stress Response, Defense and Virulence	Resistance to antibiotics and toxic compounds	Antibiotic targets in cell wall biosynthesis	active	UDP-N-acetylglucosamine 1-carboxyvinyltransferase (EC 2.5.1.7)	ICE1.peg.1306
ICE1	d__Bacteria;p__Bacteroidota;c__Bacteroidia;o__Bacteroidales;f__Paludibacteraceae;g__Paludibacter;s__	STRESS RESPONSE, DEFENSE, VIRULENCE	Stress Response, Defense and Virulence	Resistance to antibiotics and toxic compounds	Antibiotic targets in cell wall biosynthesis	active	UDP-N-acetylmuramoyl-tripeptide--D-alanyl-D-alanine ligase (EC 6.3.2.10) / Alanine racemase (EC 5.1.1.1)	ICE1.peg.523
ICE1	d__Bacteria;p__Bacteroidota;c__Bacteroidia;o__Bacteroidales;f__Paludibacteraceae;g__Paludibacter;s__	STRESS RESPONSE, DEFENSE, VIRULENCE	Stress Response, Defense and Virulence	Resistance to antibiotics and toxic compounds	Antibiotic targets in cell wall biosynthesis	active	D-alanine--D-alanine ligase (EC 6.3.2.4)	ICE1.peg.875
ICE1	d__Bacteria;p__Bacteroidota;c__Bacteroidia;o__Bacteroidales;f__Paludibacteraceae;g__Paludibacter;s__	STRESS RESPONSE, DEFENSE, VIRULENCE	Stress Response, Defense and Virulence	Resistance to antibiotics and toxic compounds	Antibiotic targets in DNA processing	active	DNA gyrase subunit A (EC 5.99.1.3)	ICE1.peg.1429
ICE1	d__Bacteria;p__Bacteroidota;c__Bacteroidia;o__Bacteroidales;f__Paludibacteraceae;g__Paludibacter;s__	STRESS RESPONSE, DEFENSE, VIRULENCE	Stress Response, Defense and Virulence	Resistance to antibiotics and toxic compounds	Antibiotic targets in DNA processing	active	DNA gyrase subunit B (EC 5.99.1.3)	ICE1.peg.2302
ICE1	d__Bacteria;p__Bacteroidota;c__Bacteroidia;o__Bacteroidales;f__Paludibacteraceae;g__Paludibacter;s__	STRESS RESPONSE, DEFENSE, VIRULENCE	Stress Response, Defense and Virulence	Resistance to antibiotics and toxic compounds	Antibiotic targets in DNA processing	active	DNA topoisomerase IV subunit A (EC 5.99.1.3)	ICE1.peg.2541
ICE1	d__Bacteria;p__Bacteroidota;c__Bacteroidia;o__Bacteroidales;f__Paludibacteraceae;g__Paludibacter;s__	STRESS RESPONSE, DEFENSE, VIRULENCE	Stress Response, Defense and Virulence	Resistance to antibiotics and toxic compounds	Antibiotic targets in DNA processing	active	DNA topoisomerase IV subunit B (EC 5.99.1.3)	ICE1.peg.815
ICE1	d__Bacteria;p__Bacteroidota;c__Bacteroidia;o__Bacteroidales;f__Paludibacteraceae;g__Paludibacter;s__	STRESS RESPONSE, DEFENSE, VIRULENCE	Stress Response, Defense and Virulence	Resistance to antibiotics and toxic compounds	Antibiotic targets in metabolic pathways	active	Dihydrofolate reductase (EC 1.5.1.3)	ICE1.peg.1859
ICE1	d__Bacteria;p__Bacteroidota;c__Bacteroidia;o__Bacteroidales;f__Paludibacteraceae;g__Paludibacter;s__	STRESS RESPONSE, DEFENSE, VIRULENCE	Stress Response, Defense and Virulence	Resistance to antibiotics and toxic compounds	Antibiotic targets in metabolic pathways	active	Enoyl-[acyl-carrier-protein] reductase [NADH] (EC 1.3.1.9)	ICE1.peg.2140
ICE1	d__Bacteria;p__Bacteroidota;c__Bacteroidia;o__Bacteroidales;f__Paludibacteraceae;g__Paludibacter;s__	STRESS RESPONSE, DEFENSE, VIRULENCE	Stress Response, Defense and Virulence	Resistance to antibiotics and toxic compounds	Antibiotic targets in metabolic pathways	active	Dihydropteroate synthase (EC 2.5.1.15)	ICE1.peg.2367
ICE1	d__Bacteria;p__Bacteroidota;c__Bacteroidia;o__Bacteroidales;f__Paludibacteraceae;g__Paludibacter;s__	STRESS RESPONSE, DEFENSE, VIRULENCE	Stress Response, Defense and Virulence	Resistance to antibiotics and toxic compounds	Antibiotic targets in metabolic pathways	active	3-oxoacyl-[acyl-carrier-protein] synthase, KASII (EC 2.3.1.179)	ICE1.peg.3101
ICE1	d__Bacteria;p__Bacteroidota;c__Bacteroidia;o__Bacteroidales;f__Paludibacteraceae;g__Paludibacter;s__	STRESS RESPONSE, DEFENSE, VIRULENCE	Stress Response, Defense and Virulence	Resistance to antibiotics and toxic compounds	Antibiotic targets in metabolic pathways	active	1-deoxy-D-xylulose 5-phosphate reductoisomerase (EC 1.1.1.267)	ICE1.peg.333
ICE1	d__Bacteria;p__Bacteroidota;c__Bacteroidia;o__Bacteroidales;f__Paludibacteraceae;g__Paludibacter;s__	STRESS RESPONSE, DEFENSE, VIRULENCE	Stress Response, Defense and Virulence	Resistance to antibiotics and toxic compounds	Antibiotic targets in protein synthesis	active	Isoleucyl-tRNA synthetase (EC 6.1.1.5)	ICE1.peg.2328
ICE1	d__Bacteria;p__Bacteroidota;c__Bacteroidia;o__Bacteroidales;f__Paludibacteraceae;g__Paludibacter;s__	STRESS RESPONSE, DEFENSE, VIRULENCE	Stress Response, Defense and Virulence	Resistance to antibiotics and toxic compounds	Antibiotic targets in transcription	active	Transcription termination factor Rho	ICE1.peg.1049
ICE1	d__Bacteria;p__Bacteroidota;c__Bacteroidia;o__Bacteroidales;f__Paludibacteraceae;g__Paludibacter;s__	STRESS RESPONSE, DEFENSE, VIRULENCE	Stress Response, Defense and Virulence	Resistance to antibiotics and toxic compounds	Antibiotic targets in transcription	active	DNA-directed RNA polymerase beta' subunit (EC 2.7.7.6)	ICE1.peg.2995
ICE1	d__Bacteria;p__Bacteroidota;c__Bacteroidia;o__Bacteroidales;f__Paludibacteraceae;g__Paludibacter;s__	STRESS RESPONSE, DEFENSE, VIRULENCE	Stress Response, Defense and Virulence	Resistance to antibiotics and toxic compounds	Antibiotic targets in transcription	active	DNA-directed RNA polymerase beta subunit (EC 2.7.7.6)	ICE1.peg.2996
ICE1	d__Bacteria;p__Bacteroidota;c__Bacteroidia;o__Bacteroidales;f__Paludibacteraceae;g__Paludibacter;s__	STRESS RESPONSE, DEFENSE, VIRULENCE	Stress Response, Defense and Virulence	Resistance to antibiotics and toxic compounds	Arsenic resistance	active	Arsenical resistance operon repressor	ICE1.peg.2218
ICE1	d__Bacteria;p__Bacteroidota;c__Bacteroidia;o__Bacteroidales;f__Paludibacteraceae;g__Paludibacter;s__	STRESS RESPONSE, DEFENSE, VIRULENCE	Stress Response, Defense and Virulence	Resistance to antibiotics and toxic compounds	Arsenic resistance	active	Redox-active disulfide protein 2	ICE1.peg.2219
ICE1	d__Bacteria;p__Bacteroidota;c__Bacteroidia;o__Bacteroidales;f__Paludibacteraceae;g__Paludibacter;s__	STRESS RESPONSE, DEFENSE, VIRULENCE	Stress Response, Defense and Virulence	Resistance to antibiotics and toxic compounds	Arsenic resistance	active	Uncharacterized membrane protein, YraQ family	ICE1.peg.2222
ICE1	d__Bacteria;p__Bacteroidota;c__Bacteroidia;o__Bacteroidales;f__Paludibacteraceae;g__Paludibacter;s__	STRESS RESPONSE, DEFENSE, VIRULENCE	Stress Response, Defense and Virulence	Resistance to antibiotics and toxic compounds	Arsenic resistance	active	Arsenate reductase (EC 1.20.4.4) thioredoxin-coupled, LMWP family	ICE1.peg.2224
ICE1	d__Bacteria;p__Bacteroidota;c__Bacteroidia;o__Bacteroidales;f__Paludibacteraceae;g__Paludibacter;s__	STRESS RESPONSE, DEFENSE, VIRULENCE	Stress Response, Defense and Virulence	Resistance to antibiotics and toxic compounds	Arsenic resistance	active	Arsenical-resistance protein ACR3	ICE1.peg.2225
ICE1	d__Bacteria;p__Bacteroidota;c__Bacteroidia;o__Bacteroidales;f__Paludibacteraceae;g__Paludibacter;s__	STRESS RESPONSE, DEFENSE, VIRULENCE	Stress Response, Defense and Virulence	Resistance to antibiotics and toxic compounds	Arsenic resistance	active	Arsenical resistance operon repressor	ICE1.peg.2736
ICE1	d__Bacteria;p__Bacteroidota;c__Bacteroidia;o__Bacteroidales;f__Paludibacteraceae;g__Paludibacter;s__	STRESS RESPONSE, DEFENSE, VIRULENCE	Stress Response, Defense and Virulence	Resistance to antibiotics and toxic compounds	Arsenic resistance	active	Lactoylglutathione lyase (EC 4.4.1.5)	ICE1.peg.3837
ICE1	d__Bacteria;p__Bacteroidota;c__Bacteroidia;o__Bacteroidales;f__Paludibacteraceae;g__Paludibacter;s__	STRESS RESPONSE, DEFENSE, VIRULENCE	Stress Response, Defense and Virulence	Resistance to antibiotics and toxic compounds	Beta-lactamases Ambler class B	active	Subclass B1 beta-lactamase (EC 3.5.2.6)	ICE1.peg.174
ICE1	d__Bacteria;p__Bacteroidota;c__Bacteroidia;o__Bacteroidales;f__Paludibacteraceae;g__Paludibacter;s__	STRESS RESPONSE, DEFENSE, VIRULENCE	Stress Response, Defense and Virulence	Resistance to antibiotics and toxic compounds	Fusidic acid resistance	likely	Translation elongation factor G	ICE1.peg.2073
ICE1	d__Bacteria;p__Bacteroidota;c__Bacteroidia;o__Bacteroidales;f__Paludibacteraceae;g__Paludibacter;s__	STRESS RESPONSE, DEFENSE, VIRULENCE	Stress Response, Defense and Virulence	Resistance to antibiotics and toxic compounds	Mupirocin resistance	likely	Isoleucyl-tRNA synthetase (EC 6.1.1.5)	ICE1.peg.2328
ICE1	d__Bacteria;p__Bacteroidota;c__Bacteroidia;o__Bacteroidales;f__Paludibacteraceae;g__Paludibacter;s__	STRESS RESPONSE, DEFENSE, VIRULENCE	Stress Response, Defense and Virulence	Resistance to antibiotics and toxic compounds	Resistance to Daptomycin	active	Glycerophosphoryl diester phosphodiesterase (EC 3.1.4.46)	ICE1.peg.229
ICE1	d__Bacteria;p__Bacteroidota;c__Bacteroidia;o__Bacteroidales;f__Paludibacteraceae;g__Paludibacter;s__	STRESS RESPONSE, DEFENSE, VIRULENCE	Stress Response, Defense and Virulence	Resistance to antibiotics and toxic compounds	Resistance to Daptomycin	active	Cardiolipin synthase, bacterial type ClsA	ICE1.peg.755
ICE1	d__Bacteria;p__Bacteroidota;c__Bacteroidia;o__Bacteroidales;f__Paludibacteraceae;g__Paludibacter;s__	STRESS RESPONSE, DEFENSE, VIRULENCE	Stress Response, Defense and Virulence	Resistance to antibiotics and toxic compounds	Resistance to Triclosan	active	Enoyl-[acyl-carrier-protein] reductase [NADH] (EC 1.3.1.9)	ICE1.peg.2140
ICE1	d__Bacteria;p__Bacteroidota;c__Bacteroidia;o__Bacteroidales;f__Paludibacteraceae;g__Paludibacter;s__	STRESS RESPONSE, DEFENSE, VIRULENCE	Stress Response, Defense and Virulence	Stress Response	Aerotolerance operon	active	Aerotolerance protein BatE	ICE1.peg.3575
ICE1	d__Bacteria;p__Bacteroidota;c__Bacteroidia;o__Bacteroidales;f__Paludibacteraceae;g__Paludibacter;s__	STRESS RESPONSE, DEFENSE, VIRULENCE	Stress Response, Defense and Virulence	Stress Response	Aerotolerance operon	active	Aerotolerance protein BatD	ICE1.peg.3576
ICE1	d__Bacteria;p__Bacteroidota;c__Bacteroidia;o__Bacteroidales;f__Paludibacteraceae;g__Paludibacter;s__	STRESS RESPONSE, DEFENSE, VIRULENCE	Stress Response, Defense and Virulence	Stress Response	Aerotolerance operon	active	Aerotolerance protein BatC	ICE1.peg.3577
ICE1	d__Bacteria;p__Bacteroidota;c__Bacteroidia;o__Bacteroidales;f__Paludibacteraceae;g__Paludibacter;s__	STRESS RESPONSE, DEFENSE, VIRULENCE	Stress Response, Defense and Virulence	Stress Response	Aerotolerance operon	active	Aerotolerance protein BatB	ICE1.peg.3578
ICE1	d__Bacteria;p__Bacteroidota;c__Bacteroidia;o__Bacteroidales;f__Paludibacteraceae;g__Paludibacter;s__	STRESS RESPONSE, DEFENSE, VIRULENCE	Stress Response, Defense and Virulence	Stress Response	Aerotolerance operon	active	Aerotolerance protein BatA	ICE1.peg.3579
ICE1	d__Bacteria;p__Bacteroidota;c__Bacteroidia;o__Bacteroidales;f__Paludibacteraceae;g__Paludibacter;s__	STRESS RESPONSE, DEFENSE, VIRULENCE	Stress Response, Defense and Virulence	Stress Response	Aerotolerance operon	active	FIG00936810: hypothetical protein	ICE1.peg.3580
ICE1	d__Bacteria;p__Bacteroidota;c__Bacteroidia;o__Bacteroidales;f__Paludibacteraceae;g__Paludibacter;s__	STRESS RESPONSE, DEFENSE, VIRULENCE	Stress Response, Defense and Virulence	Stress Response	Aerotolerance operon	active	hypothetical protein PA3071	ICE1.peg.3581
ICE1	d__Bacteria;p__Bacteroidota;c__Bacteroidia;o__Bacteroidales;f__Paludibacteraceae;g__Paludibacter;s__	STRESS RESPONSE, DEFENSE, VIRULENCE	Stress Response, Defense and Virulence	Stress Response	Aerotolerance operon	active	MoxR-like ATPase in aerotolerance operon	ICE1.peg.3582
ICE1	d__Bacteria;p__Bacteroidota;c__Bacteroidia;o__Bacteroidales;f__Paludibacteraceae;g__Paludibacter;s__	STRESS RESPONSE, DEFENSE, VIRULENCE	Stress Response, Defense and Virulence	Stress Response	Cluster containing Glutathione synthetase	likely	Putative pre-16S rRNA nuclease YqgF	ICE1.peg.1091
ICE1	d__Bacteria;p__Bacteroidota;c__Bacteroidia;o__Bacteroidales;f__Paludibacteraceae;g__Paludibacter;s__	STRESS RESPONSE, DEFENSE, VIRULENCE	Stress Response, Defense and Virulence	Stress Response	Cluster containing Glutathione synthetase	likely	16S rRNA (uracil(1498)-N(3))-methyltransferase (EC 2.1.1.193)	ICE1.peg.962
ICE1	d__Bacteria;p__Bacteroidota;c__Bacteroidia;o__Bacteroidales;f__Paludibacteraceae;g__Paludibacter;s__	STRESS RESPONSE, DEFENSE, VIRULENCE	Stress Response, Defense and Virulence	Stress Response	Glutathione: Biosynthesis and gamma-glutamyl cycle	active	Glutathione biosynthesis bifunctional protein gshF (EC 6.3.2.2)(EC 6.3.2.3)	ICE1.peg.2735
ICE1	d__Bacteria;p__Bacteroidota;c__Bacteroidia;o__Bacteroidales;f__Paludibacteraceae;g__Paludibacter;s__	STRESS RESPONSE, DEFENSE, VIRULENCE	Stress Response, Defense and Virulence	Stress Response	Glutathione: Non-redox reactions	likely	Lactoylglutathione lyase (EC 4.4.1.5)	ICE1.peg.3837
ICE1	d__Bacteria;p__Bacteroidota;c__Bacteroidia;o__Bacteroidales;f__Paludibacteraceae;g__Paludibacter;s__	STRESS RESPONSE, DEFENSE, VIRULENCE	Stress Response, Defense and Virulence	Stress Response	Glutathione: Redox cycle	active	Glutathione peroxidase (EC 1.11.1.9) @ Thioredoxin peroxidase (EC 1.11.1.15)	ICE1.peg.40
ICE1	d__Bacteria;p__Bacteroidota;c__Bacteroidia;o__Bacteroidales;f__Paludibacteraceae;g__Paludibacter;s__	STRESS RESPONSE, DEFENSE, VIRULENCE	Stress Response, Defense and Virulence	Stress Response	Glutathione: Redox cycle	active	Glutathione peroxidase (EC 1.11.1.9) @ Thioredoxin peroxidase (EC 1.11.1.15)	ICE1.peg.42
ICE1	d__Bacteria;p__Bacteroidota;c__Bacteroidia;o__Bacteroidales;f__Paludibacteraceae;g__Paludibacter;s__	STRESS RESPONSE, DEFENSE, VIRULENCE	Stress Response, Defense and Virulence	Stress Response	Protection from Reactive Oxygen Species	active	Superoxide dismutase [Fe] (EC 1.15.1.1)	ICE1.peg.1463
ICE1	d__Bacteria;p__Bacteroidota;c__Bacteroidia;o__Bacteroidales;f__Paludibacteraceae;g__Paludibacter;s__	STRESS RESPONSE, DEFENSE, VIRULENCE	Stress Response, Defense and Virulence	Stress Response	Protection from Reactive Oxygen Species	active	Superoxide dismutase [Mn] (EC 1.15.1.1)	ICE1.peg.1912
ICE1	d__Bacteria;p__Bacteroidota;c__Bacteroidia;o__Bacteroidales;f__Paludibacteraceae;g__Paludibacter;s__	STRESS RESPONSE, DEFENSE, VIRULENCE	Stress Response, Defense and Virulence	Stress Response	Protection from Reactive Oxygen Species	active	Catalase KatE (EC 1.11.1.6)	ICE1.peg.3240
ICE1	d__Bacteria;p__Bacteroidota;c__Bacteroidia;o__Bacteroidales;f__Paludibacteraceae;g__Paludibacter;s__	STRESS RESPONSE, DEFENSE, VIRULENCE	Stress Response, Defense and Virulence	Stress Response	Protection from Reactive Oxygen Species	active	Superoxide dismutase [Cu-Zn] precursor (EC 1.15.1.1)	ICE1.peg.702
ICE1	d__Bacteria;p__Bacteroidota;c__Bacteroidia;o__Bacteroidales;f__Paludibacteraceae;g__Paludibacter;s__	STRESS RESPONSE, DEFENSE, VIRULENCE	Stress Response, Defense and Virulence	Stress Response	Repair of Iron Centers	active	Repair of Iron Centers di-iron protein	ICE1.peg.234
ICE1	d__Bacteria;p__Bacteroidota;c__Bacteroidia;o__Bacteroidales;f__Paludibacteraceae;g__Paludibacter;s__	STRESS RESPONSE, DEFENSE, VIRULENCE	Stress Response, Defense and Virulence	Stress Response	Repair of Iron Centers	active	Repair of Iron Centers di-iron protein	ICE1.peg.3080
ICE1	d__Bacteria;p__Bacteroidota;c__Bacteroidia;o__Bacteroidales;f__Paludibacteraceae;g__Paludibacter;s__	STRESS RESPONSE, DEFENSE, VIRULENCE	Stress Response, Defense and Virulence	Stress Response	Universal stress protein family	active	Universal stress protein family	ICE1.peg.3263
ICE1	d__Bacteria;p__Bacteroidota;c__Bacteroidia;o__Bacteroidales;f__Paludibacteraceae;g__Paludibacter;s__	STRESS RESPONSE, DEFENSE, VIRULENCE	Stress Response, Defense and Virulence	Stress Response: Heat/cold shock	Cold shock proteins of CSP family	active	Cold shock protein of CSP family	ICE1.peg.3711
ICE1	d__Bacteria;p__Bacteroidota;c__Bacteroidia;o__Bacteroidales;f__Paludibacteraceae;g__Paludibacter;s__	STRESS RESPONSE, DEFENSE, VIRULENCE	Stress Response, Defense and Virulence	Stress Response: Heat/cold shock	Cold shock proteins of CSP family	active	hypothetical domain / Cold shock protein of CSP family	ICE1.peg.519
ICE1	d__Bacteria;p__Bacteroidota;c__Bacteroidia;o__Bacteroidales;f__Paludibacteraceae;g__Paludibacter;s__	STRESS RESPONSE, DEFENSE, VIRULENCE	Stress Response, Defense and Virulence	Stress Response: Heat/cold shock	Heat shock dnaK gene cluster extended	active	tmRNA-binding protein SmpB	ICE1.peg.1423
ICE1	d__Bacteria;p__Bacteroidota;c__Bacteroidia;o__Bacteroidales;f__Paludibacteraceae;g__Paludibacter;s__	STRESS RESPONSE, DEFENSE, VIRULENCE	Stress Response, Defense and Virulence	Stress Response: Heat/cold shock	Heat shock dnaK gene cluster extended	active	Ribosome-associated heat shock protein implicated in the recycling of the 50S subunit (S4 paralog)	ICE1.peg.1448
ICE1	d__Bacteria;p__Bacteroidota;c__Bacteroidia;o__Bacteroidales;f__Paludibacteraceae;g__Paludibacter;s__	STRESS RESPONSE, DEFENSE, VIRULENCE	Stress Response, Defense and Virulence	Stress Response: Heat/cold shock	Heat shock dnaK gene cluster extended	active	Heat shock protein GrpE	ICE1.peg.1915
ICE1	d__Bacteria;p__Bacteroidota;c__Bacteroidia;o__Bacteroidales;f__Paludibacteraceae;g__Paludibacter;s__	STRESS RESPONSE, DEFENSE, VIRULENCE	Stress Response, Defense and Virulence	Stress Response: Heat/cold shock	Heat shock dnaK gene cluster extended	active	Chaperone protein DnaJ	ICE1.peg.1916
ICE1	d__Bacteria;p__Bacteroidota;c__Bacteroidia;o__Bacteroidales;f__Paludibacteraceae;g__Paludibacter;s__	STRESS RESPONSE, DEFENSE, VIRULENCE	Stress Response, Defense and Virulence	Stress Response: Heat/cold shock	Heat shock dnaK gene cluster extended	active	16S rRNA (cytidine(1402)-2'-O)-methyltransferase (EC 2.1.1.198)	ICE1.peg.2010
ICE1	d__Bacteria;p__Bacteroidota;c__Bacteroidia;o__Bacteroidales;f__Paludibacteraceae;g__Paludibacter;s__	STRESS RESPONSE, DEFENSE, VIRULENCE	Stress Response, Defense and Virulence	Stress Response: Heat/cold shock	Heat shock dnaK gene cluster extended	active	Translation elongation factor LepA	ICE1.peg.2037
ICE1	d__Bacteria;p__Bacteroidota;c__Bacteroidia;o__Bacteroidales;f__Paludibacteraceae;g__Paludibacter;s__	STRESS RESPONSE, DEFENSE, VIRULENCE	Stress Response, Defense and Virulence	Stress Response: Heat/cold shock	Heat shock dnaK gene cluster extended	active	Nucleoside 5-triphosphatase RdgB (dHAPTP, dITP, XTP-specific) (EC 3.6.1.66)	ICE1.peg.2086
ICE1	d__Bacteria;p__Bacteroidota;c__Bacteroidia;o__Bacteroidales;f__Paludibacteraceae;g__Paludibacter;s__	STRESS RESPONSE, DEFENSE, VIRULENCE	Stress Response, Defense and Virulence	Stress Response: Heat/cold shock	Heat shock dnaK gene cluster extended	active	Chaperone protein DnaK	ICE1.peg.321
ICE1	d__Bacteria;p__Bacteroidota;c__Bacteroidia;o__Bacteroidales;f__Paludibacteraceae;g__Paludibacter;s__	STRESS RESPONSE, DEFENSE, VIRULENCE	Stress Response, Defense and Virulence	Stress Response: Heat/cold shock	Heat shock dnaK gene cluster extended	active	Chaperone protein DnaJ	ICE1.peg.406
ICE1	d__Bacteria;p__Bacteroidota;c__Bacteroidia;o__Bacteroidales;f__Paludibacteraceae;g__Paludibacter;s__	STRESS RESPONSE, DEFENSE, VIRULENCE	Stress Response, Defense and Virulence	Stress Response: Heat/cold shock	Heat shock dnaK gene cluster extended	active	Ribosomal protein L11 methyltransferase	ICE1.peg.545
ICE1	d__Bacteria;p__Bacteroidota;c__Bacteroidia;o__Bacteroidales;f__Paludibacteraceae;g__Paludibacter;s__	STRESS RESPONSE, DEFENSE, VIRULENCE	Stress Response, Defense and Virulence	Stress Response: Heat/cold shock	Heat shock dnaK gene cluster extended	active	16S rRNA (uracil(1498)-N(3))-methyltransferase (EC 2.1.1.193)	ICE1.peg.962
ICE1	d__Bacteria;p__Bacteroidota;c__Bacteroidia;o__Bacteroidales;f__Paludibacteraceae;g__Paludibacter;s__	STRESS RESPONSE, DEFENSE, VIRULENCE	Stress Response, Defense and Virulence	Stress Response: Osmotic stress	Osmoregulation	active	Outer membrane protein A precursor	ICE1.peg.1415
ICE1	d__Bacteria;p__Bacteroidota;c__Bacteroidia;o__Bacteroidales;f__Paludibacteraceae;g__Paludibacter;s__	STRESS RESPONSE, DEFENSE, VIRULENCE	Stress Response, Defense and Virulence	Stress Response: Osmotic stress	Osmoregulation	active	Outer membrane protein A precursor	ICE1.peg.2806
ICE1	d__Bacteria;p__Bacteroidota;c__Bacteroidia;o__Bacteroidales;f__Paludibacteraceae;g__Paludibacter;s__	STRESS RESPONSE, DEFENSE, VIRULENCE	Stress Response, Defense and Virulence		Hfl operon	active	Ribosome LSU-associated GTP-binding protein HflX	ICE1.peg.1733
ICE1	d__Bacteria;p__Bacteroidota;c__Bacteroidia;o__Bacteroidales;f__Paludibacteraceae;g__Paludibacter;s__	STRESS RESPONSE, DEFENSE, VIRULENCE	Stress Response, Defense and Virulence		Hfl operon	active	SSU ribosomal protein S1p	ICE1.peg.2623
ICE1	d__Bacteria;p__Bacteroidota;c__Bacteroidia;o__Bacteroidales;f__Paludibacteraceae;g__Paludibacter;s__		Carbohydrates	Amino sugars and nucleotide sugars	2,3-diacetamido-2,3-dideoxy-d-mannuronic acid	likely	UDP-N-acetyl-D-glucosamine 6-dehydrogenase (EC 1.1.1.136)	ICE1.peg.1951
ICE1	d__Bacteria;p__Bacteroidota;c__Bacteroidia;o__Bacteroidales;f__Paludibacteraceae;g__Paludibacter;s__		Carbohydrates	Amino sugars and nucleotide sugars	2,3-diacetamido-2,3-dideoxy-d-mannuronic acid	likely	UDP-2,3-diacetamido-2,3-dideoxy-D-glucuronic acid 2-epimerase (EC 5.1.3.23)	ICE1.peg.2188
ICE1	d__Bacteria;p__Bacteroidota;c__Bacteroidia;o__Bacteroidales;f__Paludibacteraceae;g__Paludibacter;s__		Carbohydrates	Amino sugars and nucleotide sugars	2,3-diacetamido-2,3-dideoxy-d-mannuronic acid	likely	UDP-2-acetamido-3-amino-2,3-dideoxy-D-glucuronic acid acetyltransferase (EC 2.3.1.201)	ICE1.peg.3476
ICE10	d__Bacteria;p__Actinobacteriota;c__Actinobacteria;o__Actinomycetales;f__Cellulomonadaceae;g__Cellulomonas;s__	CELL ENVELOPE	Cell Envelope, Capsule and Slime layer	Capsule and Slime layer	dTDP-rhamnose synthesis -- gjo	active	Glucose-1-phosphate cytidylyltransferase (EC 2.7.7.33)	ICE10.peg.1348
ICE10	d__Bacteria;p__Actinobacteriota;c__Actinobacteria;o__Actinomycetales;f__Cellulomonadaceae;g__Cellulomonas;s__	CELL ENVELOPE	Cell Envelope, Capsule and Slime layer	Capsule and Slime layer	dTDP-rhamnose synthesis -- gjo	active	dTDP-4-dehydrorhamnose 3,5-epimerase (EC 5.1.3.13)	ICE10.peg.1349
ICE10	d__Bacteria;p__Actinobacteriota;c__Actinobacteria;o__Actinomycetales;f__Cellulomonadaceae;g__Cellulomonas;s__	CELL ENVELOPE	Cell Envelope, Capsule and Slime layer	Capsule and Slime layer	dTDP-rhamnose synthesis -- gjo	active	N-acetylglucosaminyl-diphospho-decaprenol L-rhamnosyltransferase (EC 2.4.1.289)	ICE10.peg.2884
ICE10	d__Bacteria;p__Actinobacteriota;c__Actinobacteria;o__Actinomycetales;f__Cellulomonadaceae;g__Cellulomonas;s__	CELL ENVELOPE	Cell Envelope, Capsule and Slime layer	Capsule and Slime layer	dTDP-rhamnose synthesis -- gjo	active	Glucose-1-phosphate thymidylyltransferase (EC 2.7.7.24)	ICE10.peg.2889
ICE10	d__Bacteria;p__Actinobacteriota;c__Actinobacteria;o__Actinomycetales;f__Cellulomonadaceae;g__Cellulomonas;s__	CELL ENVELOPE	Cell Envelope, Capsule and Slime layer	Capsule and Slime layer	dTDP-rhamnose synthesis -- gjo	active	dTDP-4-dehydrorhamnose reductase (EC 1.1.1.133)	ICE10.peg.2892
ICE10	d__Bacteria;p__Actinobacteriota;c__Actinobacteria;o__Actinomycetales;f__Cellulomonadaceae;g__Cellulomonas;s__	CELL ENVELOPE	Cell Envelope, Capsule and Slime layer	Capsule and Slime layer	dTDP-rhamnose synthesis -- gjo	active	dTDP-4-dehydrorhamnose 3,5-epimerase (EC 5.1.3.13)	ICE10.peg.2893
ICE10	d__Bacteria;p__Actinobacteriota;c__Actinobacteria;o__Actinomycetales;f__Cellulomonadaceae;g__Cellulomonas;s__	CELL ENVELOPE	Cell Envelope, Capsule and Slime layer	Capsule and Slime layer	dTDP-rhamnose synthesis -- gjo	active	dTDP-glucose 4,6-dehydratase (EC 4.2.1.46)	ICE10.peg.682
ICE10	d__Bacteria;p__Actinobacteriota;c__Actinobacteria;o__Actinomycetales;f__Cellulomonadaceae;g__Cellulomonas;s__	CELL ENVELOPE	Cell Envelope, Capsule and Slime layer	Capsule and Slime layer	dTDP-rhamnose synthesis -- gjo	active	Glucose-1-phosphate cytidylyltransferase (EC 2.7.7.33)	ICE10.peg.689
ICE10	d__Bacteria;p__Actinobacteriota;c__Actinobacteria;o__Actinomycetales;f__Cellulomonadaceae;g__Cellulomonas;s__	CELL ENVELOPE	Cell Envelope, Capsule and Slime layer	Capsule and Slime layer	Lipid-linked oligosaccharide synthesis related cluster	active	Exoenzymes regulatory protein AepA in lipid-linked oligosaccharide synthesis cluster	ICE10.peg.2080
ICE10	d__Bacteria;p__Actinobacteriota;c__Actinobacteria;o__Actinomycetales;f__Cellulomonadaceae;g__Cellulomonas;s__	CELL ENVELOPE	Cell Envelope, Capsule and Slime layer	Capsule and Slime layer	Lipid-linked oligosaccharide synthesis related cluster	active	Apolipoprotein N-acyltransferase (EC 2.3.1.-) in lipid-linked oligosaccharide synthesis cluster	ICE10.peg.2081
ICE10	d__Bacteria;p__Actinobacteriota;c__Actinobacteria;o__Actinomycetales;f__Cellulomonadaceae;g__Cellulomonas;s__	CELL ENVELOPE	Cell Envelope, Capsule and Slime layer	Capsule and Slime layer	Lipid-linked oligosaccharide synthesis related cluster	active	FIG00820327: hypothetical protein	ICE10.peg.2082
ICE10	d__Bacteria;p__Actinobacteriota;c__Actinobacteria;o__Actinomycetales;f__Cellulomonadaceae;g__Cellulomonas;s__	CELL ENVELOPE	Cell Envelope, Capsule and Slime layer	Capsule and Slime layer	Lipid-linked oligosaccharide synthesis related cluster	active	Dolichol-phosphate mannosyltransferase (EC 2.4.1.83) in lipid-linked oligosaccharide synthesis cluster	ICE10.peg.3728
ICE10	d__Bacteria;p__Actinobacteriota;c__Actinobacteria;o__Actinomycetales;f__Cellulomonadaceae;g__Cellulomonas;s__	CELL ENVELOPE	Cell Envelope, Capsule and Slime layer	Capsule and Slime layer	Protein-O-mannosyltransferase and 16S rRNA (cytidine(1402)-2'-O)-methyltransferase cluster	active	16S rRNA (cytidine(1402)-2'-O)-methyltransferase (EC 2.1.1.198)	ICE10.peg.834
ICE10	d__Bacteria;p__Actinobacteriota;c__Actinobacteria;o__Actinomycetales;f__Cellulomonadaceae;g__Cellulomonas;s__	CELL ENVELOPE	Cell Envelope, Capsule and Slime layer	Capsule and Slime layer	Protein-O-mannosyltransferase and 16S rRNA (cytidine(1402)-2'-O)-methyltransferase cluster	active	Protein-O-mannosyltransferase	ICE10.peg.835
ICE10	d__Bacteria;p__Actinobacteriota;c__Actinobacteria;o__Actinomycetales;f__Cellulomonadaceae;g__Cellulomonas;s__	CELL ENVELOPE	Cell Envelope, Capsule and Slime layer	Cell wall of Mycobacteria	Phosphatidylinositol mannosides biosynthesis related cluster	active	CDP-diacylglycerol--glycerol-3-phosphate 3-phosphatidyltransferase (EC 2.7.8.5)	ICE10.peg.3843
ICE10	d__Bacteria;p__Actinobacteriota;c__Actinobacteria;o__Actinomycetales;f__Cellulomonadaceae;g__Cellulomonas;s__	CELL ENVELOPE	Cell Envelope, Capsule and Slime layer	Cell wall of Mycobacteria	Phosphatidylinositol mannosides biosynthesis related cluster	active	Dihydroneopterin triphosphate pyrophosphohydolase, putative, Actinobacterial type, NudB-like	ICE10.peg.553
ICE10	d__Bacteria;p__Actinobacteriota;c__Actinobacteria;o__Actinomycetales;f__Cellulomonadaceae;g__Cellulomonas;s__	CELL ENVELOPE	Cell Envelope, Capsule and Slime layer	Cell wall of Mycobacteria	Phosphatidylinositol mannosides biosynthesis related cluster	active	FIG019327: membrane domain	ICE10.peg.555
ICE10	d__Bacteria;p__Actinobacteriota;c__Actinobacteria;o__Actinomycetales;f__Cellulomonadaceae;g__Cellulomonas;s__	CELL ENVELOPE	Cell Envelope, Capsule and Slime layer	Cell wall of Mycobacteria	Phosphatidylinositol mannosides biosynthesis related cluster	active	Phosphatidylinositol alpha-mannosyltransferase (EC 2.4.1.57)	ICE10.peg.556
ICE10	d__Bacteria;p__Actinobacteriota;c__Actinobacteria;o__Actinomycetales;f__Cellulomonadaceae;g__Cellulomonas;s__	CELL ENVELOPE	Cell Envelope, Capsule and Slime layer	Cell wall of Mycobacteria	Phosphatidylinositol mannosides biosynthesis related cluster	active	Lauroyl/myristoyl acyltransferase involved in lipid A biosynthesis (Lauroyl/myristoyl acyltransferase)	ICE10.peg.557
ICE10	d__Bacteria;p__Actinobacteriota;c__Actinobacteria;o__Actinomycetales;f__Cellulomonadaceae;g__Cellulomonas;s__	CELL ENVELOPE	Cell Envelope, Capsule and Slime layer	Cell wall of Mycobacteria	Phosphatidylinositol mannosides biosynthesis related cluster	active	FIG049476: HIT family protein	ICE10.peg.559
ICE10	d__Bacteria;p__Actinobacteriota;c__Actinobacteria;o__Actinomycetales;f__Cellulomonadaceae;g__Cellulomonas;s__	CELL ENVELOPE	Cell Envelope, Capsule and Slime layer	Cell wall of Mycobacteria	Phosphatidylinositol mannosides biosynthesis related cluster	active	Threonyl-tRNA synthetase (EC 6.1.1.3)	ICE10.peg.560
ICE10	d__Bacteria;p__Actinobacteriota;c__Actinobacteria;o__Actinomycetales;f__Cellulomonadaceae;g__Cellulomonas;s__	CELL ENVELOPE	Cell Envelope, Capsule and Slime layer	Peptidoglycan (Bacteria) or other polymers (Archaea)	Undecaprenyl-diphosphatases	active	Undecaprenyl-diphosphatase (EC 3.6.1.27)	ICE10.peg.3192
ICE10	d__Bacteria;p__Actinobacteriota;c__Actinobacteria;o__Actinomycetales;f__Cellulomonadaceae;g__Cellulomonas;s__	CELL ENVELOPE	Cell Envelope, Capsule and Slime layer	Peptidoglycan (Bacteria) or other polymers (Archaea)	Undecaprenyl-diphosphatases	active	Undecaprenyl-diphosphatase (EC 3.6.1.27)	ICE10.peg.532
ICE10	d__Bacteria;p__Actinobacteriota;c__Actinobacteria;o__Actinomycetales;f__Cellulomonadaceae;g__Cellulomonas;s__	CELLULAR PROCESSES	Cell Cycle, Cell Division and Death	Programmed Cell Death and Toxin-antitoxin Systems	MazEF toxin-antitoxing (programmed cell death) system	active	Programmed cell death toxin YdcE	ICE10.peg.2314
ICE10	d__Bacteria;p__Actinobacteriota;c__Actinobacteria;o__Actinomycetales;f__Cellulomonadaceae;g__Cellulomonas;s__	CELLULAR PROCESSES	Cell Cycle, Cell Division and Death	Programmed Cell Death and Toxin-antitoxin Systems	MazEF toxin-antitoxing (programmed cell death) system	active	Programmed cell death antitoxin YdcD	ICE10.peg.2315
ICE10	d__Bacteria;p__Actinobacteriota;c__Actinobacteria;o__Actinomycetales;f__Cellulomonadaceae;g__Cellulomonas;s__	CELLULAR PROCESSES	Cell Cycle, Cell Division and Death	Programmed Cell Death and Toxin-antitoxin Systems	Nucleoside triphosphate pyrophosphohydrolase MazG	active	Nucleoside triphosphate pyrophosphohydrolase MazG (EC 3.6.1.8)	ICE10.peg.2491
ICE10	d__Bacteria;p__Actinobacteriota;c__Actinobacteria;o__Actinomycetales;f__Cellulomonadaceae;g__Cellulomonas;s__	CELLULAR PROCESSES	Cell Cycle, Cell Division and Death	Programmed Cell Death and Toxin-antitoxin Systems	Phd-Doc, YdcE-YdcD toxin-antitoxin (programmed cell death) systems	likely	Programmed cell death toxin YdcE	ICE10.peg.2314
ICE10	d__Bacteria;p__Actinobacteriota;c__Actinobacteria;o__Actinomycetales;f__Cellulomonadaceae;g__Cellulomonas;s__	CELLULAR PROCESSES	Cell Cycle, Cell Division and Death	Programmed Cell Death and Toxin-antitoxin Systems	Phd-Doc, YdcE-YdcD toxin-antitoxin (programmed cell death) systems	likely	Programmed cell death antitoxin YdcD	ICE10.peg.2315
ICE10	d__Bacteria;p__Actinobacteriota;c__Actinobacteria;o__Actinomycetales;f__Cellulomonadaceae;g__Cellulomonas;s__	CELLULAR PROCESSES	Cell Cycle, Cell Division and Death	Programmed Cell Death and Toxin-antitoxin Systems	Phd-Doc, YdcE-YdcD toxin-antitoxin (programmed cell death) systems	likely	Death on curing protein, Doc toxin	ICE10.peg.2965
ICE10	d__Bacteria;p__Actinobacteriota;c__Actinobacteria;o__Actinomycetales;f__Cellulomonadaceae;g__Cellulomonas;s__	CELLULAR PROCESSES	Cell Cycle, Cell Division and Death	Programmed Cell Death and Toxin-antitoxin Systems	Possible new toxin-antitoxin system including DivIC	active	FIG004853: possible toxin to DivIC	ICE10.peg.2304
ICE10	d__Bacteria;p__Actinobacteriota;c__Actinobacteria;o__Actinomycetales;f__Cellulomonadaceae;g__Cellulomonas;s__	CELLULAR PROCESSES	Cell Cycle, Cell Division and Death	Programmed Cell Death and Toxin-antitoxin Systems	Possible new toxin-antitoxin system including DivIC	active	Cell division protein DivIC (FtsB), stabilizes FtsL against RasP cleavage	ICE10.peg.2305
ICE10	d__Bacteria;p__Actinobacteriota;c__Actinobacteria;o__Actinomycetales;f__Cellulomonadaceae;g__Cellulomonas;s__	CELLULAR PROCESSES	Cell Cycle, Cell Division and Death	Programmed Cell Death and Toxin-antitoxin Systems	Toxin-Antitoxin system HigAB	active	Antitoxin HigA	ICE10.peg.3845
ICE10	d__Bacteria;p__Actinobacteriota;c__Actinobacteria;o__Actinomycetales;f__Cellulomonadaceae;g__Cellulomonas;s__	CELLULAR PROCESSES	Cell Cycle, Cell Division and Death	Programmed Cell Death and Toxin-antitoxin Systems	Toxin-Antitoxin system HigAB	active	Antitoxin HigA	ICE10.peg.575
ICE10	d__Bacteria;p__Actinobacteriota;c__Actinobacteria;o__Actinomycetales;f__Cellulomonadaceae;g__Cellulomonas;s__	CELLULAR PROCESSES	Cell Cycle, Cell Division and Death	Programmed Cell Death and Toxin-antitoxin Systems	Toxin-Antitoxin system HigAB	active	Toxin HigB	ICE10.peg.576
ICE10	d__Bacteria;p__Actinobacteriota;c__Actinobacteria;o__Actinomycetales;f__Cellulomonadaceae;g__Cellulomonas;s__	CELLULAR PROCESSES	Cell Cycle, Cell Division and Death		Bacterial cell division related cluster 2	active	Translation initiation factor 1	ICE10.peg.1766
ICE10	d__Bacteria;p__Actinobacteriota;c__Actinobacteria;o__Actinomycetales;f__Cellulomonadaceae;g__Cellulomonas;s__	CELLULAR PROCESSES	Cell Cycle, Cell Division and Death		Bacterial cell division related cluster 2	active	Histidinol dehydrogenase (EC 1.1.1.23)	ICE10.peg.2669
ICE10	d__Bacteria;p__Actinobacteriota;c__Actinobacteria;o__Actinomycetales;f__Cellulomonadaceae;g__Cellulomonas;s__	CELLULAR PROCESSES	Cell Cycle, Cell Division and Death		Bacterial cell division related cluster 2	active	UDP-N-acetylglucosamine 1-carboxyvinyltransferase (EC 2.5.1.7)	ICE10.peg.2849
ICE10	d__Bacteria;p__Actinobacteriota;c__Actinobacteria;o__Actinomycetales;f__Cellulomonadaceae;g__Cellulomonas;s__	CELLULAR PROCESSES	Cell Cycle, Cell Division and Death		Bacterial cell division related cluster 2	active	Septum formation protein Maf	ICE10.peg.411
ICE10	d__Bacteria;p__Actinobacteriota;c__Actinobacteria;o__Actinomycetales;f__Cellulomonadaceae;g__Cellulomonas;s__	CELLULAR PROCESSES	Cell Cycle, Cell Division and Death		Bacterial checkpoint-control-related cluster	active	Phosphoglucosamine mutase (EC 5.4.2.10)	ICE10.peg.2605
ICE10	d__Bacteria;p__Actinobacteriota;c__Actinobacteria;o__Actinomycetales;f__Cellulomonadaceae;g__Cellulomonas;s__	CELLULAR PROCESSES	Cell Cycle, Cell Division and Death		Cell division initiation related cluster	likely	16S rRNA (guanine(527)-N(7))-methyltransferase (EC 2.1.1.170)	ICE10.peg.1888
ICE10	d__Bacteria;p__Actinobacteriota;c__Actinobacteria;o__Actinomycetales;f__Cellulomonadaceae;g__Cellulomonas;s__	CELLULAR PROCESSES	Cell Cycle, Cell Division and Death		Cell division initiation related cluster	likely	Chromosome (plasmid) partitioning protein ParA	ICE10.peg.1889
ICE10	d__Bacteria;p__Actinobacteriota;c__Actinobacteria;o__Actinomycetales;f__Cellulomonadaceae;g__Cellulomonas;s__	CELLULAR PROCESSES	Cell Cycle, Cell Division and Death		Cell division initiation related cluster	likely	Chromosome (plasmid) partitioning protein ParB	ICE10.peg.1890
ICE10	d__Bacteria;p__Actinobacteriota;c__Actinobacteria;o__Actinomycetales;f__Cellulomonadaceae;g__Cellulomonas;s__	CELLULAR PROCESSES	Cell Cycle, Cell Division and Death		Cell division initiation related cluster	likely	Thioredoxin	ICE10.peg.1896
ICE10	d__Bacteria;p__Actinobacteriota;c__Actinobacteria;o__Actinomycetales;f__Cellulomonadaceae;g__Cellulomonas;s__	CELLULAR PROCESSES	Cell Cycle, Cell Division and Death		Cell division initiation related cluster	likely	Thioredoxin reductase (EC 1.8.1.9)	ICE10.peg.1897
ICE10	d__Bacteria;p__Actinobacteriota;c__Actinobacteria;o__Actinomycetales;f__Cellulomonadaceae;g__Cellulomonas;s__	CELLULAR PROCESSES	Cell Cycle, Cell Division and Death		Cell division initiation related cluster	likely	Pseudokinase domain in MviN	ICE10.peg.1898
ICE10	d__Bacteria;p__Actinobacteriota;c__Actinobacteria;o__Actinomycetales;f__Cellulomonadaceae;g__Cellulomonas;s__	CELLULAR PROCESSES	Cell Cycle, Cell Division and Death		Cell division initiation related cluster	likely	Peptidoglycan lipid II flippase MurJ	ICE10.peg.1899
ICE10	d__Bacteria;p__Actinobacteriota;c__Actinobacteria;o__Actinomycetales;f__Cellulomonadaceae;g__Cellulomonas;s__	CELLULAR PROCESSES	Cell Cycle, Cell Division and Death		Cell division initiation related cluster	likely	Peptidoglycan lipid II flippase MurJ	ICE10.peg.2173
ICE10	d__Bacteria;p__Actinobacteriota;c__Actinobacteria;o__Actinomycetales;f__Cellulomonadaceae;g__Cellulomonas;s__	CELLULAR PROCESSES	Cell Cycle, Cell Division and Death		Cell division initiation related cluster	likely	CCA tRNA nucleotidyltransferase (EC 2.7.7.72)	ICE10.peg.2376
ICE10	d__Bacteria;p__Actinobacteriota;c__Actinobacteria;o__Actinomycetales;f__Cellulomonadaceae;g__Cellulomonas;s__	CELLULAR PROCESSES	Cell Cycle, Cell Division and Death		Cell division initiation related cluster	likely	Diadenosine hexaphosphate (Ap6A) hydrolase; Bis(5'-nucleosyl)-tetraphosphatase (Ap4A) (Asymmetrical) (EC 3.6.1.17)	ICE10.peg.2377
ICE10	d__Bacteria;p__Actinobacteriota;c__Actinobacteria;o__Actinomycetales;f__Cellulomonadaceae;g__Cellulomonas;s__	CELLULAR PROCESSES	Cell Cycle, Cell Division and Death		Cell division initiation related cluster	likely	Diadenosine hexaphosphate (Ap6A) hydrolase; Bis(5'-nucleosyl)-tetraphosphatase (Ap4A) (Asymmetrical) (EC 3.6.1.17)	ICE10.peg.2377
ICE10	d__Bacteria;p__Actinobacteriota;c__Actinobacteria;o__Actinomycetales;f__Cellulomonadaceae;g__Cellulomonas;s__	CELLULAR PROCESSES	Cell Cycle, Cell Division and Death		Cell division initiation related cluster	likely	Thioredoxin	ICE10.peg.2637
ICE10	d__Bacteria;p__Actinobacteriota;c__Actinobacteria;o__Actinomycetales;f__Cellulomonadaceae;g__Cellulomonas;s__	CELLULAR PROCESSES	Cell Cycle, Cell Division and Death		Cell division initiation related cluster	likely	RNA polymerase ECF-type sigma factor	ICE10.peg.2643
ICE10	d__Bacteria;p__Actinobacteriota;c__Actinobacteria;o__Actinomycetales;f__Cellulomonadaceae;g__Cellulomonas;s__	CELLULAR PROCESSES	Cell Cycle, Cell Division and Death		Cell division initiation related cluster	likely	RNA polymerase ECF-type sigma factor	ICE10.peg.3512
ICE10	d__Bacteria;p__Actinobacteriota;c__Actinobacteria;o__Actinomycetales;f__Cellulomonadaceae;g__Cellulomonas;s__	CELLULAR PROCESSES	Cell Cycle, Cell Division and Death		Cell division initiation related cluster	likely	Thioredoxin	ICE10.peg.508
ICE10	d__Bacteria;p__Actinobacteriota;c__Actinobacteria;o__Actinomycetales;f__Cellulomonadaceae;g__Cellulomonas;s__	CELLULAR PROCESSES	Cell Cycle, Cell Division and Death		Cell division initiation related cluster	likely	Thioredoxin reductase (EC 1.8.1.9)	ICE10.peg.700
ICE10	d__Bacteria;p__Actinobacteriota;c__Actinobacteria;o__Actinomycetales;f__Cellulomonadaceae;g__Cellulomonas;s__	CELLULAR PROCESSES	Cell Cycle, Cell Division and Death		Cell division initiation related cluster	likely	Thioredoxin	ICE10.peg.744
ICE10	d__Bacteria;p__Actinobacteriota;c__Actinobacteria;o__Actinomycetales;f__Cellulomonadaceae;g__Cellulomonas;s__	CELLULAR PROCESSES	Cell Cycle, Cell Division and Death		Cell division related cluster including coaD	likely	Cell-division-associated, ABC-transporter-like signaling protein FtsX	ICE10.peg.2207
ICE10	d__Bacteria;p__Actinobacteriota;c__Actinobacteria;o__Actinomycetales;f__Cellulomonadaceae;g__Cellulomonas;s__	CELLULAR PROCESSES	Cell Cycle, Cell Division and Death		Cell division related cluster including coaD	likely	Cell-division-associated, ABC-transporter-like signaling protein FtsE	ICE10.peg.2208
ICE10	d__Bacteria;p__Actinobacteriota;c__Actinobacteria;o__Actinomycetales;f__Cellulomonadaceae;g__Cellulomonas;s__	CELLULAR PROCESSES	Cell Cycle, Cell Division and Death		Cell division related cluster including coaD	likely	Signal recognition particle receptor FtsY	ICE10.peg.2538
ICE10	d__Bacteria;p__Actinobacteriota;c__Actinobacteria;o__Actinomycetales;f__Cellulomonadaceae;g__Cellulomonas;s__	CELLULAR PROCESSES	Cell Cycle, Cell Division and Death		Cell division related cluster including coaD	likely	Phosphopantetheine adenylyltransferase (EC 2.7.7.3)	ICE10.peg.3000
ICE10	d__Bacteria;p__Actinobacteriota;c__Actinobacteria;o__Actinomycetales;f__Cellulomonadaceae;g__Cellulomonas;s__	CELLULAR PROCESSES	Cell Cycle, Cell Division and Death		Cell division related cluster including coaD	likely	16S rRNA (guanine(966)-N(2))-methyltransferase (EC 2.1.1.171)	ICE10.peg.3001
ICE10	d__Bacteria;p__Actinobacteriota;c__Actinobacteria;o__Actinomycetales;f__Cellulomonadaceae;g__Cellulomonas;s__	CELLULAR PROCESSES	Cell Cycle, Cell Division and Death		FtsEX cell-division-associated signaling system	active	Acyl-CoA:1-acyl-sn-glycerol-3-phosphate acyltransferase (EC 2.3.1.51)	ICE10.peg.1541
ICE10	d__Bacteria;p__Actinobacteriota;c__Actinobacteria;o__Actinomycetales;f__Cellulomonadaceae;g__Cellulomonas;s__	CELLULAR PROCESSES	Cell Cycle, Cell Division and Death		FtsEX cell-division-associated signaling system	active	Cell-division-associated, ABC-transporter-like signaling protein FtsX	ICE10.peg.2207
ICE10	d__Bacteria;p__Actinobacteriota;c__Actinobacteria;o__Actinomycetales;f__Cellulomonadaceae;g__Cellulomonas;s__	CELLULAR PROCESSES	Cell Cycle, Cell Division and Death		FtsEX cell-division-associated signaling system	active	Cell-division-associated, ABC-transporter-like signaling protein FtsE	ICE10.peg.2208
ICE10	d__Bacteria;p__Actinobacteriota;c__Actinobacteria;o__Actinomycetales;f__Cellulomonadaceae;g__Cellulomonas;s__	CELLULAR PROCESSES	Cell Cycle, Cell Division and Death		FtsEX cell-division-associated signaling system	active	Signal recognition particle receptor FtsY	ICE10.peg.2538
ICE10	d__Bacteria;p__Actinobacteriota;c__Actinobacteria;o__Actinomycetales;f__Cellulomonadaceae;g__Cellulomonas;s__	CELLULAR PROCESSES	Cell Cycle, Cell Division and Death		FtsEX cell-division-associated signaling system	active	Acyl-CoA:1-acyl-sn-glycerol-3-phosphate acyltransferase (EC 2.3.1.51)	ICE10.peg.2848
ICE10	d__Bacteria;p__Actinobacteriota;c__Actinobacteria;o__Actinomycetales;f__Cellulomonadaceae;g__Cellulomonas;s__	CELLULAR PROCESSES	Cell Cycle, Cell Division and Death		FtsEX cell-division-associated signaling system	active	Acyl-CoA:1-acyl-sn-glycerol-3-phosphate acyltransferase (EC 2.3.1.51)	ICE10.peg.3482
ICE10	d__Bacteria;p__Actinobacteriota;c__Actinobacteria;o__Actinomycetales;f__Cellulomonadaceae;g__Cellulomonas;s__	CELLULAR PROCESSES	Clustering-based subsystems	Cell Division	Cell division related cluster	likely	Chromosome (plasmid) partitioning protein ParA	ICE10.peg.1889
ICE10	d__Bacteria;p__Actinobacteriota;c__Actinobacteria;o__Actinomycetales;f__Cellulomonadaceae;g__Cellulomonas;s__	CELLULAR PROCESSES	Clustering-based subsystems	Cell Division	Cell division related cluster	likely	Chromosome (plasmid) partitioning protein ParB	ICE10.peg.1890
ICE10	d__Bacteria;p__Actinobacteriota;c__Actinobacteria;o__Actinomycetales;f__Cellulomonadaceae;g__Cellulomonas;s__	CELLULAR PROCESSES	Clustering-based subsystems	Cell Division	Cell division related cluster	likely	Signal peptidase I (EC 3.4.21.89)	ICE10.peg.3492
ICE10	d__Bacteria;p__Actinobacteriota;c__Actinobacteria;o__Actinomycetales;f__Cellulomonadaceae;g__Cellulomonas;s__	CELLULAR PROCESSES	Clustering-based subsystems	Cell Division	Cell division related cluster	likely	4-hydroxy-tetrahydrodipicolinate reductase (EC 1.17.1.8)	ICE10.peg.3783
ICE10	d__Bacteria;p__Actinobacteriota;c__Actinobacteria;o__Actinomycetales;f__Cellulomonadaceae;g__Cellulomonas;s__	CELLULAR PROCESSES	Motility and Chemotaxis		Chemotaxis in Escherichia coli and Bacillus subtilis	likely	Signal transduction histidine kinase CheA	ICE10.peg.1642
ICE10	d__Bacteria;p__Actinobacteriota;c__Actinobacteria;o__Actinomycetales;f__Cellulomonadaceae;g__Cellulomonas;s__	CELLULAR PROCESSES	Motility and Chemotaxis		Chemotaxis in Escherichia coli and Bacillus subtilis	likely	Chemotaxis regulator - transmits chemoreceptor signals to flagellar motor components CheY	ICE10.peg.1644
ICE10	d__Bacteria;p__Actinobacteriota;c__Actinobacteria;o__Actinomycetales;f__Cellulomonadaceae;g__Cellulomonas;s__	CELLULAR PROCESSES	Motility and Chemotaxis		Chemotaxis in Escherichia coli and Bacillus subtilis	likely	Chemotaxis regulator - transmits chemoreceptor signals to flagellar motor components CheY	ICE10.peg.2217
ICE10	d__Bacteria;p__Actinobacteriota;c__Actinobacteria;o__Actinomycetales;f__Cellulomonadaceae;g__Cellulomonas;s__	CELLULAR PROCESSES	Motility and Chemotaxis		Chemotaxis in Escherichia coli and Bacillus subtilis	likely	Chemotaxis regulator - transmits chemoreceptor signals to flagellar motor components CheY	ICE10.peg.2219
ICE10	d__Bacteria;p__Actinobacteriota;c__Actinobacteria;o__Actinomycetales;f__Cellulomonadaceae;g__Cellulomonas;s__	CELLULAR PROCESSES	Motility and Chemotaxis		Chemotaxis in Escherichia coli and Bacillus subtilis	likely	Signal transduction histidine kinase CheA	ICE10.peg.2982
ICE10	d__Bacteria;p__Actinobacteriota;c__Actinobacteria;o__Actinomycetales;f__Cellulomonadaceae;g__Cellulomonas;s__	CELLULAR PROCESSES	Motility and Chemotaxis		Chemotaxis in Escherichia coli and Bacillus subtilis	likely	Chemotaxis protein methyltransferase CheR (EC 2.1.1.80)	ICE10.peg.2984
ICE10	d__Bacteria;p__Actinobacteriota;c__Actinobacteria;o__Actinomycetales;f__Cellulomonadaceae;g__Cellulomonas;s__	CELLULAR PROCESSES	Motility and Chemotaxis		Chemotaxis in Escherichia coli and Bacillus subtilis	likely	Chemotaxis response regulator protein-glutamate methylesterase CheB (EC 3.1.1.61)	ICE10.peg.2986
ICE10	d__Bacteria;p__Actinobacteriota;c__Actinobacteria;o__Actinomycetales;f__Cellulomonadaceae;g__Cellulomonas;s__	CELLULAR PROCESSES	Motility and Chemotaxis		Chemotaxis in Escherichia coli and Bacillus subtilis	likely	Positive regulator of CheA protein activity (CheW) / Positive regulator of CheA protein activity (CheW) / Positive regulator of CheA protein activity (CheW)	ICE10.peg.2987
ICE10	d__Bacteria;p__Actinobacteriota;c__Actinobacteria;o__Actinomycetales;f__Cellulomonadaceae;g__Cellulomonas;s__	CELLULAR PROCESSES	Motility and Chemotaxis		Chemotaxis in Escherichia coli and Bacillus subtilis	likely	Positive regulator of CheA protein activity (CheW) / Positive regulator of CheA protein activity (CheW) / Positive regulator of CheA protein activity (CheW)	ICE10.peg.2987
ICE10	d__Bacteria;p__Actinobacteriota;c__Actinobacteria;o__Actinomycetales;f__Cellulomonadaceae;g__Cellulomonas;s__	CELLULAR PROCESSES	Motility and Chemotaxis		Chemotaxis in Escherichia coli and Bacillus subtilis	likely	Positive regulator of CheA protein activity (CheW) / Positive regulator of CheA protein activity (CheW) / Positive regulator of CheA protein activity (CheW)	ICE10.peg.2987
ICE10	d__Bacteria;p__Actinobacteriota;c__Actinobacteria;o__Actinomycetales;f__Cellulomonadaceae;g__Cellulomonas;s__	CELLULAR PROCESSES	Motility and Chemotaxis		Chemotaxis in Escherichia coli and Bacillus subtilis	likely	Signal transduction histidine kinase CheA / CheW-like domain	ICE10.peg.3827
ICE10	d__Bacteria;p__Actinobacteriota;c__Actinobacteria;o__Actinomycetales;f__Cellulomonadaceae;g__Cellulomonas;s__	CELLULAR PROCESSES	Prokaryotic cell type differentiation	Sporulation	Sporulation-associated proteins with broader functions	active	Peptidyl-tRNA hydrolase (EC 3.1.1.29)	ICE10.peg.4026
ICE10	d__Bacteria;p__Actinobacteriota;c__Actinobacteria;o__Actinomycetales;f__Cellulomonadaceae;g__Cellulomonas;s__	CELLULAR PROCESSES	Prokaryotic cell type differentiation	Sporulation	Sporulation-associated proteins with broader functions	active	Peptidyl-tRNA hydrolase (EC 3.1.1.29)	ICE10.peg.819
ICE10	d__Bacteria;p__Actinobacteriota;c__Actinobacteria;o__Actinomycetales;f__Cellulomonadaceae;g__Cellulomonas;s__	DNA PROCESSING	DNA Processing	DNA recombination	Replication-associated recombination protein RarA	active	Replication-associated recombination protein RarA	ICE10.peg.1578
ICE10	d__Bacteria;p__Actinobacteriota;c__Actinobacteria;o__Actinomycetales;f__Cellulomonadaceae;g__Cellulomonas;s__	DNA PROCESSING	DNA Processing	DNA recombination	Replication-associated recombination protein RarA	active	DNA translocase FtsK	ICE10.peg.3286
ICE10	d__Bacteria;p__Actinobacteriota;c__Actinobacteria;o__Actinomycetales;f__Cellulomonadaceae;g__Cellulomonas;s__	DNA PROCESSING	DNA Processing	DNA recombination	Replication-associated recombination protein RarA	active	DNA translocase FtsK	ICE10.peg.3841
ICE10	d__Bacteria;p__Actinobacteriota;c__Actinobacteria;o__Actinomycetales;f__Cellulomonadaceae;g__Cellulomonas;s__	DNA PROCESSING	DNA Processing	DNA recombination	RuvABC plus a hypothetical	active	Holliday junction ATP-dependent DNA helicase RuvB (EC 3.6.4.12)	ICE10.peg.3249
ICE10	d__Bacteria;p__Actinobacteriota;c__Actinobacteria;o__Actinomycetales;f__Cellulomonadaceae;g__Cellulomonas;s__	DNA PROCESSING	DNA Processing	DNA recombination	RuvABC plus a hypothetical	active	Holliday junction ATP-dependent DNA helicase RuvA (EC 3.6.4.12)	ICE10.peg.3250
ICE10	d__Bacteria;p__Actinobacteriota;c__Actinobacteria;o__Actinomycetales;f__Cellulomonadaceae;g__Cellulomonas;s__	DNA PROCESSING	DNA Processing	DNA recombination	RuvABC plus a hypothetical	active	Crossover junction endodeoxyribonuclease RuvC (EC 3.1.22.4)	ICE10.peg.3251
ICE10	d__Bacteria;p__Actinobacteriota;c__Actinobacteria;o__Actinomycetales;f__Cellulomonadaceae;g__Cellulomonas;s__	DNA PROCESSING	DNA Processing	DNA recombination	RuvABC plus a hypothetical	active	Probable transcriptional regulatory protein YebC	ICE10.peg.3252
ICE10	d__Bacteria;p__Actinobacteriota;c__Actinobacteria;o__Actinomycetales;f__Cellulomonadaceae;g__Cellulomonas;s__	DNA PROCESSING	DNA Processing	DNA repair	2-phosphoglycolate salvage	active	Phosphoglycolate phosphatase (EC 3.1.3.18)	ICE10.peg.1012
ICE10	d__Bacteria;p__Actinobacteriota;c__Actinobacteria;o__Actinomycetales;f__Cellulomonadaceae;g__Cellulomonas;s__	DNA PROCESSING	DNA Processing	DNA repair	2-phosphoglycolate salvage	active	Putative phosphatase YfbT	ICE10.peg.1727
ICE10	d__Bacteria;p__Actinobacteriota;c__Actinobacteria;o__Actinomycetales;f__Cellulomonadaceae;g__Cellulomonas;s__	DNA PROCESSING	DNA Processing	DNA repair	2-phosphoglycolate salvage	active	Putative phosphatase YfbT	ICE10.peg.2448
ICE10	d__Bacteria;p__Actinobacteriota;c__Actinobacteria;o__Actinomycetales;f__Cellulomonadaceae;g__Cellulomonas;s__	DNA PROCESSING	DNA Processing	DNA repair	DNA Repair Base Excision	active	DNA ligase (NAD(+)) (EC 6.5.1.2)	ICE10.peg.119
ICE10	d__Bacteria;p__Actinobacteriota;c__Actinobacteria;o__Actinomycetales;f__Cellulomonadaceae;g__Cellulomonas;s__	DNA PROCESSING	DNA Processing	DNA repair	DNA Repair Base Excision	active	Methylphosphotriester-DNA--protein-cysteine S-methyltransferase (EC 2.1.1.n11) / DNA-3-methyladenine glycosylase II (EC 3.2.2.21)	ICE10.peg.1365
ICE10	d__Bacteria;p__Actinobacteriota;c__Actinobacteria;o__Actinomycetales;f__Cellulomonadaceae;g__Cellulomonas;s__	DNA PROCESSING	DNA Processing	DNA repair	DNA Repair Base Excision	active	DNA-3-methyladenine glycosylase (EC 3.2.2.20)	ICE10.peg.2005
ICE10	d__Bacteria;p__Actinobacteriota;c__Actinobacteria;o__Actinomycetales;f__Cellulomonadaceae;g__Cellulomonas;s__	DNA PROCESSING	DNA Processing	DNA repair	DNA Repair Base Excision	active	DNA-3-methyladenine glycosylase II (EC 3.2.2.21)	ICE10.peg.2190
ICE10	d__Bacteria;p__Actinobacteriota;c__Actinobacteria;o__Actinomycetales;f__Cellulomonadaceae;g__Cellulomonas;s__	DNA PROCESSING	DNA Processing	DNA repair	DNA Repair Base Excision	active	Uracil-DNA glycosylase, family 1 (EC 3.2.2.27)	ICE10.peg.2685
ICE10	d__Bacteria;p__Actinobacteriota;c__Actinobacteria;o__Actinomycetales;f__Cellulomonadaceae;g__Cellulomonas;s__	DNA PROCESSING	DNA Processing	DNA repair	DNA Repair Base Excision	active	Endonuclease III (EC 4.2.99.18)	ICE10.peg.2806
ICE10	d__Bacteria;p__Actinobacteriota;c__Actinobacteria;o__Actinomycetales;f__Cellulomonadaceae;g__Cellulomonas;s__	DNA PROCESSING	DNA Processing	DNA repair	DNA Repair Base Excision	active	Formamidopyrimidine-DNA glycosylase (EC 3.2.2.23)	ICE10.peg.2995
ICE10	d__Bacteria;p__Actinobacteriota;c__Actinobacteria;o__Actinomycetales;f__Cellulomonadaceae;g__Cellulomonas;s__	DNA PROCESSING	DNA Processing	DNA repair	DNA Repair Base Excision	active	DNA polymerase I (EC 2.7.7.7)	ICE10.peg.3708
ICE10	d__Bacteria;p__Actinobacteriota;c__Actinobacteria;o__Actinomycetales;f__Cellulomonadaceae;g__Cellulomonas;s__	DNA PROCESSING	DNA Processing	DNA repair	DNA repair system including RecA, MutS and a hypothetical protein	active	Nicotinamide-nucleotide amidase (EC 3.5.1.42)	ICE10.peg.3844
ICE10	d__Bacteria;p__Actinobacteriota;c__Actinobacteria;o__Actinomycetales;f__Cellulomonadaceae;g__Cellulomonas;s__	DNA PROCESSING	DNA Processing	DNA repair	DNA repair system including RecA, MutS and a hypothetical protein	active	RecA protein	ICE10.peg.4054
ICE10	d__Bacteria;p__Actinobacteriota;c__Actinobacteria;o__Actinomycetales;f__Cellulomonadaceae;g__Cellulomonas;s__	DNA PROCESSING	DNA Processing	DNA repair	DNA repair system including RecA, MutS and a hypothetical protein	active	Regulatory protein RecX	ICE10.peg.4055
ICE10	d__Bacteria;p__Actinobacteriota;c__Actinobacteria;o__Actinomycetales;f__Cellulomonadaceae;g__Cellulomonas;s__	DNA PROCESSING	DNA Processing	DNA repair	DNA repair, bacterial	active	DNA polymerase IV (EC 2.7.7.7)	ICE10.peg.1003
ICE10	d__Bacteria;p__Actinobacteriota;c__Actinobacteria;o__Actinomycetales;f__Cellulomonadaceae;g__Cellulomonas;s__	DNA PROCESSING	DNA Processing	DNA repair	DNA repair, bacterial	active	Methylated-DNA--protein-cysteine methyltransferase (EC 2.1.1.63)	ICE10.peg.1364
ICE10	d__Bacteria;p__Actinobacteriota;c__Actinobacteria;o__Actinomycetales;f__Cellulomonadaceae;g__Cellulomonas;s__	DNA PROCESSING	DNA Processing	DNA repair	DNA repair, bacterial	active	SOS-response repressor and protease LexA (EC 3.4.21.88)	ICE10.peg.1662
ICE10	d__Bacteria;p__Actinobacteriota;c__Actinobacteria;o__Actinomycetales;f__Cellulomonadaceae;g__Cellulomonas;s__	DNA PROCESSING	DNA Processing	DNA repair	DNA repair, bacterial	active	Exodeoxyribonuclease VII large subunit (EC 3.1.11.6)	ICE10.peg.2278
ICE10	d__Bacteria;p__Actinobacteriota;c__Actinobacteria;o__Actinomycetales;f__Cellulomonadaceae;g__Cellulomonas;s__	DNA PROCESSING	DNA Processing	DNA repair	DNA repair, bacterial	active	Exodeoxyribonuclease VII small subunit (EC 3.1.11.6)	ICE10.peg.2279
ICE10	d__Bacteria;p__Actinobacteriota;c__Actinobacteria;o__Actinomycetales;f__Cellulomonadaceae;g__Cellulomonas;s__	DNA PROCESSING	DNA Processing	DNA repair	DNA repair, bacterial	active	Single-stranded DNA-binding protein	ICE10.peg.2370
ICE10	d__Bacteria;p__Actinobacteriota;c__Actinobacteria;o__Actinomycetales;f__Cellulomonadaceae;g__Cellulomonas;s__	DNA PROCESSING	DNA Processing	DNA repair	DNA repair, bacterial	active	Single-stranded DNA-binding protein	ICE10.peg.2467
ICE10	d__Bacteria;p__Actinobacteriota;c__Actinobacteria;o__Actinomycetales;f__Cellulomonadaceae;g__Cellulomonas;s__	DNA PROCESSING	DNA Processing	DNA repair	DNA repair, bacterial	active	Methylated-DNA--protein-cysteine methyltransferase (EC 2.1.1.63)	ICE10.peg.2597
ICE10	d__Bacteria;p__Actinobacteriota;c__Actinobacteria;o__Actinomycetales;f__Cellulomonadaceae;g__Cellulomonas;s__	DNA PROCESSING	DNA Processing	DNA repair	DNA repair, bacterial	active	Exodeoxyribonuclease III (EC 3.1.11.2)	ICE10.peg.2751
ICE10	d__Bacteria;p__Actinobacteriota;c__Actinobacteria;o__Actinomycetales;f__Cellulomonadaceae;g__Cellulomonas;s__	DNA PROCESSING	DNA Processing	DNA repair	DNA repair, bacterial	active	Exodeoxyribonuclease III (EC 3.1.11.2)	ICE10.peg.3471
ICE10	d__Bacteria;p__Actinobacteriota;c__Actinobacteria;o__Actinomycetales;f__Cellulomonadaceae;g__Cellulomonas;s__	DNA PROCESSING	DNA Processing	DNA repair	DNA repair, bacterial	active	A/G-specific adenine glycosylase (EC 3.2.2.-)	ICE10.peg.373
ICE10	d__Bacteria;p__Actinobacteriota;c__Actinobacteria;o__Actinomycetales;f__Cellulomonadaceae;g__Cellulomonas;s__	DNA PROCESSING	DNA Processing	DNA repair	DNA repair, bacterial	active	Exodeoxyribonuclease III (EC 3.1.11.2)	ICE10.peg.4014
ICE10	d__Bacteria;p__Actinobacteriota;c__Actinobacteria;o__Actinomycetales;f__Cellulomonadaceae;g__Cellulomonas;s__	DNA PROCESSING	DNA Processing	DNA repair	DNA repair, bacterial	active	RecA protein	ICE10.peg.4054
ICE10	d__Bacteria;p__Actinobacteriota;c__Actinobacteria;o__Actinomycetales;f__Cellulomonadaceae;g__Cellulomonas;s__	DNA PROCESSING	DNA Processing	DNA repair	DNA repair, bacterial DinG and relatives	active	DinG family ATP-dependent helicase YoaA	ICE10.peg.1660
ICE10	d__Bacteria;p__Actinobacteriota;c__Actinobacteria;o__Actinomycetales;f__Cellulomonadaceae;g__Cellulomonas;s__	DNA PROCESSING	DNA Processing	DNA repair	DNA repair, bacterial photolyase	active	Deoxyribodipyrimidine photolyase (EC 4.1.99.3)	ICE10.peg.29
ICE10	d__Bacteria;p__Actinobacteriota;c__Actinobacteria;o__Actinomycetales;f__Cellulomonadaceae;g__Cellulomonas;s__	DNA PROCESSING	DNA Processing	DNA repair	DNA repair, bacterial RecFOR pathway	active	ATP-dependent DNA helicase RecQ	ICE10.peg.1214
ICE10	d__Bacteria;p__Actinobacteriota;c__Actinobacteria;o__Actinomycetales;f__Cellulomonadaceae;g__Cellulomonas;s__	DNA PROCESSING	DNA Processing	DNA repair	DNA repair, bacterial RecFOR pathway	active	DNA recombination and repair protein RecF	ICE10.peg.1879
ICE10	d__Bacteria;p__Actinobacteriota;c__Actinobacteria;o__Actinomycetales;f__Cellulomonadaceae;g__Cellulomonas;s__	DNA PROCESSING	DNA Processing	DNA repair	DNA repair, bacterial RecFOR pathway	active	Recombination protein RecR	ICE10.peg.1969
ICE10	d__Bacteria;p__Actinobacteriota;c__Actinobacteria;o__Actinomycetales;f__Cellulomonadaceae;g__Cellulomonas;s__	DNA PROCESSING	DNA Processing	DNA repair	DNA repair, bacterial RecFOR pathway	active	DNA recombination and repair protein RecO	ICE10.peg.1983
ICE10	d__Bacteria;p__Actinobacteriota;c__Actinobacteria;o__Actinomycetales;f__Cellulomonadaceae;g__Cellulomonas;s__	DNA PROCESSING	DNA Processing	DNA repair	DNA repair, bacterial RecFOR pathway	active	Single-stranded DNA-binding protein	ICE10.peg.2370
ICE10	d__Bacteria;p__Actinobacteriota;c__Actinobacteria;o__Actinomycetales;f__Cellulomonadaceae;g__Cellulomonas;s__	DNA PROCESSING	DNA Processing	DNA repair	DNA repair, bacterial RecFOR pathway	active	Single-stranded DNA-binding protein	ICE10.peg.2467
ICE10	d__Bacteria;p__Actinobacteriota;c__Actinobacteria;o__Actinomycetales;f__Cellulomonadaceae;g__Cellulomonas;s__	DNA PROCESSING	DNA Processing	DNA repair	DNA repair, bacterial RecFOR pathway	active	ATP-dependent DNA helicase RecQ	ICE10.peg.2674
ICE10	d__Bacteria;p__Actinobacteriota;c__Actinobacteria;o__Actinomycetales;f__Cellulomonadaceae;g__Cellulomonas;s__	DNA PROCESSING	DNA Processing	DNA repair	DNA repair, bacterial RecFOR pathway	active	ATP-dependent DNA helicase RecQ	ICE10.peg.3830
ICE10	d__Bacteria;p__Actinobacteriota;c__Actinobacteria;o__Actinomycetales;f__Cellulomonadaceae;g__Cellulomonas;s__	DNA PROCESSING	DNA Processing	DNA repair	DNA repair, bacterial RecFOR pathway	active	ATP-dependent DNA helicase RecQ	ICE10.peg.3947
ICE10	d__Bacteria;p__Actinobacteriota;c__Actinobacteria;o__Actinomycetales;f__Cellulomonadaceae;g__Cellulomonas;s__	DNA PROCESSING	DNA Processing	DNA repair	DNA repair, bacterial RecFOR pathway	active	RecA protein	ICE10.peg.4054
ICE10	d__Bacteria;p__Actinobacteriota;c__Actinobacteria;o__Actinomycetales;f__Cellulomonadaceae;g__Cellulomonas;s__	DNA PROCESSING	DNA Processing	DNA repair	DNA repair, bacterial SbcCD exonuclease	active	Exonuclease SbcC	ICE10.peg.3886
ICE10	d__Bacteria;p__Actinobacteriota;c__Actinobacteria;o__Actinomycetales;f__Cellulomonadaceae;g__Cellulomonas;s__	DNA PROCESSING	DNA Processing	DNA repair	DNA repair, bacterial SbcCD exonuclease	active	Exonuclease SbcC	ICE10.peg.3907
ICE10	d__Bacteria;p__Actinobacteriota;c__Actinobacteria;o__Actinomycetales;f__Cellulomonadaceae;g__Cellulomonas;s__	DNA PROCESSING	DNA Processing	DNA repair	DNA repair, bacterial SbcCD exonuclease	active	Exonuclease SbcD	ICE10.peg.3908
ICE10	d__Bacteria;p__Actinobacteriota;c__Actinobacteria;o__Actinomycetales;f__Cellulomonadaceae;g__Cellulomonas;s__	DNA PROCESSING	DNA Processing	DNA repair	DNA repair, bacterial UvrD and related helicases	active	ATP-dependent DNA helicase UvrD/PcrA (EC 3.6.4.12)	ICE10.peg.1705
ICE10	d__Bacteria;p__Actinobacteriota;c__Actinobacteria;o__Actinomycetales;f__Cellulomonadaceae;g__Cellulomonas;s__	DNA PROCESSING	DNA Processing	DNA repair	DNA repair, bacterial UvrD and related helicases	active	ATP-dependent DNA helicase UvrD/PcrA, actinomycete paralog	ICE10.peg.3035
ICE10	d__Bacteria;p__Actinobacteriota;c__Actinobacteria;o__Actinomycetales;f__Cellulomonadaceae;g__Cellulomonas;s__	DNA PROCESSING	DNA Processing	DNA repair	DNA repair, UvrABC system	active	Excinuclease ABC subunit A	ICE10.peg.1255
ICE10	d__Bacteria;p__Actinobacteriota;c__Actinobacteria;o__Actinomycetales;f__Cellulomonadaceae;g__Cellulomonas;s__	DNA PROCESSING	DNA Processing	DNA repair	DNA repair, UvrABC system	active	Excinuclease ABC subunit C	ICE10.peg.1264
ICE10	d__Bacteria;p__Actinobacteriota;c__Actinobacteria;o__Actinomycetales;f__Cellulomonadaceae;g__Cellulomonas;s__	DNA PROCESSING	DNA Processing	DNA repair	DNA repair, UvrABC system	active	Excinuclease ABC subunit A	ICE10.peg.2896
ICE10	d__Bacteria;p__Actinobacteriota;c__Actinobacteria;o__Actinomycetales;f__Cellulomonadaceae;g__Cellulomonas;s__	DNA PROCESSING	DNA Processing	DNA repair	DNA repair, UvrABC system	active	Excinuclease ABC subunit B	ICE10.peg.2905
ICE10	d__Bacteria;p__Actinobacteriota;c__Actinobacteria;o__Actinomycetales;f__Cellulomonadaceae;g__Cellulomonas;s__	DNA PROCESSING	DNA Processing	DNA repair	DNA repair, UvrABC system	active	Excinuclease ABC subunit A paralog of unknown function	ICE10.peg.536
ICE10	d__Bacteria;p__Actinobacteriota;c__Actinobacteria;o__Actinomycetales;f__Cellulomonadaceae;g__Cellulomonas;s__	DNA PROCESSING	DNA Processing	DNA repair	RecA and RecX	active	RecA protein	ICE10.peg.4054
ICE10	d__Bacteria;p__Actinobacteriota;c__Actinobacteria;o__Actinomycetales;f__Cellulomonadaceae;g__Cellulomonas;s__	DNA PROCESSING	DNA Processing	DNA repair	RecA and RecX	active	Regulatory protein RecX	ICE10.peg.4055
ICE10	d__Bacteria;p__Actinobacteriota;c__Actinobacteria;o__Actinomycetales;f__Cellulomonadaceae;g__Cellulomonas;s__	DNA PROCESSING	DNA Processing	DNA replication	DNA topoisomerases, Type II, ATP-dependent	active	DNA gyrase subunit B (EC 5.99.1.3)	ICE10.peg.1590
ICE10	d__Bacteria;p__Actinobacteriota;c__Actinobacteria;o__Actinomycetales;f__Cellulomonadaceae;g__Cellulomonas;s__	DNA PROCESSING	DNA Processing	DNA replication	DNA topoisomerases, Type II, ATP-dependent	active	DNA gyrase subunit A (EC 5.99.1.3)	ICE10.peg.1591
ICE10	d__Bacteria;p__Actinobacteriota;c__Actinobacteria;o__Actinomycetales;f__Cellulomonadaceae;g__Cellulomonas;s__	DNA PROCESSING	DNA Processing	DNA replication	DNA topoisomerases, Type II, ATP-dependent	active	DNA gyrase subunit B (EC 5.99.1.3)	ICE10.peg.1877
ICE10	d__Bacteria;p__Actinobacteriota;c__Actinobacteria;o__Actinomycetales;f__Cellulomonadaceae;g__Cellulomonas;s__	DNA PROCESSING	DNA Processing	DNA replication	DNA topoisomerases, Type II, ATP-dependent	active	DNA topoisomerase IV subunit B (EC 5.99.1.3)	ICE10.peg.2928
ICE10	d__Bacteria;p__Actinobacteriota;c__Actinobacteria;o__Actinomycetales;f__Cellulomonadaceae;g__Cellulomonas;s__	DNA PROCESSING	DNA Processing	DNA replication	DNA topoisomerases, Type II, ATP-dependent	active	DNA topoisomerase IV subunit A (EC 5.99.1.3)	ICE10.peg.2934
ICE10	d__Bacteria;p__Actinobacteriota;c__Actinobacteria;o__Actinomycetales;f__Cellulomonadaceae;g__Cellulomonas;s__	DNA PROCESSING	DNA Processing	DNA replication	DNA topoisomerases, Type II, ATP-dependent	active	DNA topoisomerase IV subunit A (EC 5.99.1.3)	ICE10.peg.3316
ICE10	d__Bacteria;p__Actinobacteriota;c__Actinobacteria;o__Actinomycetales;f__Cellulomonadaceae;g__Cellulomonas;s__	DNA PROCESSING	DNA Processing	DNA uptake, competence	DNA internalization-related cluster	active	DNA polymerase III delta subunit (EC 2.7.7.7)	ICE10.peg.1900
ICE10	d__Bacteria;p__Actinobacteriota;c__Actinobacteria;o__Actinomycetales;f__Cellulomonadaceae;g__Cellulomonas;s__	DNA PROCESSING	DNA Processing	DNA uptake, competence	DNA internalization-related cluster	active	DNA internalization-related competence protein ComEC/Rec2	ICE10.peg.1901
ICE10	d__Bacteria;p__Actinobacteriota;c__Actinobacteria;o__Actinomycetales;f__Cellulomonadaceae;g__Cellulomonas;s__	DNA PROCESSING	DNA Processing	DNA uptake, competence	DNA internalization-related cluster	active	Late competence protein ComEA, DNA receptor	ICE10.peg.1902
ICE10	d__Bacteria;p__Actinobacteriota;c__Actinobacteria;o__Actinomycetales;f__Cellulomonadaceae;g__Cellulomonas;s__	DNA PROCESSING	DNA Processing	DNA uptake, competence	DNA internalization-related cluster	active	DegV family protein	ICE10.peg.1903
ICE10	d__Bacteria;p__Actinobacteriota;c__Actinobacteria;o__Actinomycetales;f__Cellulomonadaceae;g__Cellulomonas;s__	DNA PROCESSING	DNA Processing	DNA uptake, competence	DNA internalization-related cluster	active	Leucyl-tRNA synthetase (EC 6.1.1.4)	ICE10.peg.1904
ICE10	d__Bacteria;p__Actinobacteriota;c__Actinobacteria;o__Actinomycetales;f__Cellulomonadaceae;g__Cellulomonas;s__	DNA PROCESSING	DNA Processing	DNA uptake, competence	DNA internalization-related cluster	active	Translation elongation factor LepA	ICE10.peg.2000
ICE10	d__Bacteria;p__Actinobacteriota;c__Actinobacteria;o__Actinomycetales;f__Cellulomonadaceae;g__Cellulomonas;s__	DNA PROCESSING	DNA Processing	DNA uptake, competence	DNA internalization-related cluster	active	SSU ribosomal protein S20p	ICE10.peg.2002
ICE10	d__Bacteria;p__Actinobacteriota;c__Actinobacteria;o__Actinomycetales;f__Cellulomonadaceae;g__Cellulomonas;s__	DNA PROCESSING	DNA Processing	DNA uptake, competence	DNA internalization-related cluster	active	DNA polymerase III delta subunit (EC 2.7.7.7)	ICE10.peg.2003
ICE10	d__Bacteria;p__Actinobacteriota;c__Actinobacteria;o__Actinomycetales;f__Cellulomonadaceae;g__Cellulomonas;s__	DNA PROCESSING	DNA Processing	DNA uptake, competence	DNA internalization-related cluster	active	Ribosomal silencing factor RsfA	ICE10.peg.2860
ICE10	d__Bacteria;p__Actinobacteriota;c__Actinobacteria;o__Actinomycetales;f__Cellulomonadaceae;g__Cellulomonas;s__	DNA PROCESSING	DNA Processing	DNA uptake, competence	DNA processing cluster	likely	Recombination protein RecR	ICE10.peg.1969
ICE10	d__Bacteria;p__Actinobacteriota;c__Actinobacteria;o__Actinomycetales;f__Cellulomonadaceae;g__Cellulomonas;s__	DNA PROCESSING	DNA Processing	DNA uptake, competence	DNA processing cluster	likely	DNA polymerase III subunits gamma and tau (EC 2.7.7.7)	ICE10.peg.1970
ICE10	d__Bacteria;p__Actinobacteriota;c__Actinobacteria;o__Actinomycetales;f__Cellulomonadaceae;g__Cellulomonas;s__	ENERGY	Energy and Precursor Metabolites Generation	Central Metabolism	2-ketoacid oxidoreductases disambiguation	active	NADPH-dependent oxidoreductase / Pyruvate:ferredoxin oxidoreductase, delta subunit (EC 1.2.7.1)	ICE10.peg.262
ICE10	d__Bacteria;p__Actinobacteriota;c__Actinobacteria;o__Actinomycetales;f__Cellulomonadaceae;g__Cellulomonas;s__	ENERGY	Energy and Precursor Metabolites Generation	Central Metabolism	2-ketoacid oxidoreductases disambiguation	active	Pyruvate:ferredoxin oxidoreductase, beta subunit (EC 1.2.7.1)	ICE10.peg.263
ICE10	d__Bacteria;p__Actinobacteriota;c__Actinobacteria;o__Actinomycetales;f__Cellulomonadaceae;g__Cellulomonas;s__	ENERGY	Energy and Precursor Metabolites Generation	Central Metabolism	2-ketoacid oxidoreductases disambiguation	active	Pyruvate:ferredoxin oxidoreductase, alpha subunit (EC 1.2.7.1)	ICE10.peg.264
ICE10	d__Bacteria;p__Actinobacteriota;c__Actinobacteria;o__Actinomycetales;f__Cellulomonadaceae;g__Cellulomonas;s__	ENERGY	Energy and Precursor Metabolites Generation	Central Metabolism	2-ketoacid oxidoreductases disambiguation	active	Pyruvate:ferredoxin oxidoreductase, gamma subunit (EC 1.2.7.1)	ICE10.peg.265
ICE10	d__Bacteria;p__Actinobacteriota;c__Actinobacteria;o__Actinomycetales;f__Cellulomonadaceae;g__Cellulomonas;s__	ENERGY	Energy and Precursor Metabolites Generation	Central Metabolism	2-oxoglutarate dehydrogenase	likely	Dihydrolipoamide succinyltransferase component (E2) of 2-oxoglutarate dehydrogenase complex (EC 2.3.1.61) / 2-oxoglutarate dehydrogenase E1 component (EC 1.2.4.2) @ 2-oxoglutarate decarboxylase (EC 4.1.1.71) @ 2-hydroxy-3-oxoadipate synthase (EC 2.2.1.5)	ICE10.peg.3518
ICE10	d__Bacteria;p__Actinobacteriota;c__Actinobacteria;o__Actinomycetales;f__Cellulomonadaceae;g__Cellulomonas;s__	ENERGY	Energy and Precursor Metabolites Generation	Central Metabolism	2-oxoglutarate dehydrogenase	likely	Dihydrolipoamide succinyltransferase component (E2) of 2-oxoglutarate dehydrogenase complex (EC 2.3.1.61) / 2-oxoglutarate dehydrogenase E1 component (EC 1.2.4.2) @ 2-oxoglutarate decarboxylase (EC 4.1.1.71) @ 2-hydroxy-3-oxoadipate synthase (EC 2.2.1.5)	ICE10.peg.3518
ICE10	d__Bacteria;p__Actinobacteriota;c__Actinobacteria;o__Actinomycetales;f__Cellulomonadaceae;g__Cellulomonas;s__	ENERGY	Energy and Precursor Metabolites Generation	Central Metabolism	2-oxoglutarate dehydrogenase	likely	Dihydrolipoamide succinyltransferase component (E2) of 2-oxoglutarate dehydrogenase complex (EC 2.3.1.61) / 2-oxoglutarate dehydrogenase E1 component (EC 1.2.4.2) @ 2-oxoglutarate decarboxylase (EC 4.1.1.71) @ 2-hydroxy-3-oxoadipate synthase (EC 2.2.1.5)	ICE10.peg.3740
ICE10	d__Bacteria;p__Actinobacteriota;c__Actinobacteria;o__Actinomycetales;f__Cellulomonadaceae;g__Cellulomonas;s__	ENERGY	Energy and Precursor Metabolites Generation	Central Metabolism	2-oxoglutarate dehydrogenase	likely	Dihydrolipoamide succinyltransferase component (E2) of 2-oxoglutarate dehydrogenase complex (EC 2.3.1.61) / 2-oxoglutarate dehydrogenase E1 component (EC 1.2.4.2) @ 2-oxoglutarate decarboxylase (EC 4.1.1.71) @ 2-hydroxy-3-oxoadipate synthase (EC 2.2.1.5)	ICE10.peg.3740
ICE10	d__Bacteria;p__Actinobacteriota;c__Actinobacteria;o__Actinomycetales;f__Cellulomonadaceae;g__Cellulomonas;s__	ENERGY	Energy and Precursor Metabolites Generation	Central Metabolism	Anaerobic module of TCA	active	Citrate synthase (si) (EC 2.3.3.1)	ICE10.peg.1941
ICE10	d__Bacteria;p__Actinobacteriota;c__Actinobacteria;o__Actinomycetales;f__Cellulomonadaceae;g__Cellulomonas;s__	ENERGY	Energy and Precursor Metabolites Generation	Central Metabolism	Anaerobic module of TCA	active	Citrate synthase (si) (EC 2.3.3.1)	ICE10.peg.2057
ICE10	d__Bacteria;p__Actinobacteriota;c__Actinobacteria;o__Actinomycetales;f__Cellulomonadaceae;g__Cellulomonas;s__	ENERGY	Energy and Precursor Metabolites Generation	Central Metabolism	Anaerobic module of TCA	active	Isocitrate dehydrogenase [NADP] (EC 1.1.1.42)	ICE10.peg.2575
ICE10	d__Bacteria;p__Actinobacteriota;c__Actinobacteria;o__Actinomycetales;f__Cellulomonadaceae;g__Cellulomonas;s__	ENERGY	Energy and Precursor Metabolites Generation	Central Metabolism	Anaerobic module of TCA	active	Aconitate hydratase (EC 4.2.1.3)	ICE10.peg.3180
ICE10	d__Bacteria;p__Actinobacteriota;c__Actinobacteria;o__Actinomycetales;f__Cellulomonadaceae;g__Cellulomonas;s__	ENERGY	Energy and Precursor Metabolites Generation	Central Metabolism	Dehydrogenase complexes	active	Acetoin dehydrogenase E1 component alpha-subunit (EC 2.3.1.190)	ICE10.peg.1331
ICE10	d__Bacteria;p__Actinobacteriota;c__Actinobacteria;o__Actinomycetales;f__Cellulomonadaceae;g__Cellulomonas;s__	ENERGY	Energy and Precursor Metabolites Generation	Central Metabolism	Dehydrogenase complexes	active	Acetoin dehydrogenase E1 component beta-subunit (EC 2.3.1.190)	ICE10.peg.1332
ICE10	d__Bacteria;p__Actinobacteriota;c__Actinobacteria;o__Actinomycetales;f__Cellulomonadaceae;g__Cellulomonas;s__	ENERGY	Energy and Precursor Metabolites Generation	Central Metabolism	Dehydrogenase complexes	active	Dihydrolipoamide acetyltransferase component (E2) of acetoin dehydrogenase complex (EC 2.3.1.12)	ICE10.peg.1333
ICE10	d__Bacteria;p__Actinobacteriota;c__Actinobacteria;o__Actinomycetales;f__Cellulomonadaceae;g__Cellulomonas;s__	ENERGY	Energy and Precursor Metabolites Generation	Central Metabolism	Dehydrogenase complexes	active	Branched-chain alpha-keto acid dehydrogenase, E1 component, alpha subunit (EC 1.2.4.4)	ICE10.peg.1809
ICE10	d__Bacteria;p__Actinobacteriota;c__Actinobacteria;o__Actinomycetales;f__Cellulomonadaceae;g__Cellulomonas;s__	ENERGY	Energy and Precursor Metabolites Generation	Central Metabolism	Dehydrogenase complexes	active	Branched-chain alpha-keto acid dehydrogenase, E1 component, beta subunit (EC 1.2.4.4)	ICE10.peg.1810
ICE10	d__Bacteria;p__Actinobacteriota;c__Actinobacteria;o__Actinomycetales;f__Cellulomonadaceae;g__Cellulomonas;s__	ENERGY	Energy and Precursor Metabolites Generation	Central Metabolism	Dehydrogenase complexes	active	Dihydrolipoamide acyltransferase component of branched-chain alpha-keto acid dehydrogenase complex (EC 2.3.1.168)	ICE10.peg.1811
ICE10	d__Bacteria;p__Actinobacteriota;c__Actinobacteria;o__Actinomycetales;f__Cellulomonadaceae;g__Cellulomonas;s__	ENERGY	Energy and Precursor Metabolites Generation	Central Metabolism	Dehydrogenase complexes	active	Dihydrolipoamide acetyltransferase component (E2) of acetoin dehydrogenase complex (EC 2.3.1.12)	ICE10.peg.2869
ICE10	d__Bacteria;p__Actinobacteriota;c__Actinobacteria;o__Actinomycetales;f__Cellulomonadaceae;g__Cellulomonas;s__	ENERGY	Energy and Precursor Metabolites Generation	Central Metabolism	Dehydrogenase complexes	active	Dihydrolipoamide acetyltransferase component of pyruvate dehydrogenase complex (EC 2.3.1.12)	ICE10.peg.3095
ICE10	d__Bacteria;p__Actinobacteriota;c__Actinobacteria;o__Actinomycetales;f__Cellulomonadaceae;g__Cellulomonas;s__	ENERGY	Energy and Precursor Metabolites Generation	Central Metabolism	Dehydrogenase complexes	active	Pyruvate dehydrogenase E1 component (EC 1.2.4.1)	ICE10.peg.3319
ICE10	d__Bacteria;p__Actinobacteriota;c__Actinobacteria;o__Actinomycetales;f__Cellulomonadaceae;g__Cellulomonas;s__	ENERGY	Energy and Precursor Metabolites Generation	Central Metabolism	Dehydrogenase complexes	active	Malonyl CoA-acyl carrier protein transacylase (EC 2.3.1.39)	ICE10.peg.3322
ICE10	d__Bacteria;p__Actinobacteriota;c__Actinobacteria;o__Actinomycetales;f__Cellulomonadaceae;g__Cellulomonas;s__	ENERGY	Energy and Precursor Metabolites Generation	Central Metabolism	Dehydrogenase complexes	active	Dihydrolipoamide succinyltransferase component (E2) of 2-oxoglutarate dehydrogenase complex (EC 2.3.1.61) / 2-oxoglutarate dehydrogenase E1 component (EC 1.2.4.2) @ 2-oxoglutarate decarboxylase (EC 4.1.1.71) @ 2-hydroxy-3-oxoadipate synthase (EC 2.2.1.5)	ICE10.peg.3518
ICE10	d__Bacteria;p__Actinobacteriota;c__Actinobacteria;o__Actinomycetales;f__Cellulomonadaceae;g__Cellulomonas;s__	ENERGY	Energy and Precursor Metabolites Generation	Central Metabolism	Dehydrogenase complexes	active	Dihydrolipoamide succinyltransferase component (E2) of 2-oxoglutarate dehydrogenase complex (EC 2.3.1.61) / 2-oxoglutarate dehydrogenase E1 component (EC 1.2.4.2) @ 2-oxoglutarate decarboxylase (EC 4.1.1.71) @ 2-hydroxy-3-oxoadipate synthase (EC 2.2.1.5)	ICE10.peg.3518
ICE10	d__Bacteria;p__Actinobacteriota;c__Actinobacteria;o__Actinomycetales;f__Cellulomonadaceae;g__Cellulomonas;s__	ENERGY	Energy and Precursor Metabolites Generation	Central Metabolism	Dehydrogenase complexes	active	Dihydrolipoamide succinyltransferase component (E2) of 2-oxoglutarate dehydrogenase complex (EC 2.3.1.61) / 2-oxoglutarate dehydrogenase E1 component (EC 1.2.4.2) @ 2-oxoglutarate decarboxylase (EC 4.1.1.71) @ 2-hydroxy-3-oxoadipate synthase (EC 2.2.1.5)	ICE10.peg.3740
ICE10	d__Bacteria;p__Actinobacteriota;c__Actinobacteria;o__Actinomycetales;f__Cellulomonadaceae;g__Cellulomonas;s__	ENERGY	Energy and Precursor Metabolites Generation	Central Metabolism	Dehydrogenase complexes	active	Dihydrolipoamide succinyltransferase component (E2) of 2-oxoglutarate dehydrogenase complex (EC 2.3.1.61) / 2-oxoglutarate dehydrogenase E1 component (EC 1.2.4.2) @ 2-oxoglutarate decarboxylase (EC 4.1.1.71) @ 2-hydroxy-3-oxoadipate synthase (EC 2.2.1.5)	ICE10.peg.3740
ICE10	d__Bacteria;p__Actinobacteriota;c__Actinobacteria;o__Actinomycetales;f__Cellulomonadaceae;g__Cellulomonas;s__	ENERGY	Energy and Precursor Metabolites Generation	Central Metabolism	Dihydroxyacetone kinases	likely	Phosphoenolpyruvate-dihydroxyacetone phosphotransferase (EC 2.7.1.121), ADP-binding subunit DhaL	ICE10.peg.3264
ICE10	d__Bacteria;p__Actinobacteriota;c__Actinobacteria;o__Actinomycetales;f__Cellulomonadaceae;g__Cellulomonas;s__	ENERGY	Energy and Precursor Metabolites Generation	Central Metabolism	Dihydroxyacetone kinases	likely	Phosphoenolpyruvate-dihydroxyacetone phosphotransferase (EC 2.7.1.121), dihydroxyacetone binding subunit DhaK	ICE10.peg.3265
ICE10	d__Bacteria;p__Actinobacteriota;c__Actinobacteria;o__Actinomycetales;f__Cellulomonadaceae;g__Cellulomonas;s__	ENERGY	Energy and Precursor Metabolites Generation	Central Metabolism	Glycolate, glyoxylate interconversions	active	Phosphoglycolate phosphatase (EC 3.1.3.18)	ICE10.peg.1012
ICE10	d__Bacteria;p__Actinobacteriota;c__Actinobacteria;o__Actinomycetales;f__Cellulomonadaceae;g__Cellulomonas;s__	ENERGY	Energy and Precursor Metabolites Generation	Central Metabolism	Glycolate, glyoxylate interconversions	active	Glycolate dehydrogenase (EC 1.1.99.14), subunit GlcD	ICE10.peg.3378
ICE10	d__Bacteria;p__Actinobacteriota;c__Actinobacteria;o__Actinomycetales;f__Cellulomonadaceae;g__Cellulomonas;s__	ENERGY	Energy and Precursor Metabolites Generation	Central Metabolism	Methylglyoxal Metabolism	likely	Hydroxyacylglutathione hydrolase (EC 3.1.2.6)	ICE10.peg.181
ICE10	d__Bacteria;p__Actinobacteriota;c__Actinobacteria;o__Actinomycetales;f__Cellulomonadaceae;g__Cellulomonas;s__	ENERGY	Energy and Precursor Metabolites Generation	Central Metabolism	Methylglyoxal Metabolism	likely	Aldehyde dehydrogenase (EC 1.2.1.3)	ICE10.peg.1856
ICE10	d__Bacteria;p__Actinobacteriota;c__Actinobacteria;o__Actinomycetales;f__Cellulomonadaceae;g__Cellulomonas;s__	ENERGY	Energy and Precursor Metabolites Generation	Central Metabolism	Methylglyoxal Metabolism	likely	Aldehyde dehydrogenase (EC 1.2.1.3)	ICE10.peg.3454
ICE10	d__Bacteria;p__Actinobacteriota;c__Actinobacteria;o__Actinomycetales;f__Cellulomonadaceae;g__Cellulomonas;s__	ENERGY	Energy and Precursor Metabolites Generation	Central Metabolism	Methylglyoxal Metabolism	likely	Aldehyde dehydrogenase (EC 1.2.1.3)	ICE10.peg.3759
ICE10	d__Bacteria;p__Actinobacteriota;c__Actinobacteria;o__Actinomycetales;f__Cellulomonadaceae;g__Cellulomonas;s__	ENERGY	Energy and Precursor Metabolites Generation	Central Metabolism	Methylglyoxal Metabolism	likely	Aldehyde dehydrogenase (EC 1.2.1.3)	ICE10.peg.3765
ICE10	d__Bacteria;p__Actinobacteriota;c__Actinobacteria;o__Actinomycetales;f__Cellulomonadaceae;g__Cellulomonas;s__	ENERGY	Energy and Precursor Metabolites Generation	Central Metabolism	Pentose phosphate pathway	active	Ribose-5-phosphate isomerase B (EC 5.3.1.6)	ICE10.peg.1035
ICE10	d__Bacteria;p__Actinobacteriota;c__Actinobacteria;o__Actinomycetales;f__Cellulomonadaceae;g__Cellulomonas;s__	ENERGY	Energy and Precursor Metabolites Generation	Central Metabolism	Pentose phosphate pathway	active	6-phosphogluconolactonase (EC 3.1.1.31), eukaryotic type	ICE10.peg.1275
ICE10	d__Bacteria;p__Actinobacteriota;c__Actinobacteria;o__Actinomycetales;f__Cellulomonadaceae;g__Cellulomonas;s__	ENERGY	Energy and Precursor Metabolites Generation	Central Metabolism	Pentose phosphate pathway	active	Glucose-6-phosphate 1-dehydrogenase (EC 1.1.1.49)	ICE10.peg.1277
ICE10	d__Bacteria;p__Actinobacteriota;c__Actinobacteria;o__Actinomycetales;f__Cellulomonadaceae;g__Cellulomonas;s__	ENERGY	Energy and Precursor Metabolites Generation	Central Metabolism	Pentose phosphate pathway	active	Transaldolase (EC 2.2.1.2)	ICE10.peg.1279
[truncated: 94,156 more rows]
